# Supplementary material for: Molecular docking and network pharmacology research on the Danggui Sini Decoction’s mechanism of action for treating erectile dysfunction
Source: Medicine (Baltimore). 2024 Nov 22;103(47):e40529. doi: 10.1097/MD.0000000000040529 (PMC11596949; doi:10.1097/MD.0000000000040529)
Supplement: Supplementary file 2 [file medi-103-e40529-s002.xlsx]

## Sheet: DG-ingredients
MOLID						OB			DL
MOL000358	beta-sitosterol	414.79	8.08	1	1	36.91	1.32	0.99	0.75	0.23	5.36
MOL000449	Stigmasterol	412.77	7.64	1	1	43.83	1.44	1	0.76	0.22	5.57
MOL000360	Ferulic acid	194.2	1.62	2	4	39.56	0.47	-0.03	0.06	0.34	2.38

## Sheet: DG-targets
MOLID		Target name	gene name
MOL000358	beta-sitosterol	Progesterone receptor	PGR
MOL000358	beta-sitosterol	Nuclear receptor coactivator 2	NCOA2
MOL000358	beta-sitosterol	Prostaglandin G/H synthase 1	PTGS1
MOL000358	beta-sitosterol	Prostaglandin G/H synthase 2	PTGS2
MOL000358	beta-sitosterol	Heat shock protein HSP 90	HSP90AB1
MOL000358	beta-sitosterol	Phosphatidylinositol-4,5-bisphosphate 3-kinase catalytic subunit, gamma isoform	PIK3CG
MOL000358	beta-sitosterol	Potassium voltage-gated channel subfamily H member 2	KCNH2
MOL000358	beta-sitosterol	mRNA of PKA Catalytic Subunit C-alpha	#N/A
MOL000358	beta-sitosterol	Dopamine D1 receptor	DRD1
MOL000358	beta-sitosterol	Muscarinic acetylcholine receptor M3	CHRM3
MOL000358	beta-sitosterol	Muscarinic acetylcholine receptor M1	CHRM1
MOL000358	beta-sitosterol	Sodium channel protein type 5 subunit alpha	SCN5A
MOL000358	beta-sitosterol	Gamma-aminobutyric-acid receptor alpha-2 subunit	GABRA2
MOL000358	beta-sitosterol	Muscarinic acetylcholine receptor M4	CHRM4
MOL000358	beta-sitosterol	CGMP-inhibited 3',5'-cyclic phosphodiesterase A	PDE3A
MOL000358	beta-sitosterol	5-hydroxytryptamine 2A receptor	HTR2A
MOL000358	beta-sitosterol	Gamma-aminobutyric-acid receptor alpha-5 subunit	GABRA5
MOL000358	beta-sitosterol	Alpha-1A adrenergic receptor	ADRA1A
MOL000358	beta-sitosterol	Gamma-aminobutyric-acid receptor alpha-3 subunit	GABRA3
MOL000358	beta-sitosterol	Muscarinic acetylcholine receptor M2	CHRM2
MOL000358	beta-sitosterol	Alpha-1B adrenergic receptor	ADRA1B
MOL000358	beta-sitosterol	Beta-2 adrenergic receptor	ADRB2
MOL000358	beta-sitosterol	Neuronal acetylcholine receptor subunit alpha-2	CHRNA2
MOL000358	beta-sitosterol	Sodium-dependent serotonin transporter	SLC6A4
MOL000358	beta-sitosterol	Mu-type opioid receptor	OPRM1
MOL000358	beta-sitosterol	Gamma-aminobutyric acid receptor subunit alpha-1	GABRA1
MOL000358	beta-sitosterol	Neuronal acetylcholine receptor protein, alpha-7 chain	#N/A
MOL000358	beta-sitosterol	Cytochrome P450-cam	#N/A
MOL000358	beta-sitosterol	Apoptosis regulator Bcl-2	BCL2
MOL000358	beta-sitosterol	Apoptosis regulator BAX	BAX
MOL000358	beta-sitosterol	Caspase-9	CASP9
MOL000358	beta-sitosterol	Transcription factor AP-1	JUN
MOL000358	beta-sitosterol	Caspase-3	CASP3
MOL000358	beta-sitosterol	Caspase-8	CASP8
MOL000358	beta-sitosterol	Protein kinase C alpha type	PRKCA
MOL000358	beta-sitosterol	Transforming growth factor beta-1	TGFB1
MOL000358	beta-sitosterol	Serum paraoxonase/arylesterase 1	PON1
MOL000358	beta-sitosterol	Microtubule-associated protein 2	MAP2
MOL000449	Stigmasterol	Progesterone receptor	PGR
MOL000449	Stigmasterol	Mineralocorticoid receptor	NR3C2
MOL000449	Stigmasterol	Nuclear receptor coactivator 2	NCOA2
MOL000449	Stigmasterol	Alcohol dehydrogenase 1C	ADH1C
MOL000449	Stigmasterol	Ig gamma-1 chain C region	IGHG1
MOL000449	Stigmasterol	Retinoic acid receptor RXR-alpha	RXRA
MOL000449	Stigmasterol	Nuclear receptor coactivator 1	NCOA1
MOL000449	Stigmasterol	Prostaglandin G/H synthase 1	PTGS1
MOL000449	Stigmasterol	Prostaglandin G/H synthase 2	PTGS2
MOL000449	Stigmasterol	Alpha-2A adrenergic receptor	ADRA2A
MOL000449	Stigmasterol	Sodium-dependent noradrenaline transporter	SLC6A2
MOL000449	Stigmasterol	Sodium-dependent dopamine transporter	SLC6A3
MOL000449	Stigmasterol	Beta-2 adrenergic receptor	ADRB2
MOL000449	Stigmasterol	Aldose reductase	AKR1B1
MOL000449	Stigmasterol	Urokinase-type plasminogen activator	PLAU
MOL000449	Stigmasterol	Leukotriene A-4 hydrolase	LTA4H
MOL000449	Stigmasterol	Amine oxidase [flavin-containing] B	MAOB
MOL000449	Stigmasterol	Amine oxidase [flavin-containing] A	MAOA
MOL000449	Stigmasterol	mRNA of PKA Catalytic Subunit C-alpha	#N/A
MOL000449	Stigmasterol	Chymotrypsinogen B	CTRB1
MOL000449	Stigmasterol	Muscarinic acetylcholine receptor M3	CHRM3
MOL000449	Stigmasterol	Muscarinic acetylcholine receptor M1	CHRM1
MOL000449	Stigmasterol	Beta-1 adrenergic receptor	ADRB1
MOL000449	Stigmasterol	Sodium channel protein type 5 subunit alpha	SCN5A
MOL000449	Stigmasterol	5-hydroxytryptamine 2A receptor	HTR2A
MOL000449	Stigmasterol	Alpha-1A adrenergic receptor	ADRA1A
MOL000449	Stigmasterol	Gamma-aminobutyric-acid receptor alpha-3 subunit	GABRA3
MOL000449	Stigmasterol	Muscarinic acetylcholine receptor M2	CHRM2
MOL000449	Stigmasterol	Alpha-1B adrenergic receptor	ADRA1B
MOL000449	Stigmasterol	Gamma-aminobutyric acid receptor subunit alpha-1	GABRA1
MOL000449	Stigmasterol	Neuronal acetylcholine receptor protein, alpha-7 chain	#N/A
MOL000360	Ferulic acid	Prostaglandin G/H synthase 1	PTGS1
MOL000360	Ferulic acid	Prostaglandin G/H synthase 2	PTGS2
MOL000360	Ferulic acid	Nitric-oxide synthase, endothelial	NOS3
MOL000360	Ferulic acid	Alpha-2A adrenergic receptor	ADRA2A
MOL000360	Ferulic acid	Sodium-dependent noradrenaline transporter	SLC6A2
MOL000360	Ferulic acid	Alpha-1A adrenergic receptor	ADRA1A
MOL000360	Ferulic acid	Sodium-dependent dopamine transporter	SLC6A3
MOL000360	Ferulic acid	Beta-2 adrenergic receptor	ADRB2
MOL000360	Ferulic acid	Leukotriene A-4 hydrolase	LTA4H
MOL000360	Ferulic acid	Amine oxidase [flavin-containing] B	MAOB
MOL000360	Ferulic acid	Amine oxidase [flavin-containing] A	MAOA
MOL000360	Ferulic acid	Chymotrypsinogen B	CTRB1
MOL000360	Ferulic acid	mRNA of PKA Catalytic Subunit C-alpha	#N/A
MOL000360	Ferulic acid	Alpha-2B adrenergic receptor	ADRA2B
MOL000360	Ferulic acid	Urokinase-type plasminogen activator	PLAU
MOL000360	Ferulic acid	Heat shock protein HSP 90	HSP90AB1

## Sheet: GZ-ingredients
MOLID						OB			DL
MOL001736	(-)-taxifolin	304.27	1.49	5	7	60.51	-0.24	-1.02	0.27	0.41	14.37
MOL000358	beta-sitosterol	414.79	8.08	1	1	36.91	1.32	0.99	0.75	0.23	5.36
MOL000359	sitosterol	414.79	8.08	1	1	36.91	1.32	0.87	0.75	0.22	5.37
MOL000492	(+)-catechin	290.29	1.92	5	6	54.83	-0.03	-0.73	0.24	0	0.61
MOL000073	ent-Epicatechin	290.29	1.92	5	6	48.96	0.02	-0.64	0.24	0.34	0.63
MOL004576	taxifolin	304.27	1.49	5	7	57.84	-0.23	-0.8	0.27	0.39	14.41
MOL011169	Peroxyergosterol	428.72	6.73	1	3	44.39	0.86	0.43	0.82	0.24	4.06

## Sheet: GZ-targets
MOLID		Target name	gene name
MOL001736	(-)-taxifolin	Prostaglandin G/H synthase 1	PTGS1
MOL001736	(-)-taxifolin	Prostaglandin G/H synthase 2	PTGS2
MOL001736	(-)-taxifolin	Heat shock protein HSP 90	HSP90AB1
MOL001736	(-)-taxifolin	Phosphatidylinositol-4,5-bisphosphate 3-kinase catalytic subunit, gamma isoform	PIK3CG
MOL000358	beta-sitosterol	Progesterone receptor	PGR
MOL000358	beta-sitosterol	Nuclear receptor coactivator 2	NCOA2
MOL000358	beta-sitosterol	Prostaglandin G/H synthase 1	PTGS1
MOL000358	beta-sitosterol	Prostaglandin G/H synthase 2	PTGS2
MOL000358	beta-sitosterol	Heat shock protein HSP 90	HSP90AB1
MOL000358	beta-sitosterol	Phosphatidylinositol-4,5-bisphosphate 3-kinase catalytic subunit, gamma isoform	PIK3CG
MOL000358	beta-sitosterol	Potassium voltage-gated channel subfamily H member 2	KCNH2
MOL000358	beta-sitosterol	mRNA of PKA Catalytic Subunit C-alpha	#N/A
MOL000358	beta-sitosterol	Dopamine D1 receptor	DRD1
MOL000358	beta-sitosterol	Muscarinic acetylcholine receptor M3	CHRM3
MOL000358	beta-sitosterol	Muscarinic acetylcholine receptor M1	CHRM1
MOL000358	beta-sitosterol	Sodium channel protein type 5 subunit alpha	SCN5A
MOL000358	beta-sitosterol	Gamma-aminobutyric-acid receptor alpha-2 subunit	GABRA2
MOL000358	beta-sitosterol	Muscarinic acetylcholine receptor M4	CHRM4
MOL000358	beta-sitosterol	CGMP-inhibited 3',5'-cyclic phosphodiesterase A	PDE3A
MOL000358	beta-sitosterol	5-hydroxytryptamine 2A receptor	HTR2A
MOL000358	beta-sitosterol	Gamma-aminobutyric-acid receptor alpha-5 subunit	GABRA5
MOL000358	beta-sitosterol	Alpha-1A adrenergic receptor	ADRA1A
MOL000358	beta-sitosterol	Gamma-aminobutyric-acid receptor alpha-3 subunit	GABRA3
MOL000358	beta-sitosterol	Muscarinic acetylcholine receptor M2	CHRM2
MOL000358	beta-sitosterol	Alpha-1B adrenergic receptor	ADRA1B
MOL000358	beta-sitosterol	Beta-2 adrenergic receptor	ADRB2
MOL000358	beta-sitosterol	Neuronal acetylcholine receptor subunit alpha-2	CHRNA2
MOL000358	beta-sitosterol	Sodium-dependent serotonin transporter	SLC6A4
MOL000358	beta-sitosterol	Mu-type opioid receptor	OPRM1
MOL000358	beta-sitosterol	Gamma-aminobutyric acid receptor subunit alpha-1	GABRA1
MOL000358	beta-sitosterol	Neuronal acetylcholine receptor protein, alpha-7 chain	#N/A
MOL000358	beta-sitosterol	Cytochrome P450-cam	#N/A
MOL000358	beta-sitosterol	Apoptosis regulator Bcl-2	BCL2
MOL000358	beta-sitosterol	Apoptosis regulator BAX	BAX
MOL000358	beta-sitosterol	Caspase-9	CASP9
MOL000358	beta-sitosterol	Transcription factor AP-1	#N/A
MOL000358	beta-sitosterol	Caspase-3	CASP3
MOL000358	beta-sitosterol	Caspase-8	CASP8
MOL000358	beta-sitosterol	Protein kinase C alpha type	PRKCA
MOL000358	beta-sitosterol	Transforming growth factor beta-1	TGFB1
MOL000358	beta-sitosterol	Serum paraoxonase/arylesterase 1	PON1
MOL000358	beta-sitosterol	Microtubule-associated protein 2	MAP2
MOL000359	sitosterol	Progesterone receptor	PGR
MOL000359	sitosterol	Nuclear receptor coactivator 2	NCOA2
MOL000359	sitosterol	Mineralocorticoid receptor	NR3C2
MOL000492	(+)-catechin	Prostaglandin G/H synthase 1	PTGS1
MOL000492	(+)-catechin	Estrogen receptor	ESR1
MOL000492	(+)-catechin	Prostaglandin G/H synthase 2	PTGS2
MOL000492	(+)-catechin	Heat shock protein HSP 90	HSP90AB1
MOL000492	(+)-catechin	Beta-lactamase	ampC
MOL000492	(+)-catechin	mRNA of PKA Catalytic Subunit C-alpha	#N/A
MOL000492	(+)-catechin	Nuclear receptor coactivator 2	NCOA2
MOL000492	(+)-catechin	Calmodulin	CALM1
MOL000492	(+)-catechin	Retinoic acid receptor RXR-alpha	RXRA
MOL000492	(+)-catechin	Catalase	CAT
MOL000492	(+)-catechin	Hyaluronan synthase 2	HAS2
MOL000073	ent-Epicatechin	Prostaglandin G/H synthase 1	PTGS1
MOL000073	ent-Epicatechin	Estrogen receptor	ESR1
MOL000073	ent-Epicatechin	Prostaglandin G/H synthase 2	PTGS2
MOL000073	ent-Epicatechin	Heat shock protein HSP 90	HSP90AB1
MOL000073	ent-Epicatechin	Beta-lactamase	ampC
MOL000073	ent-Epicatechin	mRNA of PKA Catalytic Subunit C-alpha	#N/A
MOL004576	taxifolin	Prostaglandin G/H synthase 1	PTGS1
MOL004576	taxifolin	Prostaglandin G/H synthase 2	PTGS2
MOL004576	taxifolin	Heat shock protein HSP 90	HSP90AB1
MOL004576	taxifolin	Phosphatidylinositol-4,5-bisphosphate 3-kinase catalytic subunit, gamma isoform	PIK3CG
MOL004576	taxifolin	Retinoic acid receptor RXR-alpha	RXRA
MOL004576	taxifolin	Aldose reductase	AKR1B1
MOL004576	taxifolin	Transcription factor p65	RELA
MOL004576	taxifolin	Metal-binding activator 1	#N/A
MOL004576	taxifolin	Intercellular adhesion molecule 1	ICAM1
MOL004576	taxifolin	Diacylglycerol O-acyltransferase 2	DGAT2
MOL004576	taxifolin	Microsomal triglyceride transfer protein large subunit	MTTP
MOL004576	taxifolin	Apolipoprotein B-100	APOB

## Sheet: XX-ingredients
MOLID						OB			DL
MOL012140	4,9-dimethoxy-1-vinyl-$b-carboline	254.31	3.38	0	3	65.3	1.21	0.72	0.19	0.27	9.85
MOL012141	Caribine	326.43	1.22	2	5	37.06	0.34	-0.15	0.83	0.23	10.44
MOL001460	Cryptopin	369.45	3.15	0	6	78.74	0.79	0.41	0.72	0.21	21.25
MOL001558	sesamin	354.38	2.24	0	6	56.55	0.75	-0.08	0.83	0.31	13.44
MOL002501	[(1S)-3-[(E)-but-2-enyl]-2-methyl-4-oxo-1-cyclopent-2-enyl] (1R,3R)-3-[(E)-3-methoxy-2-methyl-3-oxoprop-1-enyl]-2,2-dimethylcyclopropane-1-carboxylate	360.49	3.68	0	5	62.52	0.37	-0.36	0.31	0.29	3.21
MOL002962	(3S)-7-hydroxy-3-(2,3,4-trimethoxyphenyl)chroman-4-one	330.36	2.67	1	6	48.23	0.62	0.01	0.33	0.24	16.64
MOL000422	kaempferol	286.25	1.77	4	6	41.88	0.26	-0.55	0.24	0	14.74
MOL009849	ZINC05223929	354.38	2.24	0	6	31.57	0.73	0.12	0.83	0.3	14.12

## Sheet: XX-targets
MOLID		Target name	gene name
MOL012140	4,9-dimethoxy-1-vinyl-$b-carboline	Prostaglandin G/H synthase 1	PTGS1
MOL012140	4,9-dimethoxy-1-vinyl-$b-carboline	Sodium channel protein type 5 subunit alpha	SCN5A
MOL012140	4,9-dimethoxy-1-vinyl-$b-carboline	Prostaglandin G/H synthase 2	PTGS2
MOL012140	4,9-dimethoxy-1-vinyl-$b-carboline	Nitric-oxide synthase, endothelial	NOS3
MOL012140	4,9-dimethoxy-1-vinyl-$b-carboline	Retinoic acid receptor RXR-alpha	RXRA
MOL012140	4,9-dimethoxy-1-vinyl-$b-carboline	CGMP-inhibited 3',5'-cyclic phosphodiesterase A	PDE3A
MOL012140	4,9-dimethoxy-1-vinyl-$b-carboline	Gamma-aminobutyric acid receptor subunit alpha-1	GABRA1
MOL012140	4,9-dimethoxy-1-vinyl-$b-carboline	Heat shock protein HSP 90	HSP90AB1
MOL012140	4,9-dimethoxy-1-vinyl-$b-carboline	Phosphatidylinositol-4,5-bisphosphate 3-kinase catalytic subunit, gamma isoform	PIK3CG
MOL012141	Caribine	Muscarinic acetylcholine receptor M3	CHRM3
MOL012141	Caribine	Muscarinic acetylcholine receptor M1	CHRM1
MOL012141	Caribine	Sodium channel protein type 5 subunit alpha	SCN5A
MOL012141	Caribine	Delta-type opioid receptor	OPRD1
MOL012141	Caribine	Alpha-1B adrenergic receptor	ADRA1B
MOL012141	Caribine	Alpha-1D adrenergic receptor	ADRA1D
MOL012141	Caribine	Mu-type opioid receptor	OPRM1
MOL012141	Caribine	Neuronal acetylcholine receptor protein, alpha-7 chain	#N/A
MOL001460	Cryptopin	Prostaglandin G/H synthase 1	PTGS1
MOL001460	Cryptopin	Dopamine D1 receptor	DRD1
MOL001460	Cryptopin	Muscarinic acetylcholine receptor M3	CHRM3
MOL001460	Cryptopin	Potassium voltage-gated channel subfamily H member 2	KCNH2
MOL001460	Cryptopin	Muscarinic acetylcholine receptor M1	CHRM1
MOL001460	Cryptopin	Sodium channel protein type 5 subunit alpha	SCN5A
MOL001460	Cryptopin	Coagulation factor Xa	F10
MOL001460	Cryptopin	Muscarinic acetylcholine receptor M5	CHRM5
MOL001460	Cryptopin	Prostaglandin G/H synthase 2	PTGS2
MOL001460	Cryptopin	5-hydroxytryptamine receptor 3A	HTR3A
MOL001460	Cryptopin	Coagulation factor VII	F7
MOL001460	Cryptopin	Vascular endothelial growth factor receptor 2	KDR
MOL001460	Cryptopin	Muscarinic acetylcholine receptor M4	CHRM4
MOL001460	Cryptopin	Delta-type opioid receptor	OPRD1
MOL001460	Cryptopin	CGMP-inhibited 3',5'-cyclic phosphodiesterase A	PDE3A
MOL001460	Cryptopin	Alpha-1B adrenergic receptor	ADRA1B
MOL001460	Cryptopin	Beta-2 adrenergic receptor	ADRB2
MOL001460	Cryptopin	Alpha-1D adrenergic receptor	ADRA1D
MOL001460	Cryptopin	DNA topoisomerase II	TOP2A
MOL001460	Cryptopin	Mu-type opioid receptor	OPRM1
MOL001460	Cryptopin	Heat shock protein HSP 90	HSP90AB1
MOL001460	Cryptopin	mRNA of PKA Catalytic Subunit C-alpha	#N/A
MOL001460	Cryptopin	Voltage-dependent L-type calcium channel subunit alpha-1S	CACNA1S
MOL001460	Cryptopin	Nuclear receptor coactivator 1	NCOA1
MOL001460	Cryptopin	cAMP and cAMP-inhibited cGMP 3',5'-cyclic phosphodiesterase 10A	PDE10A
MOL001460	Cryptopin	Calmodulin	CALM1
MOL001460	Cryptopin	5-hydroxytryptamine 2A receptor	HTR2A
MOL001460	Cryptopin	Sodium-dependent serotonin transporter	SLC6A4
MOL001558	sesamin	Coagulation factor Xa	F10
MOL001558	sesamin	Prostaglandin G/H synthase 2	PTGS2
MOL001558	sesamin	Sodium channel protein type 5 subunit alpha	SCN5A
MOL001558	sesamin	G1/S-specific cyclin-D1	CCND1
MOL001558	sesamin	Interleukin-10	IL10
MOL001558	sesamin	Fatty acid synthase	FASN
MOL001558	sesamin	Acetyl-CoA carboxylase 1	ACACA
MOL001558	sesamin	Glucose-6-phosphate 1-dehydrogenase	G6PD
MOL001558	sesamin	Nitric oxide synthase, endothelial	NOS3
MOL001558	sesamin	Endothelin-converting enzyme 1	ECE1
MOL001558	sesamin	Medium-chain specific acyl-CoA dehydrogenase, mitochondrial	ACADM
MOL001558	sesamin	Cytochrome P450 2B6	CYP2B6
MOL001558	sesamin	UDP-glucuronosyltransferase 1-1	UGT1A1
MOL001558	sesamin	Sterol regulatory element-binding protein 1	SREBF1
MOL001558	sesamin	NADPH oxidase 3	NOX3
MOL001558	sesamin	NADPH oxidase 1	NOX1
MOL001558	sesamin	Peroxisomal acyl-coenzyme A oxidase 1	ACOX1
MOL001558	sesamin	ATP-citrate synthase	ACLY
MOL001558	sesamin	Peroxisomal bifunctional enzyme	EHHADH
MOL001558	sesamin	Methylglutaconyl-CoA hydratase, mitochondrial	AUH
MOL001558	sesamin	Trifunctional enzyme subunit beta, mitochondrial	HADHB
MOL001558	sesamin	2,4-dienoyl-CoA reductase, mitochondrial	DECR1
MOL001558	sesamin	3,2-trans-enoyl-CoA isomerase, mitochondrial	ECI1
MOL002501	[(1S)-3-[(E)-but-2-enyl]-2-methyl-4-oxo-1-cyclopent-2-enyl] (1R,3R)-3-[(E)-3-methoxy-2-methyl-3-oxoprop-1-enyl]-2,2-dimethylcyclopropane-1-carboxylate	Prostaglandin G/H synthase 2	PTGS2
MOL002501	[(1S)-3-[(E)-but-2-enyl]-2-methyl-4-oxo-1-cyclopent-2-enyl] (1R,3R)-3-[(E)-3-methoxy-2-methyl-3-oxoprop-1-enyl]-2,2-dimethylcyclopropane-1-carboxylate	Carbonic anhydrase II	CA2
MOL002501	[(1S)-3-[(E)-but-2-enyl]-2-methyl-4-oxo-1-cyclopent-2-enyl] (1R,3R)-3-[(E)-3-methoxy-2-methyl-3-oxoprop-1-enyl]-2,2-dimethylcyclopropane-1-carboxylate	Nuclear receptor coactivator 2	NCOA2
MOL002962	(3S)-7-hydroxy-3-(2,3,4-trimethoxyphenyl)chroman-4-one	Nitric oxide synthase, inducible	NOS2
MOL002962	(3S)-7-hydroxy-3-(2,3,4-trimethoxyphenyl)chroman-4-one	Prostaglandin G/H synthase 1	PTGS1
MOL002962	(3S)-7-hydroxy-3-(2,3,4-trimethoxyphenyl)chroman-4-one	Thrombin	#N/A
MOL002962	(3S)-7-hydroxy-3-(2,3,4-trimethoxyphenyl)chroman-4-one	Potassium voltage-gated channel subfamily H member 2	KCNH2
MOL002962	(3S)-7-hydroxy-3-(2,3,4-trimethoxyphenyl)chroman-4-one	Estrogen receptor	ESR1
MOL002962	(3S)-7-hydroxy-3-(2,3,4-trimethoxyphenyl)chroman-4-one	Sodium channel protein type 5 subunit alpha	SCN5A
MOL002962	(3S)-7-hydroxy-3-(2,3,4-trimethoxyphenyl)chroman-4-one	Coagulation factor Xa	F10
MOL002962	(3S)-7-hydroxy-3-(2,3,4-trimethoxyphenyl)chroman-4-one	Prostaglandin G/H synthase 2	PTGS2
MOL002962	(3S)-7-hydroxy-3-(2,3,4-trimethoxyphenyl)chroman-4-one	Nitric-oxide synthase, endothelial	NOS3
MOL002962	(3S)-7-hydroxy-3-(2,3,4-trimethoxyphenyl)chroman-4-one	Retinoic acid receptor RXR-alpha	RXRA
MOL002962	(3S)-7-hydroxy-3-(2,3,4-trimethoxyphenyl)chroman-4-one	Acetylcholinesterase	ACHE
MOL002962	(3S)-7-hydroxy-3-(2,3,4-trimethoxyphenyl)chroman-4-one	Alpha-1B adrenergic receptor	ADRA1B
MOL002962	(3S)-7-hydroxy-3-(2,3,4-trimethoxyphenyl)chroman-4-one	Beta-2 adrenergic receptor	ADRB2
MOL002962	(3S)-7-hydroxy-3-(2,3,4-trimethoxyphenyl)chroman-4-one	Alpha-1D adrenergic receptor	ADRA1D
MOL002962	(3S)-7-hydroxy-3-(2,3,4-trimethoxyphenyl)chroman-4-one	DNA topoisomerase II	TOP2A
MOL002962	(3S)-7-hydroxy-3-(2,3,4-trimethoxyphenyl)chroman-4-one	Estrogen receptor beta	ESR2
MOL002962	(3S)-7-hydroxy-3-(2,3,4-trimethoxyphenyl)chroman-4-one	Dipeptidyl peptidase IV	DPP4
MOL002962	(3S)-7-hydroxy-3-(2,3,4-trimethoxyphenyl)chroman-4-one	Heat shock protein HSP 90	HSP90AB1
MOL002962	(3S)-7-hydroxy-3-(2,3,4-trimethoxyphenyl)chroman-4-one	Cell division protein kinase 2	CDK2
MOL002962	(3S)-7-hydroxy-3-(2,3,4-trimethoxyphenyl)chroman-4-one	mRNA of PKA Catalytic Subunit C-alpha	#N/A
MOL002962	(3S)-7-hydroxy-3-(2,3,4-trimethoxyphenyl)chroman-4-one	Trypsin-1	PRSS1
MOL002962	(3S)-7-hydroxy-3-(2,3,4-trimethoxyphenyl)chroman-4-one	Proto-oncogene serine/threonine-protein kinase Pim-1	PIM1
MOL002962	(3S)-7-hydroxy-3-(2,3,4-trimethoxyphenyl)chroman-4-one	Cyclin-A2	CCNA2
MOL002962	(3S)-7-hydroxy-3-(2,3,4-trimethoxyphenyl)chroman-4-one	Nuclear receptor coactivator 2	NCOA2
MOL002962	(3S)-7-hydroxy-3-(2,3,4-trimethoxyphenyl)chroman-4-one	Calcium-activated potassium channel subunit alpha 1	KCNMA1
MOL002962	(3S)-7-hydroxy-3-(2,3,4-trimethoxyphenyl)chroman-4-one	Calmodulin	CALM1
MOL000422	kaempferol	Nitric oxide synthase, inducible	NOS2
MOL000422	kaempferol	Prostaglandin G/H synthase 1	PTGS1
MOL000422	kaempferol	Androgen receptor	AR
MOL000422	kaempferol	Peroxisome proliferator activated receptor gamma	PPARG
MOL000422	kaempferol	Prostaglandin G/H synthase 2	PTGS2
MOL000422	kaempferol	Heat shock protein HSP 90	HSP90AB1
MOL000422	kaempferol	Phosphatidylinositol-4,5-bisphosphate 3-kinase catalytic subunit, gamma isoform	PIK3CG
MOL000422	kaempferol	mRNA of PKA Catalytic Subunit C-alpha	#N/A
MOL000422	kaempferol	Nuclear receptor coactivator 2	NCOA2
MOL000422	kaempferol	Dipeptidyl peptidase IV	DPP4
MOL000422	kaempferol	Trypsin-1	PRSS1
MOL000422	kaempferol	Progesterone receptor	PGR
MOL000422	kaempferol	Thrombin	#N/A
MOL000422	kaempferol	Muscarinic acetylcholine receptor M1	CHRM1
MOL000422	kaempferol	Nitric-oxide synthase, endothelial	NOS3
MOL000422	kaempferol	Gamma-aminobutyric-acid receptor alpha-2 subunit	GABRA2
MOL000422	kaempferol	Acetylcholinesterase	ACHE
MOL000422	kaempferol	Sodium-dependent noradrenaline transporter	SLC6A2
MOL000422	kaempferol	Muscarinic acetylcholine receptor M2	CHRM2
MOL000422	kaempferol	Alpha-1B adrenergic receptor	ADRA1B
MOL000422	kaempferol	Gamma-aminobutyric acid receptor subunit alpha-1	GABRA1
MOL000422	kaempferol	DNA topoisomerase II	TOP2A
MOL000422	kaempferol	Coagulation factor VII	F7
MOL000422	kaempferol	Calmodulin	CALM1
MOL000422	kaempferol	Transcription factor p65	RELA
MOL000422	kaempferol	Inhibitor of nuclear factor kappa-B kinase subunit beta	IKBKB
MOL000422	kaempferol	RAC-alpha serine/threonine-protein kinase	AKT1
MOL000422	kaempferol	Apoptosis regulator Bcl-2	BCL2
MOL000422	kaempferol	Apoptosis regulator BAX	BAX
MOL000422	kaempferol	Tumor necrosis factor	TNF
MOL000422	kaempferol	Transcription factor AP-1	JUN
MOL000422	kaempferol	Activator of 90 kDa heat shock protein ATPase homolog 1	AHSA1
MOL000422	kaempferol	Caspase-3	CASP3
MOL000422	kaempferol	Mitogen-activated protein kinase 8	MAPK8
MOL000422	kaempferol	Xanthine dehydrogenase/oxidase	XDH
MOL000422	kaempferol	Interstitial collagenase	MMP1
MOL000422	kaempferol	Signal transducer and activator of transcription 1-alpha/beta	STAT1
MOL000422	kaempferol	Cell division control protein 2 homolog	CDK1
MOL000422	kaempferol	Peroxisome proliferator-activated receptor gamma	PPARG
MOL000422	kaempferol	Heme oxygenase 1	HMOX1
MOL000422	kaempferol	Cytochrome P450 3A4	CYP3A4
MOL000422	kaempferol	Cytochrome P450 1A2	CYP1A2
MOL000422	kaempferol	Cytochrome P450 1A1	CYP1A1
MOL000422	kaempferol	Intercellular adhesion molecule 1	ICAM1
MOL000422	kaempferol	E-selectin	SELE
MOL000422	kaempferol	Vascular cell adhesion protein 1	VCAM1
MOL000422	kaempferol	Nuclear receptor subfamily 1 group I member 2	NR1I2
MOL000422	kaempferol	Cytochrome P450 1B1	CYP1B1
MOL000422	kaempferol	Arachidonate 5-lipoxygenase	ALOX5
MOL000422	kaempferol	Hyaluronan synthase 2	HAS2
MOL000422	kaempferol	Glutathione S-transferase P	GSTP1
MOL000422	kaempferol	Aryl hydrocarbon receptor	AHR
MOL000422	kaempferol	26S proteasome non-ATPase regulatory subunit 3	PSMD3
MOL000422	kaempferol	Solute carrier family 2, facilitated glucose transporter member 4	SLC2A4
MOL000422	kaempferol	Nuclear receptor subfamily 1 group I member 3	NR1I3
MOL000422	kaempferol	Insulin receptor	INSR
MOL000422	kaempferol	Type I iodothyronine deiodinase	DIO1
MOL000422	kaempferol	Serine/threonine-protein phosphatase 2B catalytic subunit alpha isoform	PPP3CA
MOL000422	kaempferol	Peroxidase C1A	#N/A
MOL000422	kaempferol	Glutathione S-transferase Mu 1	GSTM1
MOL000422	kaempferol	Glutathione S-transferase Mu 2	GSTM2
MOL000422	kaempferol	Aldo-keto reductase family 1 member C3	AKR1C3
MOL000422	kaempferol	Antileukoproteinase	SLPI
MOL009849	ZINC05223929	Prostaglandin G/H synthase 2	PTGS2
MOL009849	ZINC05223929	Calmodulin	CALM1
MOL009849	ZINC05223929	Coagulation factor Xa	F10
MOL009849	ZINC05223929	Retinoic acid receptor RXR-alpha	RXRA

## Sheet: BS-ingredients
MOLID						OB			DL
MOL001910	11alpha,12alpha-epoxy-3beta-23-dihydroxy-30-norolean-20-en-28,12beta-olide	470.71	3.91	2	5	64.77	0.09	-0.59	0.38	0.27	2.62
MOL001918	paeoniflorgenone	318.35	0.79	1	6	87.59	-0.09	-0.56	0.37	0.37	7.45
MOL001919	(3S,5R,8R,9R,10S,14S)-3,17-dihydroxy-4,4,8,10,14-pentamethyl-2,3,5,6,7,9-hexahydro-1H-cyclopenta[a]phenanthrene-15,16-dione	358.52	2.69	2	4	43.56	0	-0.41	0.53	0.35	4.34
MOL001921	Lactiflorin	462.49	-0.57	3	10	49.12	-1.13	-1.76	0.8	0.34	7.26
MOL001924	paeoniflorin	480.51	-1.28	5	11	53.87	-1.47	-1.86	0.79	0.34	13.88
MOL001925	paeoniflorin_qt	318.35	0.46	2	6	68.18	-0.34	-0.73	0.4	0.39	8.81
MOL001928	albiflorin_qt	318.35	0.42	2	6	66.64	-0.49	-0.88	0.33	0.41	6.54
MOL001930	benzoyl paeoniflorin	584.62	0.81	4	12	31.27	-0.69	-1.24	0.75	0.29	-1.85
MOL000211	Mairin	456.78	6.52	2	3	55.38	0.73	0.22	0.78	0.26	8.87
MOL000358	beta-sitosterol	414.79	8.08	1	1	36.91	1.32	0.99	0.75	0.23	5.36
MOL000359	sitosterol	414.79	8.08	1	1	36.91	1.32	0.87	0.75	0.22	5.37
MOL000422	kaempferol	286.25	1.77	4	6	41.88	0.26	-0.55	0.24	0	14.74
MOL000492	(+)-catechin	290.29	1.92	5	6	54.83	-0.03	-0.73	0.24	0	0.61

## Sheet: BS-targets
MOLID		Target name	gene name
MOL001918	paeoniflorgenone	Gamma-aminobutyric acid receptor subunit alpha-1	GABRA1
MOL001919	(3S,5R,8R,9R,10S,14S)-3,17-dihydroxy-4,4,8,10,14-pentamethyl-2,3,5,6,7,9-hexahydro-1H-cyclopenta[a]phenanthrene-15,16-dione	Progesterone receptor	PGR
MOL001919	(3S,5R,8R,9R,10S,14S)-3,17-dihydroxy-4,4,8,10,14-pentamethyl-2,3,5,6,7,9-hexahydro-1H-cyclopenta[a]phenanthrene-15,16-dione	Mineralocorticoid receptor	NR3C2
MOL001924	paeoniflorin	Tumor necrosis factor	TNF
MOL001924	paeoniflorin	Monocyte differentiation antigen CD14	CD14
MOL001924	paeoniflorin	Lipopolysaccharide-binding protein	LBP
MOL001924	paeoniflorin	Interleukin-6	IL6
MOL000211	Mairin	Progesterone receptor	HSP90AB1
MOL000358	beta-sitosterol	Transforming growth factor beta-1	TGFB1
MOL000358	beta-sitosterol	Transcription factor AP-1	JUN
MOL000358	beta-sitosterol	Sodium-dependent serotonin transporter	SLC6A4
MOL000358	beta-sitosterol	Sodium channel protein type 5 subunit alpha	SCN5A
MOL000358	beta-sitosterol	Serum paraoxonase/arylesterase 1	PON1
MOL000358	beta-sitosterol	Protein kinase C alpha type	PRKCA
MOL000358	beta-sitosterol	Prostaglandin G/H synthase 2	PTGS2
MOL000358	beta-sitosterol	Prostaglandin G/H synthase 1	PTGS1
MOL000358	beta-sitosterol	Progesterone receptor	PGR
MOL000358	beta-sitosterol	Potassium voltage-gated channel subfamily H member 2	KCNH2
MOL000358	beta-sitosterol	Phosphatidylinositol-4,5-bisphosphate 3-kinase catalytic subunit, gamma isoform	PIK3CG
MOL000358	beta-sitosterol	Nuclear receptor coactivator 2	NCOA2
MOL000358	beta-sitosterol	Neuronal acetylcholine receptor subunit alpha-2	CHRNA2
MOL000358	beta-sitosterol	Neuronal acetylcholine receptor protein, alpha-7 chain	#N/A
MOL000358	beta-sitosterol	Muscarinic acetylcholine receptor M4	CHRM4
MOL000358	beta-sitosterol	Muscarinic acetylcholine receptor M3	CHRM3
MOL000358	beta-sitosterol	Muscarinic acetylcholine receptor M2	CHRM2
MOL000358	beta-sitosterol	Muscarinic acetylcholine receptor M1	CHRM1
MOL000358	beta-sitosterol	Mu-type opioid receptor	OPRM1
MOL000358	beta-sitosterol	mRNA of PKA Catalytic Subunit C-alpha	#N/A
MOL000358	beta-sitosterol	Microtubule-associated protein 2	MAP2
MOL000358	beta-sitosterol	Heat shock protein HSP 90	HSP90AB1
MOL000358	beta-sitosterol	Gamma-aminobutyric-acid receptor alpha-5 subunit	GABRA5
MOL000358	beta-sitosterol	Gamma-aminobutyric-acid receptor alpha-3 subunit	GABRA3
MOL000358	beta-sitosterol	Gamma-aminobutyric-acid receptor alpha-2 subunit	GABRA2
MOL000358	beta-sitosterol	Gamma-aminobutyric acid receptor subunit alpha-1	GABRA1
MOL000358	beta-sitosterol	Dopamine D1 receptor	DRD1
MOL000358	beta-sitosterol	Cytochrome P450-cam	#N/A
MOL000358	beta-sitosterol	CGMP-inhibited 3',5'-cyclic phosphodiesterase A	PDE3A
MOL000358	beta-sitosterol	Caspase-9	CASP9
MOL000358	beta-sitosterol	Caspase-8	CASP8
MOL000358	beta-sitosterol	Caspase-3	CASP3
MOL000358	beta-sitosterol	Beta-2 adrenergic receptor	ADRB2
MOL000358	beta-sitosterol	Apoptosis regulator Bcl-2	BCL2
MOL000358	beta-sitosterol	Apoptosis regulator BAX	BAX
MOL000358	beta-sitosterol	Alpha-1B adrenergic receptor	ADRA1B
MOL000358	beta-sitosterol	Alpha-1A adrenergic receptor	ADRA1A
MOL000358	beta-sitosterol	5-hydroxytryptamine 2A receptor	HTR2A
MOL000359	sitosterol	Progesterone receptor	PGR
MOL000359	sitosterol	Nuclear receptor coactivator 2	NCOA2
MOL000359	sitosterol	Mineralocorticoid receptor	NR3C2
MOL000422	kaempferol	Xanthine dehydrogenase/oxidase	XDH
MOL000422	kaempferol	Vascular cell adhesion protein 1	VCAM1
MOL000422	kaempferol	Type I iodothyronine deiodinase	DIO1
MOL000422	kaempferol	Tumor necrosis factor	TNF
MOL000422	kaempferol	Trypsin-1	PRSS1
MOL000422	kaempferol	Transcription factor p65	RELA
MOL000422	kaempferol	Transcription factor AP-1	JUN
MOL000422	kaempferol	Thrombin	#N/A
MOL000422	kaempferol	Solute carrier family 2, facilitated glucose transporter member 4	SLC2A4
MOL000422	kaempferol	Sodium-dependent noradrenaline transporter	SLC6A2
MOL000422	kaempferol	Signal transducer and activator of transcription 1-alpha/beta	STAT1
MOL000422	kaempferol	Serine/threonine-protein phosphatase 2B catalytic subunit alpha isoform	PPP3CA
MOL000422	kaempferol	RAC-alpha serine/threonine-protein kinase	AKT1
MOL000422	kaempferol	Prostaglandin G/H synthase 2	PTGS2
MOL000422	kaempferol	Prostaglandin G/H synthase 1	PTGS1
MOL000422	kaempferol	Progesterone receptor	PGR
MOL000422	kaempferol	Phosphatidylinositol-4,5-bisphosphate 3-kinase catalytic subunit, gamma isoform	PIK3CG
MOL000422	kaempferol	Peroxisome proliferator-activated receptor gamma	PPARG
MOL000422	kaempferol	Peroxisome proliferator activated receptor gamma	PPARG
MOL000422	kaempferol	Peroxidase C1A	#N/A
MOL000422	kaempferol	Nuclear receptor subfamily 1 group I member 3	NR1I3
MOL000422	kaempferol	Nuclear receptor subfamily 1 group I member 2	NR1I2
MOL000422	kaempferol	Nuclear receptor coactivator 2	NCOA2
MOL000422	kaempferol	Nitric-oxide synthase, endothelial	NOS3
MOL000422	kaempferol	Nitric oxide synthase, inducible	NOS2
MOL000422	kaempferol	Muscarinic acetylcholine receptor M2	CHRM2
MOL000422	kaempferol	Muscarinic acetylcholine receptor M1	CHRM1
MOL000422	kaempferol	mRNA of PKA Catalytic Subunit C-alpha	#N/A
MOL000422	kaempferol	Mitogen-activated protein kinase 8	MAPK8
MOL000422	kaempferol	Interstitial collagenase	MMP1
MOL000422	kaempferol	Intercellular adhesion molecule 1	ICAM1
MOL000422	kaempferol	Insulin receptor	INSR
MOL000422	kaempferol	Inhibitor of nuclear factor kappa-B kinase subunit beta	IKBKB
MOL000422	kaempferol	Hyaluronan synthase 2	HAS2
MOL000422	kaempferol	Heme oxygenase 1	HMOX1
MOL000422	kaempferol	Heat shock protein HSP 90	HSP90AB1
MOL000422	kaempferol	Glutathione S-transferase P	GSTP1
MOL000422	kaempferol	Glutathione S-transferase Mu 2	GSTM2
MOL000422	kaempferol	Glutathione S-transferase Mu 1	GSTM1
MOL000422	kaempferol	Gamma-aminobutyric-acid receptor alpha-2 subunit	GABRA2
MOL000422	kaempferol	Gamma-aminobutyric acid receptor subunit alpha-1	GABRA1
MOL000422	kaempferol	E-selectin	SELE
MOL000422	kaempferol	DNA topoisomerase II	TOP2A
MOL000422	kaempferol	Dipeptidyl peptidase IV	DPP4
MOL000422	kaempferol	Cytochrome P450 3A4	CYP3A4
MOL000422	kaempferol	Cytochrome P450 1B1	CYP1B1
MOL000422	kaempferol	Cytochrome P450 1A2	CYP1A2
MOL000422	kaempferol	Cytochrome P450 1A1	CYP1A1
MOL000422	kaempferol	Coagulation factor VII	F7
MOL000422	kaempferol	Cell division control protein 2 homolog	CDK1
MOL000422	kaempferol	Caspase-3	CASP3
MOL000422	kaempferol	Calmodulin	CALM1
MOL000422	kaempferol	Aryl hydrocarbon receptor	AHR
MOL000422	kaempferol	Arachidonate 5-lipoxygenase	ALOX5
MOL000422	kaempferol	Apoptosis regulator Bcl-2	BCL2
MOL000422	kaempferol	Apoptosis regulator BAX	BAX
MOL000422	kaempferol	Antileukoproteinase	SLPI
MOL000422	kaempferol	Androgen receptor	AR
MOL000422	kaempferol	Alpha-1B adrenergic receptor	ADRA1B
MOL000422	kaempferol	Aldo-keto reductase family 1 member C3	AKR1C3
MOL000422	kaempferol	Activator of 90 kDa heat shock protein ATPase homolog 1	AHSA1
MOL000422	kaempferol	Acetylcholinesterase	ACHE
MOL000422	kaempferol	26S proteasome non-ATPase regulatory subunit 3	PSMD3
MOL000492	(+)-catechin	Retinoic acid receptor RXR-alpha	RXRA
MOL000492	(+)-catechin	Prostaglandin G/H synthase 2	PTGS2
MOL000492	(+)-catechin	Prostaglandin G/H synthase 1	PTGS1
MOL000492	(+)-catechin	Nuclear receptor coactivator 2	NCOA2
MOL000492	(+)-catechin	mRNA of PKA Catalytic Subunit C-alpha	#N/A
MOL000492	(+)-catechin	Hyaluronan synthase 2	HAS2
MOL000492	(+)-catechin	Heat shock protein HSP 90	HSP90AB1
MOL000492	(+)-catechin	Estrogen receptor	ESR1
MOL000492	(+)-catechin	Catalase	CAT
MOL000492	(+)-catechin	Calmodulin	CALM1
MOL000492	(+)-catechin	Beta-lactamase	ampC

## Sheet: TC-ingredients
MOLID						OB			DL
MOL000359	sitosterol	414.79	8.08	1	1	36.91	1.32	0.87	0.75	0.22	5.37
MOL008006	paryriogenin A	466.72	5.04	1	4	41.41	0.23	-0.32	0.76	0.3	2.28
MOL008020	paryriogenin I	422.71	5.88	1	2	45.26	0.87	0.16	0.79	0.29	1.79
MOL008025	Tetrapanoside B_qt	428.77	7.15	1	2	40.93	0.9	0.28	0.79	0	4.22

## Sheet: TC-targets
MOLID		Targt name	gene name
MOL000359	sitosterol	Progesterone receptor	PGR
MOL000359	sitosterol	Nuclear receptor coactivator 2	NCOA2
MOL000359	sitosterol	Mineralocorticoid receptor	NR3C2
MOL008020	paryriogenin I	Progesterone receptor	PGR
MOL008020	paryriogenin I	Mineralocorticoid receptor	NR3C2
MOL008025	Tetrapanoside B_qt	Progesterone receptor	PGR

[truncated: 6 more sheets: DZ-ingredients, DZ-targets, GC-ingredients, GC-targets, Active ingredient summarys, final targets]
