# Supplementary material for: Molecular docking and network pharmacology research on the Danggui Sini Decoction’s mechanism of action for treating erectile dysfunction
Source: Medicine (Baltimore). 2024 Nov 22;103(47):e40529. doi: 10.1097/MD.0000000000040529 (PMC11596949; doi:10.1097/MD.0000000000040529)
Supplement: Supplementary file 3 [file medi-103-e40529-s003.xlsx]

## Sheet: TCMSP
Gene Symbol	Source
PGR	DG
NCOA2	DG
PTGS1	DG
PTGS2	DG
HSP90AB1	DG
PIK3CG	DG
KCNH2	DG
DRD1	DG
CHRM3	DG
CHRM1	DG
SCN5A	DG
GABRA2	DG
CHRM4	DG
PDE3A	DG
HTR2A	DG
GABRA5	DG
ADRA1A	DG
GABRA3	DG
CHRM2	DG
ADRA1B	DG
ADRB2	DG
CHRNA2	DG
SLC6A4	DG
OPRM1	DG
GABRA1	DG
BCL2	DG
BAX	DG
CASP9	DG
JUN	DG
CASP3	DG
CASP8	DG
PRKCA	DG
TGFB1	DG
PON1	DG
MAP2	DG
PGR	DG
NR3C2	DG
NCOA2	DG
ADH1C	DG
IGHG1	DG
RXRA	DG
NCOA1	DG
PTGS1	DG
PTGS2	DG
ADRA2A	DG
SLC6A2	DG
SLC6A3	DG
ADRB2	DG
AKR1B1	DG
PLAU	DG
LTA4H	DG
MAOB	DG
MAOA	DG
CTRB1	DG
CHRM3	DG
CHRM1	DG
ADRB1	DG
SCN5A	DG
HTR2A	DG
ADRA1A	DG
GABRA3	DG
CHRM2	DG
ADRA1B	DG
GABRA1	DG
PTGS1	DG
PTGS2	DG
NOS3	DG
ADRA2A	DG
SLC6A2	DG
ADRA1A	DG
SLC6A3	DG
ADRB2	DG
LTA4H	DG
MAOB	DG
MAOA	DG
CTRB1	DG
ADRA2B	DG
PLAU	DG
HSP90AB1	DG
PTGS1	GZ
PTGS2	GZ
HSP90AB1	GZ
PIK3CG	GZ
PGR	GZ
NCOA2	GZ
PTGS1	GZ
PTGS2	GZ
HSP90AB1	GZ
PIK3CG	GZ
KCNH2	GZ
DRD1	GZ
CHRM3	GZ
CHRM1	GZ
SCN5A	GZ
GABRA2	GZ
CHRM4	GZ
PDE3A	GZ
HTR2A	GZ
GABRA5	GZ
ADRA1A	GZ
GABRA3	GZ
CHRM2	GZ
ADRA1B	GZ
ADRB2	GZ
CHRNA2	GZ
SLC6A4	GZ
OPRM1	GZ
GABRA1	GZ
BCL2	GZ
BAX	GZ
CASP9	GZ
JUN	GZ
CASP3	GZ
CASP8	GZ
PRKCA	GZ
TGFB1	GZ
PON1	GZ
MAP2	GZ
PGR	GZ
NCOA2	GZ
NR3C2	GZ
PTGS1	GZ
ESR1	GZ
PTGS2	GZ
HSP90AB1	GZ
ampC	GZ
NCOA2	GZ
CALM1	GZ
RXRA	GZ
CAT	GZ
HAS2	GZ
PTGS1	GZ
ESR1	GZ
PTGS2	GZ
HSP90AB1	GZ
ampC	GZ
PTGS1	GZ
PTGS2	GZ
HSP90AB1	GZ
PIK3CG	GZ
RXRA	GZ
AKR1B1	GZ
RELA	GZ
ICAM1	GZ
DGAT2	GZ
MTTP	GZ
APOB	GZ
PTGS1	XX
SCN5A	XX
PTGS2	XX
NOS3	XX
RXRA	XX
PDE3A	XX
GABRA1	XX
HSP90AB1	XX
PIK3CG	XX
CHRM3	XX
CHRM1	XX
SCN5A	XX
OPRD1	XX
ADRA1B	XX
ADRA1D	XX
OPRM1	XX
PTGS1	XX
DRD1	XX
CHRM3	XX
KCNH2	XX
CHRM1	XX
SCN5A	XX
F10	XX
CHRM5	XX
PTGS2	XX
HTR3A	XX
F7	XX
KDR	XX
CHRM4	XX
OPRD1	XX
PDE3A	XX
ADRA1B	XX
ADRB2	XX
ADRA1D	XX
TOP2A	XX
OPRM1	XX
HSP90AB1	XX
CACNA1S	XX
NCOA1	XX
PDE10A	XX
CALM1	XX
HTR2A	XX
SLC6A4	XX
F10	XX
PTGS2	XX
SCN5A	XX
CCND1	XX
IL10	XX
FASN	XX
ACACA	XX
G6PD	XX
NOS3	XX
ECE1	XX
ACADM	XX
CYP2B6	XX
UGT1A1	XX
SREBF1	XX
NOX3	XX
NOX1	XX
ACOX1	XX
ACLY	XX
EHHADH	XX
AUH	XX
HADHB	XX
DECR1	XX
ECI1	XX
PTGS2	XX
CA2	XX
NCOA2	XX
NOS2	XX
PTGS1	XX
KCNH2	XX
ESR1	XX
SCN5A	XX
F10	XX
PTGS2	XX
NOS3	XX
RXRA	XX
ACHE	XX
ADRA1B	XX
ADRB2	XX
ADRA1D	XX
TOP2A	XX
ESR2	XX
DPP4	XX
HSP90AB1	XX
CDK2	XX
PRSS1	XX
PIM1	XX
CCNA2	XX
NCOA2	XX
KCNMA1	XX
CALM1	XX
NOS2	XX
PTGS1	XX
AR	XX
PPARG	XX
PTGS2	XX
HSP90AB1	XX
PIK3CG	XX
NCOA2	XX
DPP4	XX
PRSS1	XX
PGR	XX
CHRM1	XX
NOS3	XX
GABRA2	XX
ACHE	XX
SLC6A2	XX
CHRM2	XX
ADRA1B	XX
GABRA1	XX
TOP2A	XX
F7	XX
CALM1	XX
RELA	XX
IKBKB	XX
AKT1	XX
BCL2	XX
BAX	XX
TNF	XX
JUN	XX
AHSA1	XX
CASP3	XX
MAPK8	XX
XDH	XX
MMP1	XX
STAT1	XX
CDK1	XX
PPARG	XX
HMOX1	XX
CYP3A4	XX
CYP1A2	XX
CYP1A1	XX
ICAM1	XX
SELE	XX
VCAM1	XX
NR1I2	XX
CYP1B1	XX
ALOX5	XX
HAS2	XX
GSTP1	XX
AHR	XX
PSMD3	XX
SLC2A4	XX
NR1I3	XX
INSR	XX
DIO1	XX
PPP3CA	XX
GSTM1	XX
GSTM2	XX
AKR1C3	XX
SLPI	XX
PTGS2	XX
CALM1	XX
F10	XX
RXRA	XX
GABRA1	BS
PGR	BS
NR3C2	BS
TNF	BS
CD14	BS
LBP	BS
IL6	BS
HSP90AB1	BS
TGFB1	BS
JUN	BS
SLC6A4	BS
SCN5A	BS
PON1	BS
PRKCA	BS
PTGS2	BS
PTGS1	BS
PGR	BS
KCNH2	BS
PIK3CG	BS
NCOA2	BS
CHRNA2	BS
CHRM4	BS
CHRM3	BS
CHRM2	BS
CHRM1	BS
OPRM1	BS
MAP2	BS
HSP90AB1	BS
GABRA5	BS
GABRA3	BS
GABRA2	BS
GABRA1	BS
DRD1	BS
PDE3A	BS
CASP9	BS
CASP8	BS
CASP3	BS
ADRB2	BS
BCL2	BS
BAX	BS
ADRA1B	BS
ADRA1A	BS
HTR2A	BS
PGR	BS
NCOA2	BS
NR3C2	BS
XDH	BS
VCAM1	BS
DIO1	BS
TNF	BS
PRSS1	BS
RELA	BS
JUN	BS
SLC2A4	BS
SLC6A2	BS
STAT1	BS
PPP3CA	BS
AKT1	BS
PTGS2	BS
PTGS1	BS
PGR	BS
PIK3CG	BS
PPARG	BS
PPARG	BS
NR1I3	BS
NR1I2	BS
NCOA2	BS
NOS3	BS
NOS2	BS
CHRM2	BS
CHRM1	BS
MAPK8	BS
MMP1	BS
ICAM1	BS
INSR	BS
IKBKB	BS
HAS2	BS
HMOX1	BS
HSP90AB1	BS
GSTP1	BS
GSTM2	BS
GSTM1	BS
GABRA2	BS
GABRA1	BS
SELE	BS
TOP2A	BS
DPP4	BS
CYP3A4	BS
CYP1B1	BS
CYP1A2	BS
CYP1A1	BS
F7	BS
CDK1	BS
CASP3	BS
CALM1	BS
AHR	BS
ALOX5	BS
BCL2	BS
BAX	BS
SLPI	BS
AR	BS
ADRA1B	BS
AKR1C3	BS
AHSA1	BS
ACHE	BS
PSMD3	BS
RXRA	BS
PTGS2	BS
PTGS1	BS
NCOA2	BS
HAS2	BS
HSP90AB1	BS
ESR1	BS
CAT	BS
CALM1	BS
ampC	BS
PGR	TC
NCOA2	TC
NR3C2	TC
PGR	TC
NR3C2	TC
PGR	TC
PTGS1	DZ
DRD1	DZ
CHRM3	DZ
CHRM1	DZ
DRD5	DZ
SCN5A	DZ
CHRM5	DZ
PTGS2	DZ
HTR3A	DZ
CHRM4	DZ
RXRA	DZ
OPRD1	DZ
HTR2A	DZ
SLC6A2	DZ
ADRA1A	DZ
NR3C2	DZ
PPARG	DZ
PTGS2	DZ
HSP90AB1	DZ
PIK3CG	DZ
CYP3A4	DZ
NR1I2	DZ
CYP2B6	DZ
CDC37	DZ
F10	DZ
NR3C2	DZ
SCN5A	DZ
PTGS2	DZ
HSP90AB1	DZ
NOS2	DZ
PTGS1	DZ
KCNH2	DZ
ESR1	DZ
AR	DZ
SCN5A	DZ
F10	DZ
PTGS2	DZ
NOS3	DZ
RXRA	DZ
ADRB2	DZ
HSP90AB1	DZ
PRSS1	DZ
NCOA2	DZ
PDE10A	DZ
CALM1	DZ
PTGS1	DZ
CHRM1	DZ
SCN5A	DZ
PTGS2	DZ
RXRA	DZ
PDE3A	DZ
ADRA1A	DZ
ADRA1B	DZ
SLC6A3	DZ
ADRB2	DZ
SLC6A4	DZ
HSP90AB1	DZ
MAOB	DZ
CALM1	DZ
DRD1	DZ
CHRM3	DZ
ADRA2A	DZ
CA2	DZ
ADRA2C	DZ
ADRA1D	DZ
OPRM1	DZ
NCOA2	DZ
PGR	DZ
PGR	DZ
NR3C2	DZ
NCOA2	DZ
ADH1C	DZ
IGHG1	DZ
RXRA	DZ
NCOA1	DZ
PTGS1	DZ
PTGS2	DZ
ADRA2A	DZ
SLC6A2	DZ
SLC6A3	DZ
ADRB2	DZ
AKR1B1	DZ
PLAU	DZ
LTA4H	DZ
MAOB	DZ
MAOA	DZ
CTRB1	DZ
CHRM3	DZ
CHRM1	DZ
ADRB1	DZ
SCN5A	DZ
HTR2A	DZ
ADRA1A	DZ
GABRA3	DZ
CHRM2	DZ
ADRA1B	DZ
GABRA1	DZ
PGR	DZ
NCOA2	DZ
PTGS1	DZ
PTGS2	DZ
HSP90AB1	DZ
PIK3CG	DZ
KCNH2	DZ
DRD1	DZ
CHRM3	DZ
CHRM1	DZ
SCN5A	DZ
GABRA2	DZ
CHRM4	DZ
PDE3A	DZ
HTR2A	DZ
GABRA5	DZ
ADRA1A	DZ
GABRA3	DZ
CHRM2	DZ
ADRA1B	DZ
ADRB2	DZ
CHRNA2	DZ
SLC6A4	DZ
OPRM1	DZ
GABRA1	DZ
BCL2	DZ
BAX	DZ
CASP9	DZ
JUN	DZ
CASP3	DZ
CASP8	DZ
PRKCA	DZ
TGFB1	DZ
PON1	DZ
MAP2	DZ
NR3C2	DZ
NCOA1	DZ
PTGS1	DZ
ESR1	DZ
PTGS2	DZ
HSP90AB1	DZ
ampC	DZ
NCOA2	DZ
CALM1	DZ
RXRA	DZ
CAT	DZ
HAS2	DZ
PTGS1	DZ
DRD1	DZ
CHRM3	DZ
KCNH2	DZ
CHRM1	DZ
DRD5	DZ
SCN5A	DZ
F10	DZ
CHRM5	DZ
PTGS2	DZ
CA2	DZ
ADRA2C	DZ
DRD4	DZ
CHRM4	DZ
RXRA	DZ
OPRD1	DZ
HTR2A	DZ
HTR2C	DZ
CHRM2	DZ
ADRA2B	DZ
ADRA1B	DZ
SLC6A3	DZ
ADRB2	DZ
ADRA1D	DZ
SLC6A4	DZ
OPRM1	DZ
HSP90AB1	DZ
CALM1	DZ
PTGS1	DZ
CHRM3	DZ
CHRM1	DZ
AR	DZ
SCN5A	DZ
CHRM5	DZ
PTGS2	DZ
HTR3A	DZ
CHRM4	DZ
RXRA	DZ
OPRD1	DZ
ACHE	DZ
HTR2A	DZ
SLC6A2	DZ
ADRA1A	DZ
HTR2C	DZ
ADRA2B	DZ
ADRA1B	DZ
SLC6A3	DZ
ADRB2	DZ
ADRA1D	DZ
CHRNA2	DZ
SLC6A4	DZ
DRD2	DZ
OPRM1	DZ
GABRA1	DZ
PTGS1	DZ
CHRM3	DZ
KCNH2	DZ
CHRM1	DZ
SCN5A	DZ
F10	DZ
CHRM5	DZ
PTGS2	DZ
HTR3A	DZ
F7	DZ
CHRM4	DZ
OPRD1	DZ
HTR2A	DZ
ADRA1B	DZ
ADRB2	DZ
ADRA1D	DZ
OPRM1	DZ
HSP90AB1	DZ
CALM1	DZ
SLC6A4	DZ
CACNA1S	DZ
PDE3A	DZ
SLC6A3	DZ
TOP2A	DZ
DRD1	DZ
KDR	DZ
AKT1	DZ
VEGFA	DZ
BCL2	DZ
CASP9	DZ
MMP2	DZ
JUN	DZ
CASP3	DZ
PTGS2	DZ
CASP8	DZ
MMP1	DZ
HMOX1	DZ
CYP3A4	DZ
CYP1A2	DZ
ALB	DZ
CAV1	DZ
CTNNB1	DZ
MYC	DZ
CASP7	DZ
F3	DZ
GJA1	DZ
MMP10	DZ
PTGS1	DZ
ESR1	DZ
PTGS2	DZ
HSP90AB1	DZ
ampC	DZ
NCOA2	DZ
CALM1	DZ
FASN	DZ
PPARG	DZ
KLF7	DZ
PTGS1	DZ
AR	DZ
PPARG	DZ
PTGS2	DZ
HSP90AB1	DZ
PIK3CG	DZ
NCOA2	DZ
DPP4	DZ
AKR1B1	DZ
PRSS1	DZ
TOP2A	DZ
KCNH2	DZ
SCN5A	DZ
F10	DZ
ADRB2	DZ
MMP3	DZ
F7	DZ
NOS3	DZ
RXRA	DZ
ACHE	DZ
GABRA1	DZ
MAOB	DZ
RELA	DZ
EGFR	DZ
AKT1	DZ
VEGFA	DZ
CCND1	DZ
BCL2	DZ
BCL2L1	DZ
FOS	DZ
CDKN1A	DZ
EIF6	DZ
BAX	DZ
CASP9	DZ
PLAU	DZ
MMP2	DZ
MMP9	DZ
MAPK1	DZ
IL10	DZ
EGF	DZ
RB1	DZ
TNF	DZ
JUN	DZ
IL6	DZ
CDKN2A	DZ
AHSA1	DZ
CASP3	DZ
TP53	DZ
ELK1	DZ
NFKBIA	DZ
POR	DZ
ODC1	DZ
XDH	DZ
CASP8	DZ
TOP1	DZ
RAF1	DZ
SOD1	DZ
PRKCA	DZ
MMP1	DZ
HIF1A	DZ
STAT1	DZ
RUNX1T1	DZ
CDK1	DZ
HSPA5	DZ
ERBB2	DZ
PPARG	DZ
ACACA	DZ
HMOX1	DZ
CYP3A4	DZ
CYP1A2	DZ
CAV1	DZ
MYC	DZ
F3	DZ
GJA1	DZ
CYP1A1	DZ
ICAM1	DZ
IL1B	DZ
CCL2	DZ
SELE	DZ
VCAM1	DZ
PTGER3	DZ
CXCL8	DZ
PRKCB	DZ
BIRC5	DZ
DUOX2	DZ
NOS3	DZ
HSPB1	DZ
TGFB1	DZ
SULT1E1	DZ
MGAM	DZ
IL2	DZ
NR1I2	DZ
CYP1B1	DZ
CCNB1	DZ
PLAT	DZ
THBD	DZ
SERPINE1	DZ
COL1A1	DZ
IFNG	DZ
ALOX5	DZ
PTEN	DZ
IL1A	DZ
MPO	DZ
TOP2A	DZ
NCF1	DZ
ABCG2	DZ
HAS2	DZ
GSTP1	DZ
NFE2L2	DZ
NQO1	DZ
PARP1	DZ
AHR	DZ
PSMD3	DZ
SLC2A4	DZ
COL3A1	DZ
CXCL11	DZ
CXCL2	DZ
DCAF5	DZ
NR1I3	DZ
CHEK2	DZ
INSR	DZ
CLDN4	DZ
PPARA	DZ
PPARD	DZ
HSF1	DZ
CRP	DZ
CXCL10	DZ
CHUK	DZ
SPP1	DZ
RUNX2	DZ
RASSF1	DZ
E2F1	DZ
E2F2	DZ
ACP3	DZ
CTSD	DZ
IGFBP3	DZ
IGF2	DZ
CD40LG	DZ
IRF1	DZ
ERBB3	DZ
PON1	DZ
DIO1	DZ
PCOLCE	DZ
NPEPPS	DZ
HK2	DZ
NKX3-1	DZ
RASA1	DZ
GSTM1	DZ
GSTM2	DZ
NOS2	GC
KCNH2	GC
ESR1	GC
SCN5A	GC
F10	GC
PTGS2	GC
ESR2	GC
BACE1	GC
PIM1	GC
CALM1	GC
NOS2	GC
KCNH2	GC
ESR1	GC
AR	GC
PPARG	GC
F10	GC
PTGS2	GC
TOP2A	GC
ESR2	GC
DPP4	GC
MAPK14	GC
GSK3B	GC
HSP90AB1	GC
CDK2	GC
CHEK1	GC
PRSS1	GC
PIM1	GC
CCNA2	GC
NCOA2	GC
CALM1	GC
NCOA2	GC
NCOA2	GC
NOS2	GC
KCNH2	GC
ESR1	GC
AR	GC
PPARG	GC
F10	GC
PTGS2	GC
ESR2	GC
MAPK14	GC
GSK3B	GC
PIM1	GC
CALM1	GC
NOS2	GC
ESR1	GC
AR	GC
PTGS2	GC
ESR2	GC
MAPK14	GC
GSK3B	GC
HSP90AB1	GC
CDK2	GC
PIK3CG	GC
CHEK1	GC
PIM1	GC
CCNA2	GC
NOS2	GC
CHRM1	GC
ESR1	GC
AR	GC
SCN5A	GC
PPARG	GC
F10	GC
PTGS2	GC
RXRA	GC
ACHE	GC
ADRA1B	GC
ADRB2	GC
ESR2	GC
MAPK14	GC
GSK3B	GC
CDK2	GC
CHEK1	GC
PRSS1	GC
PIM1	GC
CCNA2	GC
NCOA1	GC
CALM1	GC
ESR1	GC
AR	GC
F10	GC
PTGS2	GC
ESR2	GC
PIM1	GC
NCOA2	GC
CALM1	GC
PTGS1	GC
ESR1	GC
PTGS2	GC
RXRA	GC
ADRB2	GC
HSP90AB1	GC
PIK3CG	GC
ampC	GC
MAOB	GC
SLC6A4	GC
PKIA	GC
ESR1	GC
AR	GC
ESR2	GC
GSK3B	GC
HSP90AB1	GC
CDK2	GC
CCNA2	GC
ESR1	GC
F10	GC
PTGS2	GC
KDR	GC
HSP90AB1	GC
CALM1	GC
NOS2	GC
PTGS1	GC
CHRM3	GC
KCNH2	GC
CHRM1	GC
ESR1	GC
AR	GC
SCN5A	GC
PPARG	GC
F10	GC
PTGS2	GC
NOS3	GC
RXRA	GC
ACHE	GC
ADRA1B	GC
SLC6A3	GC
ADRB2	GC
ESR2	GC
MAPK14	GC
GSK3B	GC
CDK2	GC
CHEK1	GC
RXRB	GC
PRSS1	GC
PIM1	GC
CCNA2	GC
NCOA2	GC
NCOA1	GC
KCNMA1	GC
CALM1	GC
NOS2	GC
PTGS1	GC
ESR1	GC
SCN5A	GC
F10	GC
PTGS2	GC
PDE3A	GC
ADRA1B	GC
ADRB2	GC
ESR2	GC
HSP90AB1	GC
CALM1	GC
PGR	GC
NCOA2	GC
NR3C2	GC
NOS2	GC
PTGS1	GC
CHRM1	GC
ESR1	GC
AR	GC
SCN5A	GC
PPARG	GC
PTGS2	GC
RXRA	GC
PDE3A	GC
SLC6A3	GC
ADRB2	GC
SLC6A4	GC
ESR2	GC
DPP4	GC
MAPK14	GC
GSK3B	GC
CDK2	GC
MAOB	GC
CHEK1	GC
IGHG1	GC
PRSS1	GC
PIM1	GC
CCNA2	GC
PKIA	GC
CALM1	GC
NOS2	GC
PTGS1	GC
ESR1	GC
AR	GC
SCN5A	GC
PPARG	GC
PTGS2	GC
NOS3	GC
RXRA	GC
ACHE	GC
PDE3A	GC
ADRA1B	GC
ADRB2	GC
ADRA1D	GC
GABRA1	GC
DPP4	GC
MAPK14	GC
GSK3B	GC
HSP90AB1	GC
CDK2	GC
CHEK1	GC
PRSS1	GC
NCOA2	GC
CALM1	GC
NOS2	GC
ESR1	GC
AR	GC
PPARG	GC
F10	GC
PTGS2	GC
ACHE	GC
TOP2A	GC
ESR2	GC
GSK3B	GC
CDK2	GC
CHEK1	GC
PRSS1	GC
PIM1	GC
CCNA2	GC
CALM1	GC
NOS2	GC
ESR1	GC
SCN5A	GC
F10	GC
PTGS2	GC
F7	GC
HSP90AB1	GC
CALM1	GC
NOS2	GC
PTGS1	GC
ESR1	GC
AR	GC
SCN5A	GC
PPARG	GC
F10	GC
PTGS2	GC
CA2	GC
RXRA	GC
ADRA1B	GC
ESR2	GC
MAPK14	GC
GSK3B	GC
CDK2	GC
CHEK1	GC
PIM1	GC
CCNA2	GC
NCOA2	GC
CALM1	GC
ESR1	GC
AR	GC
PPARG	GC
F10	GC
PTGS2	GC
ADRB2	GC
DPP4	GC
HSP90AB1	GC
PRSS1	GC
PIM1	GC
NCOA2	GC
CALM1	GC
PTGS1	GC
SCN5A	GC
NOS2	GC
PTGS1	GC
CHRM1	GC
ESR1	GC
AR	GC
SCN5A	GC
PPARG	GC
F10	GC
PTGS2	GC
CA2	GC
ADRA1B	GC
SLC6A3	GC
ESR2	GC
MAPK14	GC
GSK3B	GC
HSP90AB1	GC
CDK2	GC
CHEK1	GC
PIM1	GC
CCNA2	GC
CALM1	GC
ADRB2	GC
NCOA2	GC
RELA	GC
STAT3	GC
CCND1	GC
BCL2	GC
EIF6	GC
MAPK1	GC
RB1	GC
CDK4	GC
FOSL2	GC
PTGS2	GC
ACHE	GC
NOS2	GC
ESR1	GC
AR	GC
F10	GC
PTGS2	GC
F7	GC
ACHE	GC
TOP2A	GC
ESR2	GC
DPP4	GC
GSK3B	GC
HSP90AB1	GC
CDK2	GC
PRSS1	GC
PIM1	GC
CCNA2	GC
CALM1	GC
NOS2	GC
ESR1	GC
AR	GC
PPARG	GC
F10	GC
PTGS2	GC
KDR	GC
TOP2A	GC
DPP4	GC
MAPK14	GC
HSP90AB1	GC
CDK2	GC
CHEK1	GC
PRSS1	GC
PIM1	GC
CCNA2	GC
NCOA2	GC
CALM1	GC
NOS2	GC
PTGS1	GC
AR	GC
PPARG	GC
PTGS2	GC
HSP90AB1	GC
PIK3CG	GC
NCOA2	GC
DPP4	GC
PRSS1	GC
PGR	GC
CHRM1	GC
NOS3	GC
GABRA2	GC
ACHE	GC
SLC6A2	GC
CHRM2	GC
ADRA1B	GC
GABRA1	GC
TOP2A	GC
F7	GC
CALM1	GC
RELA	GC
IKBKB	GC
AKT1	GC
BCL2	GC
BAX	GC
TNF	GC
JUN	GC
AHSA1	GC
CASP3	GC
MAPK8	GC
XDH	GC
MMP1	GC
STAT1	GC
CDK1	GC
PPARG	GC
HMOX1	GC
CYP3A4	GC
CYP1A2	GC
CYP1A1	GC
ICAM1	GC
SELE	GC
VCAM1	GC
NR1I2	GC
CYP1B1	GC
ALOX5	GC
HAS2	GC
GSTP1	GC
AHR	GC
PSMD3	GC
SLC2A4	GC
NR1I3	GC
INSR	GC
DIO1	GC
PPP3CA	GC
GSTM1	GC
GSTM2	GC
AKR1C3	GC
SLPI	GC
NOS2	GC
PTGS1	GC
DRD1	GC
CHRM3	GC
CHRM1	GC
ESR1	GC
AR	GC
ADRB1	GC
SCN5A	GC
PPARG	GC
PTGS2	GC
RXRA	GC
ACHE	GC
PDE3A	GC
ADRA1B	GC
SLC6A3	GC
ADRB2	GC
ADRA1D	GC
SLC6A4	GC
ESR2	GC
GABRA1	GC
DPP4	GC
MAPK14	GC
GSK3B	GC
HSP90AB1	GC
CDK2	GC
LTA4H	GC
MAOB	GC
CHEK1	GC
IGHG1	GC
PRSS1	GC
PIM1	GC
CCNA2	GC
NCOA1	GC
PKIA	GC
CALM1	GC
CHRM5	GC
NOS3	GC
OPRM1	GC
NCOA2	GC
NOS2	GC
ESR1	GC
AR	GC
SCN5A	GC
PPARG	GC
F10	GC
PTGS2	GC
ESR2	GC
DPP4	GC
MAPK14	GC
GSK3B	GC
HSP90AB1	GC
CDK2	GC
CHEK1	GC
PRSS1	GC
PIM1	GC
CCNA2	GC
CALM1	GC
NOS2	GC
PTGS1	GC
KCNH2	GC
ESR1	GC
AR	GC
SCN5A	GC
PPARG	GC
F10	GC
PTGS2	GC
F7	GC
KDR	GC
ADRA1B	GC
ADRB2	GC
TOP2A	GC
ESR2	GC
MAPK14	GC
GSK3B	GC
HSP90AB1	GC
CDK2	GC
CHEK1	GC
PRSS1	GC
PIM1	GC
CCNA2	GC
NCOA2	GC
NCOA1	GC
KCNMA1	GC
CALM1	GC
AR	GC
SCN5A	GC
PPARG	GC
F10	GC
PTGS2	GC
F7	GC
ADRB2	GC
DPP4	GC
HSP90AB1	GC
CDK2	GC
CHEK1	GC
PRSS1	GC
PIM1	GC
CCNA2	GC
CALM1	GC
NOS2	GC
ESR1	GC
AR	GC
PTGS2	GC
DPP4	GC
GSK3B	GC
PIM1	GC
NOS2	GC
PTGS1	GC
ESR1	GC
AR	GC
SCN5A	GC
PPARG	GC
F10	GC
PTGS2	GC
NOS3	GC
F7	GC
KDR	GC
RXRA	GC
PDE3A	GC
TOP2A	GC
DPP4	GC
MAPK14	GC
GSK3B	GC
HSP90AB1	GC
CDK2	GC
CHEK1	GC
IGHG1	GC
PRSS1	GC
PIM1	GC
CCNA2	GC
CALM1	GC
NOS2	GC
ESR1	GC
AR	GC
PPARG	GC
F10	GC
PTGS2	GC
GSK3B	GC
HSP90AB1	GC
CDK2	GC
PRSS1	GC
PIM1	GC
CCNA2	GC
NCOA2	GC
CALM1	GC
NOS2	GC
KCNH2	GC
ESR1	GC
AR	GC
SCN5A	GC
PPARG	GC
F10	GC
PTGS2	GC
RXRA	GC
ACHE	GC
TOP2A	GC
ESR2	GC
DPP4	GC
MAPK14	GC
GSK3B	GC
HSP90AB1	GC
CDK2	GC
CHEK1	GC
PRSS1	GC
PIM1	GC
CCNA2	GC
NCOA2	GC
CALM1	GC
NOS2	GC
PTGS1	GC
KCNH2	GC
ESR1	GC
AR	GC
SCN5A	GC
PPARG	GC
F10	GC
PTGS2	GC
F7	GC
RXRA	GC
ACHE	GC
ADRA1B	GC
ADRB2	GC
TOP2A	GC
ESR2	GC
MAPK14	GC
GSK3B	GC
HSP90AB1	GC
CDK2	GC
CHEK1	GC
PRSS1	GC
PIM1	GC
CCNA2	GC
NCOA2	GC
NCOA1	GC
KCNMA1	GC
CALM1	GC
NOS2	GC
PTGS1	GC
ESR1	GC
AR	GC
SCN5A	GC
PPARG	GC
F10	GC
PTGS2	GC
RXRA	GC
ADRB2	GC
ESR2	GC
MAPK14	GC
GSK3B	GC
HSP90AB1	GC
CDK2	GC
PRSS1	GC
PIM1	GC
NCOA2	GC
CALM1	GC
ESR1	GC
AR	GC
PPARG	GC
PTGS2	GC
MAPK14	GC
GSK3B	GC
HSP90AB1	GC
CDK2	GC
PIM1	GC
CCNA2	GC
NCOA2	GC
CALM1	GC
PTGS1	GC
AR	GC
PPARG	GC
PTGS2	GC
HSP90AB1	GC
PIK3CG	GC
NCOA2	GC
DPP4	GC
AKR1B1	GC
PRSS1	GC
TOP2A	GC
KCNH2	GC
SCN5A	GC
F10	GC
ADRB2	GC
MMP3	GC
F7	GC
NOS3	GC
RXRA	GC
ACHE	GC
GABRA1	GC
MAOB	GC
RELA	GC
EGFR	GC
AKT1	GC
VEGFA	GC
CCND1	GC
BCL2	GC
BCL2L1	GC
FOS	GC
CDKN1A	GC
EIF6	GC
BAX	GC
CASP9	GC
PLAU	GC
MMP2	GC
MMP9	GC
MAPK1	GC
IL10	GC
EGF	GC
RB1	GC
TNF	GC
JUN	GC
IL6	GC
CDKN2A	GC
AHSA1	GC
CASP3	GC
TP53	GC
ELK1	GC
NFKBIA	GC
POR	GC
ODC1	GC
XDH	GC
CASP8	GC
TOP1	GC
RAF1	GC
SOD1	GC
PRKCA	GC
MMP1	GC
HIF1A	GC
STAT1	GC
RUNX1T1	GC
CDK1	GC
HSPA5	GC
ERBB2	GC
PPARG	GC
ACACA	GC
HMOX1	GC
CYP3A4	GC
CYP1A2	GC
CAV1	GC
MYC	GC
F3	GC
GJA1	GC
CYP1A1	GC
ICAM1	GC
IL1B	GC
CCL2	GC
SELE	GC
VCAM1	GC
PTGER3	GC
CXCL8	GC
PRKCB	GC
BIRC5	GC
DUOX2	GC
NOS3	GC
HSPB1	GC
TGFB1	GC
SULT1E1	GC
MGAM	GC
IL2	GC
NR1I2	GC
CYP1B1	GC
CCNB1	GC
PLAT	GC
THBD	GC
SERPINE1	GC
COL1A1	GC
IFNG	GC
ALOX5	GC
PTEN	GC
IL1A	GC
MPO	GC
TOP2A	GC
NCF1	GC
ABCG2	GC
HAS2	GC
GSTP1	GC
NFE2L2	GC
NQO1	GC
PARP1	GC
AHR	GC
PSMD3	GC
SLC2A4	GC
COL3A1	GC
CXCL11	GC
CXCL2	GC
DCAF5	GC
NR1I3	GC
CHEK2	GC
INSR	GC
CLDN4	GC
PPARA	GC
PPARD	GC
HSF1	GC
CRP	GC
CXCL10	GC
CHUK	GC
SPP1	GC
RUNX2	GC
RASSF1	GC
E2F1	GC
E2F2	GC
ACP3	GC
CTSD	GC
IGFBP3	GC
IGF2	GC
CD40LG	GC
IRF1	GC
ERBB3	GC
PON1	GC
DIO1	GC
PCOLCE	GC
NPEPPS	GC
HK2	GC
NKX3-1	GC
RASA1	GC
GSTM1	GC
GSTM2	GC
NOS2	GC
PTGS1	GC
ESR1	GC
AR	GC
SCN5A	GC
PPARG	GC
PTGS2	GC
PTPN1	GC
ESR2	GC
DPP4	GC
MAPK14	GC
GSK3B	GC
HSP90AB1	GC
CDK2	GC
PRSS1	GC
NCOA2	GC
CALM1	GC
NOS2	GC
PTGS1	GC
ESR1	GC
AR	GC
PPARG	GC
PTGS2	GC
RXRA	GC
PDE3A	GC
ESR2	GC
DPP4	GC
MAPK14	GC
GSK3B	GC
HSP90AB1	GC
CDK2	GC
CHEK1	GC
PRSS1	GC
PIM1	GC
CCNA2	GC
NCOA2	GC
CALM1	GC
ADRB2	GC
ESR1	GC
PPARG	GC
ESR2	GC
MAPK14	GC
GSK3B	GC
HSP90AB1	GC
CDK2	GC
CHEK1	GC
CCNA2	GC
NOS2	GC
ESR1	GC
AR	GC
SCN5A	GC
PPARG	GC
F10	GC
PTGS2	GC
F7	GC
ACHE	GC
TOP2A	GC
GSK3B	GC
HSP90AB1	GC
CDK2	GC
CHEK1	GC
PRSS1	GC
CALM1	GC
NOS2	GC
ESR1	GC
AR	GC
PPARG	GC
F10	GC
PTGS2	GC
F7	GC
KDR	GC
ADRA1B	GC
ADRB2	GC
TOP2A	GC
ESR2	GC
DPP4	GC
GSK3B	GC
HSP90AB1	GC
CHEK1	GC
PRSS1	GC
PIM1	GC
CCNA2	GC
NCOA2	GC
CALM1	GC
NOS2	GC
PTGS1	GC
DRD1	GC
CHRM3	GC
CHRM1	GC
ESR1	GC
SCN5A	GC
CHRM5	GC
PTGS2	GC
CHRM4	GC
RXRA	GC
HTR2A	GC
ADRA1A	GC
CHRM2	GC
ADRA1B	GC
SLC6A3	GC
ADRB2	GC
SLC6A4	GC
OPRM1	GC
ESR2	GC
DPP4	GC
MAPK10	GC
HSP90AB1	GC
CDK2	GC
PIK3CG	GC
PRSS1	GC
PIM1	GC
CCNA2	GC
CALM1	GC
OPRD1	GC
PDE3A	GC
ADRA1D	GC
NOS2	GC
ESR1	GC
AR	GC
PPARG	GC
F10	GC
PTGS2	GC
KDR	GC
ESR2	GC
MAPK14	GC
GSK3B	GC
HSP90AB1	GC
CDK2	GC
IGHG1	GC
PIM1	GC
CCNA2	GC
NCOA2	GC
CALM1	GC
NOS2	GC
PTGS1	GC
ESR1	GC
AR	GC
PPARG	GC
PTGS2	GC
PTPN1	GC
ESR2	GC
DPP4	GC
MAPK14	GC
GSK3B	GC
HSP90AB1	GC
CDK2	GC
PIK3CG	GC
PRSS1	GC
PIM1	GC
CCNA2	GC
NCOA2	GC
CALM1	GC
PYGM	GC
PPARD	GC
CHEK1	GC
AKR1B1	GC
NCOA1	GC
F7	GC
NOS3	GC
ACHE	GC
GABRA1	GC
MAOB	GC
GRIA2	GC
RELA	GC
XDH	GC
NCF1	GC
OLR1	GC
NOS2	GC
PTGS1	GC
ESR1	GC
AR	GC
SCN5A	GC
PPARG	GC
PTGS2	GC
RXRA	GC
ESR2	GC
DPP4	GC
MAPK14	GC
GSK3B	GC
HSP90AB1	GC
CDK2	GC
CHEK1	GC
PRSS1	GC
PIM1	GC
CCNA2	GC
NCOA2	GC
CALM1	GC
ESR1	GC
AR	GC
F10	GC
PTGS2	GC
KDR	GC
TOP2A	GC
HSP90AB1	GC
PRSS1	GC
PIM1	GC
CCNA2	GC
NCOA2	GC
CALM1	GC
NOS2	GC
PTGS1	GC
ESR1	GC
AR	GC
SCN5A	GC
PPARG	GC
F10	GC
PTGS2	GC
RXRA	GC
TOP2A	GC
ESR2	GC
MAPK14	GC
GSK3B	GC
CDK2	GC
CHEK1	GC
PRSS1	GC
PIM1	GC
CCNA2	GC
NCOA2	GC
NCOA1	GC
CALM1	GC
NOS2	GC
PTGS1	GC
AR	GC
SCN5A	GC
PTGS2	GC
ESR2	GC
DPP4	GC
HSP90AB1	GC
CDK2	GC
CHEK1	GC
PRSS1	GC
NCOA2	GC
CALM1	GC
NOS2	GC
ESR1	GC
AR	GC
SCN5A	GC
PPARG	GC
F10	GC
PTGS2	GC
ACHE	GC
TOP2A	GC
ESR2	GC
DPP4	GC
GSK3B	GC
HSP90AB1	GC
CHEK1	GC
PRSS1	GC
PIM1	GC
CCNA2	GC
NCOA2	GC
CALM1	GC
NOS2	GC
ESR1	GC
AR	GC
SCN5A	GC
PPARG	GC
F10	GC
PTGS2	GC
TOP2A	GC
ESR2	GC
DPP4	GC
MAPK14	GC
GSK3B	GC
HSP90AB1	GC
CDK2	GC
CHEK1	GC
PRSS1	GC
PIM1	GC
CCNA2	GC
NCOA2	GC
CALM1	GC
NOS2	GC
PTGS1	GC
ESR1	GC
AR	GC
SCN5A	GC
PPARG	GC
F10	GC
PTGS2	GC
F7	GC
ACHE	GC
TOP2A	GC
ESR2	GC
GSK3B	GC
HSP90AB1	GC
CDK2	GC
PRSS1	GC
PIM1	GC
CCNA2	GC
NCOA1	GC
CALM1	GC
NOS2	GC
PTGS1	GC
ESR1	GC
AR	GC
SCN5A	GC
PPARG	GC
F10	GC
PTGS2	GC
RXRA	GC
ACHE	GC
ESR2	GC
DPP4	GC
MAPK14	GC
GSK3B	GC
CDK2	GC
CHEK1	GC
PRSS1	GC
PIM1	GC
CCNA2	GC
CALM1	GC
NOS2	GC
KCNH2	GC
ESR1	GC
AR	GC
PPARG	GC
F10	GC
PTGS2	GC
KDR	GC
TOP2A	GC
ESR2	GC
DPP4	GC
CHEK1	GC
PRSS1	GC
PIM1	GC
NCOA2	GC
CALM1	GC
NOS2	GC
PTGS1	GC
ESR1	GC
SCN5A	GC
F10	GC
PTGS2	GC
NOS3	GC
PDE3A	GC
HSP90AB1	GC
CALM1	GC
NOS2	GC
CHRM1	GC
ESR1	GC
AR	GC
SCN5A	GC
PPARG	GC
PTGS2	GC
RXRA	GC
ACHE	GC
ADRA1B	GC
ADRB2	GC
ESR2	GC
MAPK14	GC
GSK3B	GC
CDK2	GC
CHEK1	GC
RXRB	GC
IGHG1	GC
PRSS1	GC
PIM1	GC
CCNA2	GC
NCOA2	GC
NCOA1	GC
CALM1	GC
ESR1	GC
SCN5A	GC
F10	GC
PTGS2	GC
F7	GC
HSP90AB1	GC
NCOA1	GC
CALM1	GC
NOS2	GC
ESR1	GC
AR	GC
SCN5A	GC
PPARG	GC
F10	GC
PTGS2	GC
ADRB2	GC
ESR2	GC
MAPK14	GC
HSP90AB1	GC
CDK2	GC
CHEK1	GC
PRSS1	GC
PIM1	GC
CCNA2	GC
NCOA2	GC
CALM1	GC
NOS2	GC
ESR1	GC
F10	GC
PTGS2	GC
ESR2	GC
PIM1	GC
NCOA2	GC
CALM1	GC
PGR	GC
NOS2	GC
ESR1	GC
[truncated: 533 more rows]

## Sheet: TCMSP（1）
PGR
NCOA2
PTGS1
PTGS2
HSP90AB1
PIK3CG
KCNH2
DRD1
CHRM3
CHRM1
SCN5A
GABRA2
CHRM4
PDE3A
HTR2A
GABRA5
ADRA1A
GABRA3
CHRM2
ADRA1B
ADRB2
CHRNA2
SLC6A4
OPRM1
GABRA1
BCL2
BAX
CASP9
JUN
CASP3
CASP8
PRKCA
TGFB1
PON1
MAP2
NR3C2
ADH1C
IGHG1
RXRA
NCOA1
ADRA2A
SLC6A2
SLC6A3
AKR1B1
PLAU
LTA4H
MAOB
MAOA
CTRB1
ADRB1
NOS3
ADRA2B
ESR1
ampC
CALM1
CAT
HAS2
RELA
ICAM1
DGAT2
MTTP
APOB
OPRD1
ADRA1D
F10
CHRM5
HTR3A
F7
KDR
TOP2A
CACNA1S
PDE10A
CCND1
IL10
FASN
ACACA
G6PD
ECE1
ACADM
CYP2B6
UGT1A1
SREBF1
NOX3
NOX1
ACOX1
ACLY
EHHADH
AUH
HADHB
DECR1
ECI1
CA2
NOS2
ACHE
ESR2
DPP4
CDK2
PRSS1
PIM1
CCNA2
KCNMA1
AR
PPARG
IKBKB
AKT1
TNF
AHSA1
MAPK8
XDH
MMP1
STAT1
CDK1
HMOX1
CYP3A4
CYP1A2
CYP1A1
SELE
VCAM1
NR1I2
CYP1B1
ALOX5
GSTP1
AHR
PSMD3
SLC2A4
NR1I3
INSR
DIO1
PPP3CA
GSTM1
GSTM2
AKR1C3
SLPI
CD14
LBP
IL6
DRD5
CDC37
ADRA2C
DRD4
HTR2C
DRD2
VEGFA
MMP2
ALB
CAV1
CTNNB1
MYC
CASP7
F3
GJA1
MMP10
KLF7
MMP3
EGFR
BCL2L1
FOS
CDKN1A
EIF6
MMP9
MAPK1
EGF
RB1
CDKN2A
TP53
ELK1
NFKBIA
POR
ODC1
TOP1
RAF1
SOD1
HIF1A
RUNX1T1
HSPA5
ERBB2
IL1B
CCL2
PTGER3
CXCL8
PRKCB
BIRC5
DUOX2
HSPB1
SULT1E1
MGAM
IL2
CCNB1
PLAT
THBD
SERPINE1
COL1A1
IFNG
PTEN
IL1A
MPO
NCF1
ABCG2
NFE2L2
NQO1
PARP1
COL3A1
CXCL11
CXCL2
DCAF5
CHEK2
CLDN4
PPARA
PPARD
HSF1
CRP
CXCL10
CHUK
SPP1
RUNX2
RASSF1
E2F1
E2F2
ACP3
CTSD
IGFBP3
IGF2
CD40LG
IRF1
ERBB3
PCOLCE
NPEPPS
HK2
NKX3-1
RASA1
BACE1
MAPK14
GSK3B
CHEK1
PKIA
RXRB
STAT3
CDK4
FOSL2
PTPN1
MAPK10
PYGM
GRIA2
OLR1
MAPK3
LDLR
BAD
PLB1
HMGCR
CYP19A1
GSR
ABCC1
ADIPOQ
SOAT2
AKR1C1
GOT1
ABAT
CES1
SOAT1
IL4
SIRT1
ATP5F1B
MT-ND6
HSD3B2
HSD3B1

## Sheet: GeneCardS(1)
Gene Symbol	Description	Category	Uniprot ID	Gifts	GC Id	Relevance score	GeneCards Link
PDE5A	Phosphodiesterase 5A	Protein Coding	O76074	48	GC04M119494	35.0493	https://www.genecards.org/cgi-bin/carddisp.pl?gene=PDE5A
NOS3	Nitric Oxide Synthase 3	Protein Coding	P29474	53	GC07P154525	17.8129	https://www.genecards.org/cgi-bin/carddisp.pl?gene=NOS3
ACE	Angiotensin I Converting Enzyme	Protein Coding	P12821	55	GC17P063477	13.5579	https://www.genecards.org/cgi-bin/carddisp.pl?gene=ACE
PRL	Prolactin	Protein Coding	P01236	47	GC06M022287	12.3813	https://www.genecards.org/cgi-bin/carddisp.pl?gene=PRL
AR	Androgen Receptor	Protein Coding	P10275	55	GC0XP067544	10.8957	https://www.genecards.org/cgi-bin/carddisp.pl?gene=AR
NOS2	Nitric Oxide Synthase 2	Protein Coding	P35228	53	GC17M027756	9.96505	https://www.genecards.org/cgi-bin/carddisp.pl?gene=NOS2
SHBG	Sex Hormone Binding Globulin	Protein Coding	P04278	45	GC17P007613	9.70847	https://www.genecards.org/cgi-bin/carddisp.pl?gene=SHBG
KLK3	Kallikrein Related Peptidase 3	Protein Coding	P07288	51	GC19P050854	9.69257	https://www.genecards.org/cgi-bin/carddisp.pl?gene=KLK3
NOS1	Nitric Oxide Synthase 1	Protein Coding	P29475	53	GC12M117208	8.82802	https://www.genecards.org/cgi-bin/carddisp.pl?gene=NOS1
EDN1	Endothelin 1	Protein Coding	P05305	52	GC06P012236	8.72258	https://www.genecards.org/cgi-bin/carddisp.pl?gene=EDN1
GNB3	G Protein Subunit Beta 3	Protein Coding	P16520	50	GC12P006839	8.4717	https://www.genecards.org/cgi-bin/carddisp.pl?gene=GNB3
SRD5A1	Steroid 5 Alpha-Reductase 1	Protein Coding	P18405	47	GC05P006633	8.33033	https://www.genecards.org/cgi-bin/carddisp.pl?gene=SRD5A1
VEGFA	Vascular Endothelial Growth Factor A	Protein Coding	P15692	53	GC06P043770	7.59864	https://www.genecards.org/cgi-bin/carddisp.pl?gene=VEGFA
TTC7A	Tetratricopeptide Repeat Domain 7A	Protein Coding	Q9ULT0	42	GC02P046906	7.48262	https://www.genecards.org/cgi-bin/carddisp.pl?gene=TTC7A
VIP	Vasoactive Intestinal Peptide	Protein Coding	P01282	48	GC06P152750	7.09605	https://www.genecards.org/cgi-bin/carddisp.pl?gene=VIP
TGFB1	Transforming Growth Factor Beta 1	Protein Coding	P01137	56	GC19M041301	6.89672	https://www.genecards.org/cgi-bin/carddisp.pl?gene=TGFB1
IL6	Interleukin 6	Protein Coding	P05231	54	GC07P022725	6.86708	https://www.genecards.org/cgi-bin/carddisp.pl?gene=IL6
CDH23	Cadherin Related 23	Protein Coding	Q9H251	49	GC10P071396	6.7595	https://www.genecards.org/cgi-bin/carddisp.pl?gene=CDH23
BDNF-AS	BDNF Antisense RNA	RNA Gene		22	GC11P027466	6.71613	https://www.genecards.org/cgi-bin/carddisp.pl?gene=BDNF-AS
PDE11A	Phosphodiesterase 11A	Protein Coding	Q9HCR9	48	GC02M177624	6.67617	https://www.genecards.org/cgi-bin/carddisp.pl?gene=PDE11A
COQ2	Coenzyme Q2, Polyprenyltransferase	Protein Coding	Q96H96	45	GC04M083261	6.44343	https://www.genecards.org/cgi-bin/carddisp.pl?gene=COQ2
GLI2	GLI Family Zinc Finger 2	Protein Coding	P10070	52	GC02P120735	6.15266	https://www.genecards.org/cgi-bin/carddisp.pl?gene=GLI2
FSHR	Follicle Stimulating Hormone Receptor	Protein Coding	P23945	51	GC02M048962	6.15266	https://www.genecards.org/cgi-bin/carddisp.pl?gene=FSHR
LMNB1	Lamin B1	Protein Coding	P20700	50	GC05P126776	6.14535	https://www.genecards.org/cgi-bin/carddisp.pl?gene=LMNB1
MIR146A	MicroRNA 146a	RNA Gene		23	GC05P160485	6.04961	https://www.genecards.org/cgi-bin/carddisp.pl?gene=MIR146A
AIP	Aryl Hydrocarbon Receptor Interacting Protein	Protein Coding	O00170	47	GC11P067468	6.00329	https://www.genecards.org/cgi-bin/carddisp.pl?gene=AIP
ARG2	Arginase 2	Protein Coding	P78540	49	GC14P067619	5.94841	https://www.genecards.org/cgi-bin/carddisp.pl?gene=ARG2
APOB	Apolipoprotein B	Protein Coding	P04114	50	GC02M020956	5.91651	https://www.genecards.org/cgi-bin/carddisp.pl?gene=APOB
FGFR1	Fibroblast Growth Factor Receptor 1	Protein Coding	P11362	58	GC08M038400	5.88028	https://www.genecards.org/cgi-bin/carddisp.pl?gene=FGFR1
FGF8	Fibroblast Growth Factor 8	Protein Coding	P55075	52	GC10M101770	5.88028	https://www.genecards.org/cgi-bin/carddisp.pl?gene=FGF8
CRP	C-Reactive Protein	Protein Coding	P02741	49	GC01M159734	5.65856	https://www.genecards.org/cgi-bin/carddisp.pl?gene=CRP
OXT	Oxytocin/Neurophysin I Prepropeptide	Protein Coding	P01178	42	GC20P007194	5.57202	https://www.genecards.org/cgi-bin/carddisp.pl?gene=OXT
CYP3A4	Cytochrome P450 Family 3 Subfamily A Member 4	Protein Coding	P08684	52	GC07M099871	5.56491	https://www.genecards.org/cgi-bin/carddisp.pl?gene=CYP3A4
HEPH	Hephaestin	Protein Coding	Q9BQS7	45	GC0XP066162	5.54283	https://www.genecards.org/cgi-bin/carddisp.pl?gene=HEPH
INS	Insulin	Protein Coding	P01308	51	GC11M002159	5.48293	https://www.genecards.org/cgi-bin/carddisp.pl?gene=INS
MIR320A	MicroRNA 320a	RNA Gene		22	GC08M022296	5.40778	https://www.genecards.org/cgi-bin/carddisp.pl?gene=MIR320A
TACR3	Tachykinin Receptor 3	Protein Coding	P29371	53	GC04M103586	5.27045	https://www.genecards.org/cgi-bin/carddisp.pl?gene=TACR3
DUSP6	Dual Specificity Phosphatase 6	Protein Coding	Q16828	51	GC12M089347	5.27045	https://www.genecards.org/cgi-bin/carddisp.pl?gene=DUSP6
SEMA3A	Semaphorin 3A	Protein Coding	Q14563	50	GC07M083955	5.27045	https://www.genecards.org/cgi-bin/carddisp.pl?gene=SEMA3A
FGF17	Fibroblast Growth Factor 17	Protein Coding	O60258	49	GC08P022050	5.27045	https://www.genecards.org/cgi-bin/carddisp.pl?gene=FGF17
SOX10	SRY-Box Transcription Factor 10	Protein Coding	P56693	49	GC22M074371	5.27045	https://www.genecards.org/cgi-bin/carddisp.pl?gene=SOX10
CHD7	Chromodomain Helicase DNA Binding Protein 7	Protein Coding	Q9P2D1	48	GC08P060678	5.27045	https://www.genecards.org/cgi-bin/carddisp.pl?gene=CHD7
FLRT3	Fibronectin Leucine Rich Transmembrane Protein 3	Protein Coding	Q9NZU0	48	GC20M014322	5.27045	https://www.genecards.org/cgi-bin/carddisp.pl?gene=FLRT3
IL17RD	Interleukin 17 Receptor D	Protein Coding	Q8NFM7	47	GC03M057089	5.27045	https://www.genecards.org/cgi-bin/carddisp.pl?gene=IL17RD
SPRY4	Sprouty RTK Signaling Antagonist 4	Protein Coding	Q9C004	47	GC05M142310	5.27045	https://www.genecards.org/cgi-bin/carddisp.pl?gene=SPRY4
HS6ST1	Heparan Sulfate 6-O-Sulfotransferase 1	Protein Coding	O60243	46	GC02M128236	5.27045	https://www.genecards.org/cgi-bin/carddisp.pl?gene=HS6ST1
PROK2	Prokineticin 2	Protein Coding	Q9HC23	46	GC03M071771	5.27045	https://www.genecards.org/cgi-bin/carddisp.pl?gene=PROK2
PROKR2	Prokineticin Receptor 2	Protein Coding	Q8NFJ6	46	GC20M009379	5.27045	https://www.genecards.org/cgi-bin/carddisp.pl?gene=PROKR2
ANOS1	Anosmin 1	Protein Coding	P23352	44	GC0XM008528	5.27045	https://www.genecards.org/cgi-bin/carddisp.pl?gene=ANOS1
FEZF1	FEZ Family Zinc Finger 1	Protein Coding	A0PJY2	42	GC07M122301	5.27045	https://www.genecards.org/cgi-bin/carddisp.pl?gene=FEZF1
WDR11	WD Repeat Domain 11	Protein Coding	Q9BZH6	42	GC10P120851	5.27045	https://www.genecards.org/cgi-bin/carddisp.pl?gene=WDR11
CCDC141	Coiled-Coil Domain Containing 141	Protein Coding	Q6ZP82	39	GC02M178829	5.27045	https://www.genecards.org/cgi-bin/carddisp.pl?gene=CCDC141
MTHFR	Methylenetetrahydrofolate Reductase	Protein Coding	P42898	51	GC01M011785	5.10369	https://www.genecards.org/cgi-bin/carddisp.pl?gene=MTHFR
DCC	DCC Netrin 1 Receptor	Protein Coding	P43146	50	GC18P052340	4.99633	https://www.genecards.org/cgi-bin/carddisp.pl?gene=DCC
HESX1	HESX Homeobox 1	Protein Coding	Q9UBX0	42	GC03M057207	4.99633	https://www.genecards.org/cgi-bin/carddisp.pl?gene=HESX1
NDNF	Neuron Derived Neurotrophic Factor	Protein Coding	Q8TB73	41	GC04M121035	4.99633	https://www.genecards.org/cgi-bin/carddisp.pl?gene=NDNF
SRD5A2	Steroid 5 Alpha-Reductase 2	Protein Coding	P31213	45	GC02M031522	4.98062	https://www.genecards.org/cgi-bin/carddisp.pl?gene=SRD5A2
TTR	Transthyretin	Protein Coding	P02766	52	GC18P031557	4.96954	https://www.genecards.org/cgi-bin/carddisp.pl?gene=TTR
ALB	Albumin	Protein Coding	P02768	52	GC04P073397	4.88155	https://www.genecards.org/cgi-bin/carddisp.pl?gene=ALB
ATM	ATM Serine/Threonine Kinase	Protein Coding	Q13315	57	GC11P108222	4.87256	https://www.genecards.org/cgi-bin/carddisp.pl?gene=ATM
ZNF608	Zinc Finger Protein 608	Protein Coding	Q9ULD9	39	GC05M124636	4.86034	https://www.genecards.org/cgi-bin/carddisp.pl?gene=ZNF608
EDNRA	Endothelin Receptor Type A	Protein Coding	P25101	53	GC04P147480	4.75425	https://www.genecards.org/cgi-bin/carddisp.pl?gene=EDNRA
IGF1	Insulin Like Growth Factor 1	Protein Coding	P05019	52	GC12M102395	4.72491	https://www.genecards.org/cgi-bin/carddisp.pl?gene=IGF1
HMGCR	3-Hydroxy-3-Methylglutaryl-CoA Reductase	Protein Coding	P04035	50	GC05P075336	4.71964	https://www.genecards.org/cgi-bin/carddisp.pl?gene=HMGCR
ALCAM	Activated Leukocyte Cell Adhesion Molecule	Protein Coding	Q13740	46	GC03P105366	4.68803	https://www.genecards.org/cgi-bin/carddisp.pl?gene=ALCAM
FGF2	Fibroblast Growth Factor 2	Protein Coding	P09038	49	GC04P122826	4.6812	https://www.genecards.org/cgi-bin/carddisp.pl?gene=FGF2
GNAS	GNAS Complex Locus	Protein Coding	P84996	53	GC20P058839	4.64492	https://www.genecards.org/cgi-bin/carddisp.pl?gene=GNAS
SIM1	SIM BHLH Transcription Factor 1	Protein Coding	P81133	45	GC06M100386	4.61798	https://www.genecards.org/cgi-bin/carddisp.pl?gene=SIM1
MEG3	Maternally Expressed 3	RNA Gene		29	GC14P114433	4.60981	https://www.genecards.org/cgi-bin/carddisp.pl?gene=MEG3
MIAT	Myocardial Infarction Associated Transcript	RNA Gene		25	GC22P026646	4.60981	https://www.genecards.org/cgi-bin/carddisp.pl?gene=MIAT
MIRLET7C	MicroRNA Let-7c	RNA Gene		23	GC21P016601	4.60981	https://www.genecards.org/cgi-bin/carddisp.pl?gene=MIRLET7C
MIRLET7B	MicroRNA Let-7b	RNA Gene		21	GC22P061149	4.60981	https://www.genecards.org/cgi-bin/carddisp.pl?gene=MIRLET7B
GNRH1	Gonadotropin Releasing Hormone 1	Protein Coding	P01148	44	GC08M025419	4.569	https://www.genecards.org/cgi-bin/carddisp.pl?gene=GNRH1
LOC112997540	Sharpr-MPRA Regulatory Region 13773	Functional Element		4	GC04P083284	4.55107	https://www.genecards.org/cgi-bin/carddisp.pl?gene=LOC112997540
IMPA1	Inositol Monophosphatase 1	Protein Coding	P29218	51	GC08M081656	4.54026	https://www.genecards.org/cgi-bin/carddisp.pl?gene=IMPA1
CELA2A	Chymotrypsin Like Elastase 2A	Protein Coding	P08217	45	GC01P015456	4.53588	https://www.genecards.org/cgi-bin/carddisp.pl?gene=CELA2A
CMKLR1	Chemerin Chemokine-Like Receptor 1	Protein Coding	Q99788	44	GC12M108288	4.53588	https://www.genecards.org/cgi-bin/carddisp.pl?gene=CMKLR1
LRP1B	LDL Receptor Related Protein 1B	Protein Coding	Q9NZR2	44	GC02M140231	4.53588	https://www.genecards.org/cgi-bin/carddisp.pl?gene=LRP1B
TSN	Translin	Protein Coding	Q15631	44	GC02P121737	4.53588	https://www.genecards.org/cgi-bin/carddisp.pl?gene=TSN
PTGFRN	Prostaglandin F2 Receptor Inhibitor	Protein Coding	Q9P2B2	43	GC01P116910	4.53588	https://www.genecards.org/cgi-bin/carddisp.pl?gene=PTGFRN
AOPEP	Aminopeptidase O (Putative)	Protein Coding	Q8N6M6	42	GC09P097180	4.53588	https://www.genecards.org/cgi-bin/carddisp.pl?gene=AOPEP
CHMP5	Charged Multivesicular Body Protein 5	Protein Coding	Q9NZZ3	42	GC09P033257	4.53588	https://www.genecards.org/cgi-bin/carddisp.pl?gene=CHMP5
CNNM3	Cyclin And CBS Domain Divalent Metal Cation Transport Mediator 3	Protein Coding	Q8NE01	41	GC02P096815	4.53588	https://www.genecards.org/cgi-bin/carddisp.pl?gene=CNNM3
ZC4H2	Zinc Finger C4H2-Type Containing	Protein Coding	Q9NQZ6	41	GC0XM064915	4.53588	https://www.genecards.org/cgi-bin/carddisp.pl?gene=ZC4H2
RMDN2	Regulator Of Microtubule Dynamics 2	Protein Coding	Q96LZ7	38	GC02P037923	4.53588	https://www.genecards.org/cgi-bin/carddisp.pl?gene=RMDN2
DCAF8L1	DDB1 And CUL4 Associated Factor 8 Like 1	Protein Coding	A6NGE4	30	GC0XM027996	4.53588	https://www.genecards.org/cgi-bin/carddisp.pl?gene=DCAF8L1
MIR199B	MicroRNA 199b	RNA Gene		20	GC09M128244	4.49627	https://www.genecards.org/cgi-bin/carddisp.pl?gene=MIR199B
LPA	Lipoprotein(A)	Protein Coding	P08519	45	GC06M160531	4.48349	https://www.genecards.org/cgi-bin/carddisp.pl?gene=LPA
KCNMA1	Potassium Calcium-Activated Channel Subfamily M Alpha 1	Protein Coding	Q12791	52	GC10M076869	4.47905	https://www.genecards.org/cgi-bin/carddisp.pl?gene=KCNMA1
IGFBP3	Insulin Like Growth Factor Binding Protein 3	Protein Coding	P17936	50	GC07M045912	4.46077	https://www.genecards.org/cgi-bin/carddisp.pl?gene=IGFBP3
PGR	Progesterone Receptor	Protein Coding	P06401	52	GC11M117590	4.41004	https://www.genecards.org/cgi-bin/carddisp.pl?gene=PGR
NPY	Neuropeptide Y	Protein Coding	P01303	48	GC07P024290	4.39202	https://www.genecards.org/cgi-bin/carddisp.pl?gene=NPY
MCFD2	Multiple Coagulation Factor Deficiency 2, ER Cargo Receptor Complex Subunit	Protein Coding	Q8NI22	47	GC02M046901	4.37976	https://www.genecards.org/cgi-bin/carddisp.pl?gene=MCFD2
XK	X-Linked Kx Blood Group Antigen, Kell And VPS13A Binding Protein	Protein Coding	P51811	45	GC0XP037685	4.29905	https://www.genecards.org/cgi-bin/carddisp.pl?gene=XK
PNPLA6	Patatin Like Phospholipase Domain Containing 6	Protein Coding	Q8IY17	47	GC19P007534	4.25667	https://www.genecards.org/cgi-bin/carddisp.pl?gene=PNPLA6
LOC109504725	Androgen Receptor Repeat Instability Region	Functional Element		4	GC0XP067546	4.25667	https://www.genecards.org/cgi-bin/carddisp.pl?gene=LOC109504725
SHH	Sonic Hedgehog Signaling Molecule	Protein Coding	Q15465	54	GC07M155799	4.17698	https://www.genecards.org/cgi-bin/carddisp.pl?gene=SHH
GH1	Growth Hormone 1	Protein Coding	P01241	47	GC17M063917	4.17698	https://www.genecards.org/cgi-bin/carddisp.pl?gene=GH1
TP53	Tumor Protein P53	Protein Coding	P04637	57	GC17M007661	4.16733	https://www.genecards.org/cgi-bin/carddisp.pl?gene=TP53
ANGPT1	Angiopoietin 1	Protein Coding	Q15389	50	GC08M107246	4.11656	https://www.genecards.org/cgi-bin/carddisp.pl?gene=ANGPT1
VWF	Von Willebrand Factor	Protein Coding	P04275	52	GC12M006422	4.10971	https://www.genecards.org/cgi-bin/carddisp.pl?gene=VWF
EPO	Erythropoietin	Protein Coding	P01588	46	GC07P100720	4.08575	https://www.genecards.org/cgi-bin/carddisp.pl?gene=EPO
PDK1	Pyruvate Dehydrogenase Kinase 1	Protein Coding	Q15118	51	GC02P172555	4.07821	https://www.genecards.org/cgi-bin/carddisp.pl?gene=PDK1
F13B	Coagulation Factor XIII B Chain	Protein Coding	P05160	45	GC01M197008	4.07821	https://www.genecards.org/cgi-bin/carddisp.pl?gene=F13B
SLC25A36	Solute Carrier Family 25 Member 36	Protein Coding	Q96CQ1	43	GC03P140941	4.07821	https://www.genecards.org/cgi-bin/carddisp.pl?gene=SLC25A36
STAC	SH3 And Cysteine Rich Domain	Protein Coding	Q99469	40	GC03P036380	4.07821	https://www.genecards.org/cgi-bin/carddisp.pl?gene=STAC
PHACTR2	Phosphatase And Actin Regulator 2	Protein Coding	O75167	39	GC06P143536	4.07821	https://www.genecards.org/cgi-bin/carddisp.pl?gene=PHACTR2
PIGA	Phosphatidylinositol Glycan Anchor Biosynthesis Class A	Protein Coding	P37287	47	GC0XM015319	4.07407	https://www.genecards.org/cgi-bin/carddisp.pl?gene=PIGA
BGLAP	Bone Gamma-Carboxyglutamate Protein	Protein Coding	P02818	44	GC01P156242	4.06344	https://www.genecards.org/cgi-bin/carddisp.pl?gene=BGLAP
SMR3A	Submaxillary Gland Androgen Regulated Protein 3A	Protein Coding	Q99954	28	GC04P070361	3.98172	https://www.genecards.org/cgi-bin/carddisp.pl?gene=SMR3A
CDH1	Cadherin 1	Protein Coding	P12830	53	GC16P068737	3.9537	https://www.genecards.org/cgi-bin/carddisp.pl?gene=CDH1
USP8	Ubiquitin Specific Peptidase 8	Protein Coding	P40818	50	GC15P050424	3.9537	https://www.genecards.org/cgi-bin/carddisp.pl?gene=USP8
MIR34A	MicroRNA 34a	RNA Gene		23	GC01M011962	3.9537	https://www.genecards.org/cgi-bin/carddisp.pl?gene=MIR34A
MIR199A1	MicroRNA 199a-1	RNA Gene		20	GC19M010817	3.9537	https://www.genecards.org/cgi-bin/carddisp.pl?gene=MIR199A1
PDE1B	Phosphodiesterase 1B	Protein Coding	Q01064	46	GC12P054549	3.93439	https://www.genecards.org/cgi-bin/carddisp.pl?gene=PDE1B
CXCL8	C-X-C Motif Chemokine Ligand 8	Protein Coding	P10145	47	GC04P073740	3.92438	https://www.genecards.org/cgi-bin/carddisp.pl?gene=CXCL8
SOD2-OT1	SOD2 Overlapping Transcript 1	RNA Gene		13	GC06M159772	3.91512	https://www.genecards.org/cgi-bin/carddisp.pl?gene=SOD2-OT1
ESM1	Endothelial Cell Specific Molecule 1	Protein Coding	Q9NQ30	43	GC05M054977	3.87366	https://www.genecards.org/cgi-bin/carddisp.pl?gene=ESM1
ESR2	Estrogen Receptor 2	Protein Coding	Q92731	52	GC14M064084	3.81084	https://www.genecards.org/cgi-bin/carddisp.pl?gene=ESR2
TNF	Tumor Necrosis Factor	Protein Coding	P01375	55	GC06P118895	3.77613	https://www.genecards.org/cgi-bin/carddisp.pl?gene=TNF
AKT1	AKT Serine/Threonine Kinase 1	Protein Coding	P31749	57	GC14M104769	3.68641	https://www.genecards.org/cgi-bin/carddisp.pl?gene=AKT1
PIK3CA	Phosphatidylinositol-4,5-Bisphosphate 3-Kinase Catalytic Subunit Alpha	Protein Coding	P42336	55	GC03P179148	3.68641	https://www.genecards.org/cgi-bin/carddisp.pl?gene=PIK3CA
SELP	Selectin P	Protein Coding	P16109	48	GC01M169558	3.66358	https://www.genecards.org/cgi-bin/carddisp.pl?gene=SELP
IGSF21	Immunoglobin Superfamily Member 21	Protein Coding	Q96ID5	40	GC01P018107	3.62707	https://www.genecards.org/cgi-bin/carddisp.pl?gene=IGSF21
DDX53	DEAD-Box Helicase 53	Protein Coding	Q86TM3	38	GC0XP022999	3.62707	https://www.genecards.org/cgi-bin/carddisp.pl?gene=DDX53
SYTL5	Synaptotagmin Like 5	Protein Coding	Q8TDW5	38	GC0XP037889	3.62707	https://www.genecards.org/cgi-bin/carddisp.pl?gene=SYTL5
MAGEB18	MAGE Family Member B18	Protein Coding	Q96M61	36	GC0XP026138	3.62707	https://www.genecards.org/cgi-bin/carddisp.pl?gene=MAGEB18
TMEM178A	Transmembrane Protein 178A	Protein Coding	Q8NBL3	36	GC02P039664	3.62707	https://www.genecards.org/cgi-bin/carddisp.pl?gene=TMEM178A
GGTLC1	Gamma-Glutamyltransferase Light Chain 1	Protein Coding	Q9BX51	34	GC20M023985	3.62707	https://www.genecards.org/cgi-bin/carddisp.pl?gene=GGTLC1
FMR1	Fragile X Messenger Ribonucleoprotein 1	Protein Coding	Q06787	48	GC0XP147989	3.58616	https://www.genecards.org/cgi-bin/carddisp.pl?gene=FMR1
NGF	Nerve Growth Factor	Protein Coding	P01138	54	GC01M115285	3.56715	https://www.genecards.org/cgi-bin/carddisp.pl?gene=NGF
NR3C1	Nuclear Receptor Subfamily 3 Group C Member 1	Protein Coding	P04150	53	GC05M143277	3.55657	https://www.genecards.org/cgi-bin/carddisp.pl?gene=NR3C1
MIR21	MicroRNA 21	RNA Gene		25	GC17P094092	3.55657	https://www.genecards.org/cgi-bin/carddisp.pl?gene=MIR21
MIR126	MicroRNA 126	RNA Gene		23	GC09P136670	3.55657	https://www.genecards.org/cgi-bin/carddisp.pl?gene=MIR126
KNG1	Kininogen 1	Protein Coding	P01042	52	GC03P186717	3.51209	https://www.genecards.org/cgi-bin/carddisp.pl?gene=KNG1
PDE3A	Phosphodiesterase 3A	Protein Coding	Q14432	51	GC12P034144	3.45972	https://www.genecards.org/cgi-bin/carddisp.pl?gene=PDE3A
POMC	Proopiomelanocortin	Protein Coding	P01189	51	GC02M025160	3.44489	https://www.genecards.org/cgi-bin/carddisp.pl?gene=POMC
ADRA1D	Adrenoceptor Alpha 1D	Protein Coding	P25100	48	GC20M004220	3.39857	https://www.genecards.org/cgi-bin/carddisp.pl?gene=ADRA1D
ANGPT2	Angiopoietin 2	Protein Coding	O15123	52	GC08M006499	3.36697	https://www.genecards.org/cgi-bin/carddisp.pl?gene=ANGPT2
HTR1A	5-Hydroxytryptamine Receptor 1A	Protein Coding	P08908	50	GC05M063960	3.28502	https://www.genecards.org/cgi-bin/carddisp.pl?gene=HTR1A
BRCA2	BRCA2 DNA Repair Associated	Protein Coding	P51587	52	GC13P032315	3.22087	https://www.genecards.org/cgi-bin/carddisp.pl?gene=BRCA2
SRA1	Steroid Receptor RNA Activator 1	Protein Coding	Q9HD15	42	GC05M140537	3.22087	https://www.genecards.org/cgi-bin/carddisp.pl?gene=SRA1
MALAT1	Metastasis Associated Lung Adenocarcinoma Transcript 1	RNA Gene		25	GC11P081952	3.22087	https://www.genecards.org/cgi-bin/carddisp.pl?gene=MALAT1
PON1	Paraoxonase 1	Protein Coding	P27169	51	GC07M095297	3.20101	https://www.genecards.org/cgi-bin/carddisp.pl?gene=PON1
CFTR	CF Transmembrane Conductance Regulator	Protein Coding	P13569	54	GC07P117287	3.18481	https://www.genecards.org/cgi-bin/carddisp.pl?gene=CFTR
CD36	CD36 Molecule	Protein Coding	P16671	53	GC07P080369	3.18481	https://www.genecards.org/cgi-bin/carddisp.pl?gene=CD36
CALCA	Calcitonin Related Polypeptide Alpha	Protein Coding	P06881	47	GC11M014966	3.17002	https://www.genecards.org/cgi-bin/carddisp.pl?gene=CALCA
SGCB	Sarcoglycan Beta	Protein Coding	Q16585	44	GC04M052019	3.1671	https://www.genecards.org/cgi-bin/carddisp.pl?gene=SGCB
MPZ	Myelin Protein Zero	Protein Coding	P25189	48	GC01M161304	3.15074	https://www.genecards.org/cgi-bin/carddisp.pl?gene=MPZ
PDE3B	Phosphodiesterase 3B	Protein Coding	Q13370	46	GC11P014643	3.1417	https://www.genecards.org/cgi-bin/carddisp.pl?gene=PDE3B
BLVRB	Biliverdin Reductase B	Protein Coding	P30043	44	GC19M040447	3.11702	https://www.genecards.org/cgi-bin/carddisp.pl?gene=BLVRB
GUCY1B1	Guanylate Cyclase 1 Soluble Subunit Beta 1	Protein Coding	Q02153	45	GC04P155759	3.10286	https://www.genecards.org/cgi-bin/carddisp.pl?gene=GUCY1B1
LCN2	Lipocalin 2	Protein Coding	P80188	48	GC09P128149	3.078	https://www.genecards.org/cgi-bin/carddisp.pl?gene=LCN2
SELE	Selectin E	Protein Coding	P16581	47	GC01M169722	3.078	https://www.genecards.org/cgi-bin/carddisp.pl?gene=SELE
GNRHR	Gonadotropin Releasing Hormone Receptor	Protein Coding	P30968	51	GC04M067737	3.07699	https://www.genecards.org/cgi-bin/carddisp.pl?gene=GNRHR
GJA1	Gap Junction Protein Alpha 1	Protein Coding	P17302	54	GC06P123193	3.07085	https://www.genecards.org/cgi-bin/carddisp.pl?gene=GJA1
ICAM1	Intercellular Adhesion Molecule 1	Protein Coding	P05362	53	GC19P095217	3.05648	https://www.genecards.org/cgi-bin/carddisp.pl?gene=ICAM1
ENG	Endoglin	Protein Coding	P17813	52	GC09M127815	3.05648	https://www.genecards.org/cgi-bin/carddisp.pl?gene=ENG
DBH	Dopamine Beta-Hydroxylase	Protein Coding	P09172	55	GC09P133636	3.01435	https://www.genecards.org/cgi-bin/carddisp.pl?gene=DBH
PDE4A	Phosphodiesterase 4A	Protein Coding	P27815	48	GC19P010416	2.97932	https://www.genecards.org/cgi-bin/carddisp.pl?gene=PDE4A
CHEK2	Checkpoint Kinase 2	Protein Coding	O96017	58	GC22M028687	2.94675	https://www.genecards.org/cgi-bin/carddisp.pl?gene=CHEK2
EGFR	Epidermal Growth Factor Receptor	Protein Coding	P00533	58	GC07P055019	2.94675	https://www.genecards.org/cgi-bin/carddisp.pl?gene=EGFR
BRAF	B-Raf Proto-Oncogene, Serine/Threonine Kinase	Protein Coding	P15056	57	GC07M140757	2.94675	https://www.genecards.org/cgi-bin/carddisp.pl?gene=BRAF
EPHB2	EPH Receptor B2	Protein Coding	P29323	55	GC01P022710	2.94675	https://www.genecards.org/cgi-bin/carddisp.pl?gene=EPHB2
PTEN	Phosphatase And Tensin Homolog	Protein Coding	P60484	55	GC10P104451	2.94675	https://www.genecards.org/cgi-bin/carddisp.pl?gene=PTEN
BRCA1	BRCA1 DNA Repair Associated	Protein Coding	P38398	54	GC17M043044	2.94675	https://www.genecards.org/cgi-bin/carddisp.pl?gene=BRCA1
CACNA1H	Calcium Voltage-Gated Channel Subunit Alpha1 H	Protein Coding	O95180	52	GC16P001153	2.94675	https://www.genecards.org/cgi-bin/carddisp.pl?gene=CACNA1H
MSH6	MutS Homolog 6	Protein Coding	P52701	52	GC02P047695	2.94675	https://www.genecards.org/cgi-bin/carddisp.pl?gene=MSH6
NBN	Nibrin	Protein Coding	O60934	52	GC08M089933	2.94675	https://www.genecards.org/cgi-bin/carddisp.pl?gene=NBN
PI4KA	Phosphatidylinositol 4-Kinase Alpha	Protein Coding	P42356	52	GC22M020707	2.94675	https://www.genecards.org/cgi-bin/carddisp.pl?gene=PI4KA
ATRX	ATRX Chromatin Remodeler	Protein Coding	P46100	50	GC0XM077504	2.94675	https://www.genecards.org/cgi-bin/carddisp.pl?gene=ATRX
GNAI2	G Protein Subunit Alpha I2	Protein Coding	P04899	50	GC03P050226	2.94675	https://www.genecards.org/cgi-bin/carddisp.pl?gene=GNAI2
MAD1L1	Mitotic Arrest Deficient 1 Like 1	Protein Coding	Q9Y6D9	50	GC07M001815	2.94675	https://www.genecards.org/cgi-bin/carddisp.pl?gene=MAD1L1
DRD4	Dopamine Receptor D4	Protein Coding	P21917	48	GC11P005702	2.94675	https://www.genecards.org/cgi-bin/carddisp.pl?gene=DRD4
MSR1	Macrophage Scavenger Receptor 1	Protein Coding	P21757	48	GC08M016107	2.94675	https://www.genecards.org/cgi-bin/carddisp.pl?gene=MSR1
HNF1B	HNF1 Homeobox B	Protein Coding	P35680	47	GC17M037686	2.94675	https://www.genecards.org/cgi-bin/carddisp.pl?gene=HNF1B
KLF6	KLF Transcription Factor 6	Protein Coding	Q99612	47	GC10M003779	2.94675	https://www.genecards.org/cgi-bin/carddisp.pl?gene=KLF6
POLK	DNA Polymerase Kappa	Protein Coding	Q9UBT6	47	GC05P075922	2.94675	https://www.genecards.org/cgi-bin/carddisp.pl?gene=POLK
RNASEL	Ribonuclease L	Protein Coding	Q05823	47	GC01M182573	2.94675	https://www.genecards.org/cgi-bin/carddisp.pl?gene=RNASEL
ELAC2	ElaC Ribonuclease Z 2	Protein Coding	Q9BQ52	46	GC17M012991	2.94675	https://www.genecards.org/cgi-bin/carddisp.pl?gene=ELAC2
HOXB13	Homeobox B13	Protein Coding	Q92826	46	GC17M068559	2.94675	https://www.genecards.org/cgi-bin/carddisp.pl?gene=HOXB13
THBS4	Thrombospondin 4	Protein Coding	P35443	46	GC05P079991	2.94675	https://www.genecards.org/cgi-bin/carddisp.pl?gene=THBS4
ZFHX3	Zinc Finger Homeobox 3	Protein Coding	Q15911	46	GC16M072782	2.94675	https://www.genecards.org/cgi-bin/carddisp.pl?gene=ZFHX3
MXI1	MAX Interactor 1, Dimerization Protein	Protein Coding	P50539	45	GC10P110208	2.94675	https://www.genecards.org/cgi-bin/carddisp.pl?gene=MXI1
WDFY3	WD Repeat And FYVE Domain Containing 3	Protein Coding	Q8IZQ1	45	GC04M084743	2.94675	https://www.genecards.org/cgi-bin/carddisp.pl?gene=WDFY3
LRSAM1	Leucine Rich Repeat And Sterile Alpha Motif Containing 1	Protein Coding	Q6UWE0	44	GC09P127451	2.94675	https://www.genecards.org/cgi-bin/carddisp.pl?gene=LRSAM1
RAD51D	RAD51 Paralog D	Protein Coding	O75771	44	GC17M035092	2.94675	https://www.genecards.org/cgi-bin/carddisp.pl?gene=RAD51D
USP48	Ubiquitin Specific Peptidase 48	Protein Coding	Q86UV5	44	GC01M021678	2.94675	https://www.genecards.org/cgi-bin/carddisp.pl?gene=USP48
MSMB	Microseminoprotein Beta	Protein Coding	P08118	42	GC10M046033	2.94675	https://www.genecards.org/cgi-bin/carddisp.pl?gene=MSMB
POU5F1B	POU Class 5 Homeobox 1B	Protein Coding	Q06416	36	GC08P127322	2.94675	https://www.genecards.org/cgi-bin/carddisp.pl?gene=POU5F1B
C11orf65	Chromosome 11 Open Reading Frame 65	Protein Coding	Q8NCR3	33	GC11M108308	2.94675	https://www.genecards.org/cgi-bin/carddisp.pl?gene=C11orf65
TERC	Telomerase RNA Component	RNA Gene		29	GC03M169765	2.94675	https://www.genecards.org/cgi-bin/carddisp.pl?gene=TERC
H19	H19 Imprinted Maternally Expressed Transcript	RNA Gene		28	GC11M001995	2.94675	https://www.genecards.org/cgi-bin/carddisp.pl?gene=H19
IGF2-AS	IGF2 Antisense RNA	RNA Gene	Q6U949	28	GC11P002140	2.94675	https://www.genecards.org/cgi-bin/carddisp.pl?gene=IGF2-AS
KCNQ1OT1	KCNQ1 Opposite Strand/Antisense Transcript 1	RNA Gene		28	GC11M009676	2.94675	https://www.genecards.org/cgi-bin/carddisp.pl?gene=KCNQ1OT1
PCOTH	Prostate And Testis Expressed Opposite C1QTNF9B And MIPEP	RNA Gene	Q58A44	28	GC13P023889	2.94675	https://www.genecards.org/cgi-bin/carddisp.pl?gene=PCOTH
PVT1	Pvt1 Oncogene	RNA Gene		27	GC08P127987	2.94675	https://www.genecards.org/cgi-bin/carddisp.pl?gene=PVT1
CASC2	Cancer Susceptibility 2	RNA Gene	Q8IU53	26	GC10P118053	2.94675	https://www.genecards.org/cgi-bin/carddisp.pl?gene=CASC2
LRRC74B	Leucine Rich Repeat Containing 74B	Protein Coding	Q6ZQY2	26	GC22P060314	2.94675	https://www.genecards.org/cgi-bin/carddisp.pl?gene=LRRC74B
NEAT1	Nuclear Paraspeckle Assembly Transcript 1	RNA Gene		26	GC11P081946	2.94675	https://www.genecards.org/cgi-bin/carddisp.pl?gene=NEAT1
TUG1	Taurine Up-Regulated 1	Protein Coding	A0A6I8PU40	26	GC22P030969	2.94675	https://www.genecards.org/cgi-bin/carddisp.pl?gene=TUG1
CDKN2B-AS1	CDKN2B Antisense RNA 1	RNA Gene		25	GC09P021994	2.94675	https://www.genecards.org/cgi-bin/carddisp.pl?gene=CDKN2B-AS1
GAS5	Growth Arrest Specific 5	RNA Gene		25	GC01M173947	2.94675	https://www.genecards.org/cgi-bin/carddisp.pl?gene=GAS5
HOTAIR	HOX Transcript Antisense RNA	RNA Gene		25	GC12M053962	2.94675	https://www.genecards.org/cgi-bin/carddisp.pl?gene=HOTAIR
MIR143	MicroRNA 143	RNA Gene		25	GC05P149833	2.94675	https://www.genecards.org/cgi-bin/carddisp.pl?gene=MIR143
MIR145	MicroRNA 145	RNA Gene		24	GC05P149430	2.94675	https://www.genecards.org/cgi-bin/carddisp.pl?gene=MIR145
MIR27A	MicroRNA 27a	RNA Gene		24	GC19M017490	2.94675	https://www.genecards.org/cgi-bin/carddisp.pl?gene=MIR27A
UCA1	Urothelial Cancer Associated 1	RNA Gene		24	GC19P101751	2.94675	https://www.genecards.org/cgi-bin/carddisp.pl?gene=UCA1
XIST	X Inactive Specific Transcript	RNA Gene		24	GC0XM073820	2.94675	https://www.genecards.org/cgi-bin/carddisp.pl?gene=XIST
DANCR	Differentiation Antagonizing Non-Protein Coding RNA	RNA Gene	P0C864	23	GC04P052712	2.94675	https://www.genecards.org/cgi-bin/carddisp.pl?gene=DANCR
HOTTIP	HOXA Distal Transcript Antisense RNA	RNA Gene		23	GC07P027198	2.94675	https://www.genecards.org/cgi-bin/carddisp.pl?gene=HOTTIP
MIR10B	MicroRNA 10b	RNA Gene		23	GC02P176150	2.94675	https://www.genecards.org/cgi-bin/carddisp.pl?gene=MIR10B
MIR149	MicroRNA 149	RNA Gene		23	GC02P240456	2.94675	https://www.genecards.org/cgi-bin/carddisp.pl?gene=MIR149
MIR184	MicroRNA 184	RNA Gene		23	GC15P079209	2.94675	https://www.genecards.org/cgi-bin/carddisp.pl?gene=MIR184
MIR214	MicroRNA 214	RNA Gene		23	GC01M172234	2.94675	https://www.genecards.org/cgi-bin/carddisp.pl?gene=MIR214
MIR22	MicroRNA 22	RNA Gene		23	GC17M001713	2.94675	https://www.genecards.org/cgi-bin/carddisp.pl?gene=MIR22
MIR26B	MicroRNA 26b	RNA Gene		23	GC02P218402	2.94675	https://www.genecards.org/cgi-bin/carddisp.pl?gene=MIR26B
MIR32	MicroRNA 32	RNA Gene		23	GC09M109046	2.94675	https://www.genecards.org/cgi-bin/carddisp.pl?gene=MIR32
MIRLET7D	MicroRNA Let-7d	RNA Gene		23	GC09P094178	2.94675	https://www.genecards.org/cgi-bin/carddisp.pl?gene=MIRLET7D
PCA3	Prostate Cancer Associated 3	RNA Gene		23	GC09P076691	2.94675	https://www.genecards.org/cgi-bin/carddisp.pl?gene=PCA3
SMKR1	Small Lysine Rich Protein 1	Protein Coding	H3BMG3	23	GC07P129502	2.94675	https://www.genecards.org/cgi-bin/carddisp.pl?gene=SMKR1
EGOT	Eosinophil Granule Ontogeny Transcript	RNA Gene		22	GC03M004740	2.94675	https://www.genecards.org/cgi-bin/carddisp.pl?gene=EGOT
HULC	Hepatocellular Carcinoma Up-Regulated Long Non-Coding RNA	RNA Gene		22	GC06P008461	2.94675	https://www.genecards.org/cgi-bin/carddisp.pl?gene=HULC
MIR100	MicroRNA 100	RNA Gene		22	GC11M122152	2.94675	https://www.genecards.org/cgi-bin/carddisp.pl?gene=MIR100
MIR106B	MicroRNA 106b	RNA Gene		22	GC07M104468	2.94675	https://www.genecards.org/cgi-bin/carddisp.pl?gene=MIR106B
MIR10A	MicroRNA 10a	RNA Gene		22	GC17M048579	2.94675	https://www.genecards.org/cgi-bin/carddisp.pl?gene=MIR10A
MIR125A	MicroRNA 125a	RNA Gene		22	GC19P096470	2.94675	https://www.genecards.org/cgi-bin/carddisp.pl?gene=MIR125A
MIR127	MicroRNA 127	RNA Gene		22	GC14P113738	2.94675	https://www.genecards.org/cgi-bin/carddisp.pl?gene=MIR127
MIR141	MicroRNA 141	RNA Gene		22	GC12P033756	2.94675	https://www.genecards.org/cgi-bin/carddisp.pl?gene=MIR141
MIR182	MicroRNA 182	RNA Gene		22	GC07M129770	2.94675	https://www.genecards.org/cgi-bin/carddisp.pl?gene=MIR182
MIR191	MicroRNA 191	RNA Gene		22	GC03M053107	2.94675	https://www.genecards.org/cgi-bin/carddisp.pl?gene=MIR191
MIR200B	MicroRNA 200b	RNA Gene		22	GC01P001167	2.94675	https://www.genecards.org/cgi-bin/carddisp.pl?gene=MIR200B
MIR203A	MicroRNA 203a	RNA Gene		22	GC14P113810	2.94675	https://www.genecards.org/cgi-bin/carddisp.pl?gene=MIR203A
MIR210	MicroRNA 210	RNA Gene		22	GC11M009566	2.94675	https://www.genecards.org/cgi-bin/carddisp.pl?gene=MIR210
MIR223	MicroRNA 223	RNA Gene		22	GC0XP066018	2.94675	https://www.genecards.org/cgi-bin/carddisp.pl?gene=MIR223
MIR23A	MicroRNA 23a	RNA Gene		22	GC19M017491	2.94675	https://www.genecards.org/cgi-bin/carddisp.pl?gene=MIR23A
MIR27B	MicroRNA 27b	RNA Gene		22	GC09P097186	2.94675	https://www.genecards.org/cgi-bin/carddisp.pl?gene=MIR27B
MIR29A	MicroRNA 29a	RNA Gene		22	GC07M130876	2.94675	https://www.genecards.org/cgi-bin/carddisp.pl?gene=MIR29A
MIR30B	MicroRNA 30b	RNA Gene		22	GC08M134800	2.94675	https://www.genecards.org/cgi-bin/carddisp.pl?gene=MIR30B
MIR370	MicroRNA 370	RNA Gene		22	GC14P113739	2.94675	https://www.genecards.org/cgi-bin/carddisp.pl?gene=MIR370
MIR449A	MicroRNA 449a	RNA Gene		22	GC05M055171	2.94675	https://www.genecards.org/cgi-bin/carddisp.pl?gene=MIR449A
MIR99A	MicroRNA 99a	RNA Gene		22	GC21P016539	2.94675	https://www.genecards.org/cgi-bin/carddisp.pl?gene=MIR99A
SNHG5	Small Nucleolar RNA Host Gene 5	RNA Gene		22	GC06M085650	2.94675	https://www.genecards.org/cgi-bin/carddisp.pl?gene=SNHG5
FENDRR	FOXF1 Adjacent Non-Coding Developmental Regulatory RNA	RNA Gene		21	GC16M086511	2.94675	https://www.genecards.org/cgi-bin/carddisp.pl?gene=FENDRR
MIR148A	MicroRNA 148a	RNA Gene		21	GC07M025950	2.94675	https://www.genecards.org/cgi-bin/carddisp.pl?gene=MIR148A
MIR16-1	MicroRNA 16-1	RNA Gene		21	GC13M050048	2.94675	https://www.genecards.org/cgi-bin/carddisp.pl?gene=MIR16-1
MIR181B1	MicroRNA 181b-1	RNA Gene		21	GC01M198858	2.94675	https://www.genecards.org/cgi-bin/carddisp.pl?gene=MIR181B1
MIR205	MicroRNA 205	RNA Gene		21	GC01P209432	2.94675	https://www.genecards.org/cgi-bin/carddisp.pl?gene=MIR205
MIR20A	MicroRNA 20a	RNA Gene		21	GC13P091648	2.94675	https://www.genecards.org/cgi-bin/carddisp.pl?gene=MIR20A
MIR221	MicroRNA 221	RNA Gene		21	GC0XM045746	2.94675	https://www.genecards.org/cgi-bin/carddisp.pl?gene=MIR221
MIR222	MicroRNA 222	RNA Gene		21	GC0XM045747	2.94675	https://www.genecards.org/cgi-bin/carddisp.pl?gene=MIR222
MIR23B	MicroRNA 23b	RNA Gene		21	GC09P095085	2.94675	https://www.genecards.org/cgi-bin/carddisp.pl?gene=MIR23B
MIR25	MicroRNA 25	RNA Gene		21	GC07M100093	2.94675	https://www.genecards.org/cgi-bin/carddisp.pl?gene=MIR25
MIR31	MicroRNA 31	RNA Gene		21	GC09M022050	2.94675	https://www.genecards.org/cgi-bin/carddisp.pl?gene=MIR31
MIR331	MicroRNA 331	RNA Gene		21	GC12P095308	2.94675	https://www.genecards.org/cgi-bin/carddisp.pl?gene=MIR331
MIR375	MicroRNA 375	RNA Gene		21	GC02M219001	2.94675	https://www.genecards.org/cgi-bin/carddisp.pl?gene=MIR375
MIR503	MicroRNA 503	RNA Gene		21	GC0XM134742	2.94675	https://www.genecards.org/cgi-bin/carddisp.pl?gene=MIR503
MIR96	MicroRNA 96	RNA Gene		21	GC07M129774	2.94675	https://www.genecards.org/cgi-bin/carddisp.pl?gene=MIR96
MIR99B	MicroRNA 99b	RNA Gene		21	GC19P051692	2.94675	https://www.genecards.org/cgi-bin/carddisp.pl?gene=MIR99B
PCAT18	Prostate Cancer Associated Transcript 18	RNA Gene		21	GC18M032066	2.94675	https://www.genecards.org/cgi-bin/carddisp.pl?gene=PCAT18
PTENP1	Phosphatase And Tensin Homolog Pseudogene 1	Pseudogene		21	GC09M033673	2.94675	https://www.genecards.org/cgi-bin/carddisp.pl?gene=PTENP1
SNHG1	Small Nucleolar RNA Host Gene 1	RNA Gene		21	GC11M116743	2.94675	https://www.genecards.org/cgi-bin/carddisp.pl?gene=SNHG1
ZFAS1	ZNFX1 Antisense RNA 1	RNA Gene		21	GC20P049276	2.94675	https://www.genecards.org/cgi-bin/carddisp.pl?gene=ZFAS1
MIR106A	MicroRNA 106a	RNA Gene		20	GC0XM134419	2.94675	https://www.genecards.org/cgi-bin/carddisp.pl?gene=MIR106A
MIR151A	MicroRNA 151a	RNA Gene		20	GC08M140877	2.94675	https://www.genecards.org/cgi-bin/carddisp.pl?gene=MIR151A
MIR17	MicroRNA 17	RNA Gene		20	GC13P091350	2.94675	https://www.genecards.org/cgi-bin/carddisp.pl?gene=MIR17
MIR181A1	MicroRNA 181a-1	RNA Gene		20	GC01M198860	2.94675	https://www.genecards.org/cgi-bin/carddisp.pl?gene=MIR181A1
MIR183	MicroRNA 183	RNA Gene		20	GC07M129871	2.94675	https://www.genecards.org/cgi-bin/carddisp.pl?gene=MIR183
MIR195	MicroRNA 195	RNA Gene		20	GC17M015301	2.94675	https://www.genecards.org/cgi-bin/carddisp.pl?gene=MIR195
MIR30A	MicroRNA 30a	RNA Gene		20	GC06M071403	2.94675	https://www.genecards.org/cgi-bin/carddisp.pl?gene=MIR30A
MIR345	MicroRNA 345	RNA Gene		20	GC14P100307	2.94675	https://www.genecards.org/cgi-bin/carddisp.pl?gene=MIR345
MIR491	MicroRNA 491	RNA Gene		20	GC09P020716	2.94675	https://www.genecards.org/cgi-bin/carddisp.pl?gene=MIR491
MIR497	MicroRNA 497	RNA Gene		20	GC17M015302	2.94675	https://www.genecards.org/cgi-bin/carddisp.pl?gene=MIR497
MIRLET7G	MicroRNA Let-7g	RNA Gene		20	GC03M052268	2.94675	https://www.genecards.org/cgi-bin/carddisp.pl?gene=MIRLET7G
PCGEM1	PCGEM1 Prostate-Specific Transcript	RNA Gene		20	GC02P192749	2.94675	https://www.genecards.org/cgi-bin/carddisp.pl?gene=PCGEM1
CBR3-AS1	CBR3 Antisense RNA 1	RNA Gene		19	GC21M036090	2.94675	https://www.genecards.org/cgi-bin/carddisp.pl?gene=CBR3-AS1
HCG11	HLA Complex Group 11	RNA Gene		19	GC06P118693	2.94675	https://www.genecards.org/cgi-bin/carddisp.pl?gene=HCG11
MIR202	MicroRNA 202	RNA Gene		19	GC10M133247	2.94675	https://www.genecards.org/cgi-bin/carddisp.pl?gene=MIR202
MIR296	MicroRNA 296	RNA Gene		19	GC20M058817	2.94675	https://www.genecards.org/cgi-bin/carddisp.pl?gene=MIR296
MIR29B2	MicroRNA 29b-2	RNA Gene		19	GC01M207827	2.94675	https://www.genecards.org/cgi-bin/carddisp.pl?gene=MIR29B2
PCAT1	Prostate Cancer Associated Transcript 1	RNA Gene		19	GC08P126553	2.94675	https://www.genecards.org/cgi-bin/carddisp.pl?gene=PCAT1
MIR521-1	MicroRNA 521-1	RNA Gene		18	GC19P053748	2.94675	https://www.genecards.org/cgi-bin/carddisp.pl?gene=MIR521-1
SOCS2-AS1	SOCS2 Antisense RNA 1	RNA Gene		18	GC12M093504	2.94675	https://www.genecards.org/cgi-bin/carddisp.pl?gene=SOCS2-AS1
FALEC	Focally Amplified Long Non-Coding RNA In Epithelial Cancer	RNA Gene		17	GC01P158537	2.94675	https://www.genecards.org/cgi-bin/carddisp.pl?gene=FALEC
MIR15A	MicroRNA 15a	RNA Gene		17	GC13M050049	2.94675	https://www.genecards.org/cgi-bin/carddisp.pl?gene=MIR15A
MIR224	MicroRNA 224	RNA Gene		17	GC0XM151958	2.94675	https://www.genecards.org/cgi-bin/carddisp.pl?gene=MIR224
PCAT2	Prostate Cancer Associated Transcript 2	RNA Gene		17	GC08M127072	2.94675	https://www.genecards.org/cgi-bin/carddisp.pl?gene=PCAT2
PCAT29	Prostate Cancer Associated Transcript 29	RNA Gene		17	GC15P145819	2.94675	https://www.genecards.org/cgi-bin/carddisp.pl?gene=PCAT29
PCAT6	Prostate Cancer Associated Transcript 6	RNA Gene		17	GC01P202810	2.94675	https://www.genecards.org/cgi-bin/carddisp.pl?gene=PCAT6
RNY1	RNA, Ro60-Associated Y1	RNA Gene		17	GC07M148987	2.94675	https://www.genecards.org/cgi-bin/carddisp.pl?gene=RNY1
TRPM2-AS	TRPM2 Antisense RNA	RNA Gene		17	GC21M044415	2.94675	https://www.genecards.org/cgi-bin/carddisp.pl?gene=TRPM2-AS
DRAIC	Downregulated RNA In Cancer, Inhibitor Of Cell Invasion And Migration	RNA Gene		16	GC15P142883	2.94675	https://www.genecards.org/cgi-bin/carddisp.pl?gene=DRAIC
LINC00963	Long Intergenic Non-Protein Coding RNA 963	RNA Gene		16	GC09P136047	2.94675	https://www.genecards.org/cgi-bin/carddisp.pl?gene=LINC00963
LINC01138	Long Intergenic Non-Protein Coding RNA 1138	RNA Gene		16	GC01M158406	2.94675	https://www.genecards.org/cgi-bin/carddisp.pl?gene=LINC01138
LINC01564	Long Intergenic Non-Protein Coding RNA 1564	RNA Gene		16	GC06P119253	2.94675	https://www.genecards.org/cgi-bin/carddisp.pl?gene=LINC01564
MIR498	MicroRNA 498	RNA Gene		16	GC19P096564	2.94675	https://www.genecards.org/cgi-bin/carddisp.pl?gene=MIR498
MIR92A2	MicroRNA 92a-2	RNA Gene		16	GC0XM134414	2.94675	https://www.genecards.org/cgi-bin/carddisp.pl?gene=MIR92A2
RNY3	RNA, Ro60-Associated Y3	RNA Gene		16	GC07P154433	2.94675	https://www.genecards.org/cgi-bin/carddisp.pl?gene=RNY3
SCHLAP1	SWI/SNF Complex Antagonist Associated With Prostate Cancer 1	RNA Gene		16	GC02P180511	2.94675	https://www.genecards.org/cgi-bin/carddisp.pl?gene=SCHLAP1
ZFHX3-AS1	ZFHX3 Antisense RNA 1	RNA Gene		16	GC16P074055	2.94675	https://www.genecards.org/cgi-bin/carddisp.pl?gene=ZFHX3-AS1
DDX19A-DT	DDX19A Divergent Transcript	RNA Gene		15	GC16M072517	2.94675	https://www.genecards.org/cgi-bin/carddisp.pl?gene=DDX19A-DT
MIR198	MicroRNA 198	RNA Gene		15	GC03M120395	2.94675	https://www.genecards.org/cgi-bin/carddisp.pl?gene=MIR198
PCAT14	Prostate Cancer Associated Transcript 14	RNA Gene		15	GC22P060428	2.94675	https://www.genecards.org/cgi-bin/carddisp.pl?gene=PCAT14
PCAT7	Prostate Cancer Associated Transcript 7	RNA Gene		15	GC09P097174	2.94675	https://www.genecards.org/cgi-bin/carddisp.pl?gene=PCAT7
PRNCR1	Prostate Cancer Associated Non-Coding RNA 1	RNA Gene		15	GC08P127079	2.94675	https://www.genecards.org/cgi-bin/carddisp.pl?gene=PRNCR1
SPRY4-IT1	SPRY4 Intronic Transcript 1	RNA Gene		15	GC05M142318	2.94675	https://www.genecards.org/cgi-bin/carddisp.pl?gene=SPRY4-IT1
SUZ12P1	SUZ12 Pseudogene 1	Pseudogene		15	GC17P030709	2.94675	https://www.genecards.org/cgi-bin/carddisp.pl?gene=SUZ12P1
WARS2-IT1	WARS2 Intronic Transcript 1	RNA Gene		15	GC01P119047	2.94675	https://www.genecards.org/cgi-bin/carddisp.pl?gene=WARS2-IT1
CCAT2	Colon Cancer Associated Transcript 2	RNA Gene		14	GC08P127400	2.94675	https://www.genecards.org/cgi-bin/carddisp.pl?gene=CCAT2
CTBP1-AS	CTBP1 Antisense RNA	RNA Gene		14	GC04P001210	2.94675	https://www.genecards.org/cgi-bin/carddisp.pl?gene=CTBP1-AS
PCAT5	Prostate Cancer Associated Transcript 5	RNA Gene		14	GC10P035729	2.94675	https://www.genecards.org/cgi-bin/carddisp.pl?gene=PCAT5
PCSEAT	Prostate Cancer Expressed EZH2 Associated Transcript	RNA Gene		13	GC21P041577	2.94675	https://www.genecards.org/cgi-bin/carddisp.pl?gene=PCSEAT
POTEF-AS1	POTEF Antisense RNA 1	RNA Gene		11	GC02P130125	2.94675	https://www.genecards.org/cgi-bin/carddisp.pl?gene=POTEF-AS1
DUXAP9	Double Homeobox A Pseudogene 9	Pseudogene		10	GC14P041415	2.94675	https://www.genecards.org/cgi-bin/carddisp.pl?gene=DUXAP9
XLOC_008559	Uncharacterized LOC105378427	RNA Gene		10	GC10P090947	2.94675	https://www.genecards.org/cgi-bin/carddisp.pl?gene=XLOC_008559
PRINS	Psoriasis Associated Non-Protein Coding RNA Induced By Stress	RNA Gene		9	GC10U900902	2.94675	https://www.genecards.org/cgi-bin/carddisp.pl?gene=PRINS
XLOC_009911	Uncharacterized LOC105500240	RNA Gene		9	GC12P129976	2.94675	https://www.genecards.org/cgi-bin/carddisp.pl?gene=XLOC_009911
TP53COR1	Tumor Protein P53 Pathway Corepressor 1	RNA Gene		8	GC06U903133	2.94675	https://www.genecards.org/cgi-bin/carddisp.pl?gene=TP53COR1
XLOC_007697	Uncharacterized LOC105500239	RNA Gene		7	GC09P055582	2.94675	https://www.genecards.org/cgi-bin/carddisp.pl?gene=XLOC_007697
LOC110806306	Telomerase RNA Component (TERC) Promoter	Functional Element		3	GC03P169764	2.94675	https://www.genecards.org/cgi-bin/carddisp.pl?gene=LOC110806306
LOC126806211	CDK7 Strongly-Dependent Group 2 Enhancer GRCh37_chr2:47201305-47202504	Functional Element		3	GC02P047054	2.94675	https://www.genecards.org/cgi-bin/carddisp.pl?gene=LOC126806211
GHRL	Ghrelin And Obestatin Prepropeptide	Protein Coding	Q9UBU3	45	GC03M010285	2.91742	https://www.genecards.org/cgi-bin/carddisp.pl?gene=GHRL
PCSK9	Proprotein Convertase Subtilisin/Kexin Type 9	Protein Coding	Q8NBP7	53	GC01P055039	2.90608	https://www.genecards.org/cgi-bin/carddisp.pl?gene=PCSK9
DRD2	Dopamine Receptor D2	Protein Coding	P14416	52	GC11M113409	2.8465	https://www.genecards.org/cgi-bin/carddisp.pl?gene=DRD2
EDNRB	Endothelin Receptor Type B	Protein Coding	P24530	53	GC13M077895	2.80388	https://www.genecards.org/cgi-bin/carddisp.pl?gene=EDNRB
NR3C2	Nuclear Receptor Subfamily 3 Group C Member 2	Protein Coding	P08235	50	GC04M148078	2.80388	https://www.genecards.org/cgi-bin/carddisp.pl?gene=NR3C2
TLR9	Toll Like Receptor 9	Protein Coding	Q9NR96	48	GC03M053281	2.80388	https://www.genecards.org/cgi-bin/carddisp.pl?gene=TLR9
LPXN	Leupaxin	Protein Coding	O60711	44	GC11M116566	2.80388	https://www.genecards.org/cgi-bin/carddisp.pl?gene=LPXN
SOD1	Superoxide Dismutase 1	Protein Coding	P00441	56	GC21P031659	2.67157	https://www.genecards.org/cgi-bin/carddisp.pl?gene=SOD1
BMP2	Bone Morphogenetic Protein 2	Protein Coding	P12643	50	GC20P006767	2.65941	https://www.genecards.org/cgi-bin/carddisp.pl?gene=BMP2
BMP6	Bone Morphogenetic Protein 6	Protein Coding	P22004	48	GC06P007726	2.65941	https://www.genecards.org/cgi-bin/carddisp.pl?gene=BMP6
MEN1	Menin 1	Protein Coding	O00255	48	GC11M064803	2.65941	https://www.genecards.org/cgi-bin/carddisp.pl?gene=MEN1
IL18	Interleukin 18	Protein Coding	Q14116	47	GC11M112143	2.64519	https://www.genecards.org/cgi-bin/carddisp.pl?gene=IL18
PDE4B	Phosphodiesterase 4B	Protein Coding	Q07343	48	GC01P065792	2.64049	https://www.genecards.org/cgi-bin/carddisp.pl?gene=PDE4B
KISS1R	KISS1 Receptor	Protein Coding	Q969F8	50	GC19P000917	2.63056	https://www.genecards.org/cgi-bin/carddisp.pl?gene=KISS1R
TAC3	Tachykinin Precursor 3	Protein Coding	Q9UHF0	46	GC12M058951	2.63056	https://www.genecards.org/cgi-bin/carddisp.pl?gene=TAC3
NSMF	NMDA Receptor Synaptonuclear Signaling And Neuronal Migration Factor	Protein Coding	Q6X4W1	45	GC09M137447	2.63056	https://www.genecards.org/cgi-bin/carddisp.pl?gene=NSMF
KISS1	KiSS-1 Metastasis Suppressor	Protein Coding	Q15726	44	GC01M204190	2.63056	https://www.genecards.org/cgi-bin/carddisp.pl?gene=KISS1
SERPINE1	Serpin Family E Member 1	Protein Coding	P05121	54	GC07P101127	2.60577	https://www.genecards.org/cgi-bin/carddisp.pl?gene=SERPINE1
ARG1	Arginase 1	Protein Coding	P05089	53	GC06P131473	2.59139	https://www.genecards.org/cgi-bin/carddisp.pl?gene=ARG1
PDE2A	Phosphodiesterase 2A	Protein Coding	O00408	50	GC11M072576	2.59139	https://www.genecards.org/cgi-bin/carddisp.pl?gene=PDE2A
TAC1	Tachykinin Precursor 1	Protein Coding	P20366	44	GC07P097734	2.56019	https://www.genecards.org/cgi-bin/carddisp.pl?gene=TAC1
CGA	Glycoprotein Hormones, Alpha Polypeptide	Protein Coding	P01215	49	GC06M087085	2.53544	https://www.genecards.org/cgi-bin/carddisp.pl?gene=CGA
SERPINF1	Serpin Family F Member 1	Protein Coding	P36955	49	GC17P015403	2.46818	https://www.genecards.org/cgi-bin/carddisp.pl?gene=SERPINF1
ZACN	Zinc Activated Ion Channel	Protein Coding	Q401N2	38	GC17P076071	2.46818	https://www.genecards.org/cgi-bin/carddisp.pl?gene=ZACN
XRCC1	X-Ray Repair Cross Complementing 1	Protein Coding	P18887	48	GC19M043543	2.39765	https://www.genecards.org/cgi-bin/carddisp.pl?gene=XRCC1
XRCC3	X-Ray Repair Cross Complementing 3	Protein Coding	O43542	46	GC14M103697	2.39765	https://www.genecards.org/cgi-bin/carddisp.pl?gene=XRCC3
DRD1	Dopamine Receptor D1	Protein Coding	P21728	48	GC05M175440	2.39472	https://www.genecards.org/cgi-bin/carddisp.pl?gene=DRD1
EDN2	Endothelin 2	Protein Coding	P20800	44	GC01M041478	2.39472	https://www.genecards.org/cgi-bin/carddisp.pl?gene=EDN2
PDE4D	Phosphodiesterase 4D	Protein Coding	Q08499	52	GC05M058969	2.36637	https://www.genecards.org/cgi-bin/carddisp.pl?gene=PDE4D
CYP2D6	Cytochrome P450 Family 2 Subfamily D Member 6	Protein Coding	P10635	50	GC22M042126	2.36637	https://www.genecards.org/cgi-bin/carddisp.pl?gene=CYP2D6
CYP2C9	Cytochrome P450 Family 2 Subfamily C Member 9	Protein Coding	P11712	49	GC10P094938	2.36637	https://www.genecards.org/cgi-bin/carddisp.pl?gene=CYP2C9
PDE10A	Phosphodiesterase 10A	Protein Coding	Q9Y233	49	GC06M165327	2.36637	https://www.genecards.org/cgi-bin/carddisp.pl?gene=PDE10A
HTR2C	5-Hydroxytryptamine Receptor 2C	Protein Coding	P28335	48	GC0XP114584	2.36637	https://www.genecards.org/cgi-bin/carddisp.pl?gene=HTR2C
CYP2C19	Cytochrome P450 Family 2 Subfamily C Member 19	Protein Coding	P33261	47	GC10P094762	2.36637	https://www.genecards.org/cgi-bin/carddisp.pl?gene=CYP2C19
SNCA	Synuclein Alpha	Protein Coding	P37840	54	GC04M089724	2.35393	https://www.genecards.org/cgi-bin/carddisp.pl?gene=SNCA
HTT	Huntingtin	Protein Coding	P42858	48	GC04P003041	2.35393	https://www.genecards.org/cgi-bin/carddisp.pl?gene=HTT
HFE	Homeostatic Iron Regulator	Protein Coding	Q30201	49	GC06P026087	2.32371	https://www.genecards.org/cgi-bin/carddisp.pl?gene=HFE
GFAP	Glial Fibrillary Acidic Protein	Protein Coding	P14136	52	GC17M068297	2.31788	https://www.genecards.org/cgi-bin/carddisp.pl?gene=GFAP
KCNJ11	Potassium Inwardly Rectifying Channel Subfamily J Member 11	Protein Coding	Q14654	50	GC11M017865	2.3076	https://www.genecards.org/cgi-bin/carddisp.pl?gene=KCNJ11
KCNJ8	Potassium Inwardly Rectifying Channel Subfamily J Member 8	Protein Coding	Q15842	47	GC12M021764	2.3076	https://www.genecards.org/cgi-bin/carddisp.pl?gene=KCNJ8
CERNA3	Competing Endogenous LncRNA 3 For MiR-645	RNA Gene		13	GC08P056096	2.3076	https://www.genecards.org/cgi-bin/carddisp.pl?gene=CERNA3
TH	Tyrosine Hydroxylase	Protein Coding	P07101	54	GC11M002163	2.28951	https://www.genecards.org/cgi-bin/carddisp.pl?gene=TH
SERPINA3	Serpin Family A Member 3	Protein Coding	P01011	47	GC14P094612	2.28951	https://www.genecards.org/cgi-bin/carddisp.pl?gene=SERPINA3
CTNNB1	Catenin Beta 1	Protein Coding	P35222	57	GC03P041194	2.28648	https://www.genecards.org/cgi-bin/carddisp.pl?gene=CTNNB1
BMP4	Bone Morphogenetic Protein 4	Protein Coding	P12644	53	GC14M053949	2.28648	https://www.genecards.org/cgi-bin/carddisp.pl?gene=BMP4
POU1F1	POU Class 1 Homeobox 1	Protein Coding	P28069	45	GC03M087259	2.28648	https://www.genecards.org/cgi-bin/carddisp.pl?gene=POU1F1
SST	Somatostatin	Protein Coding	P61278	44	GC03M187668	2.28648	https://www.genecards.org/cgi-bin/carddisp.pl?gene=SST
MAOA	Monoamine Oxidase A	Protein Coding	P21397	52	GC0XP043654	2.26132	https://www.genecards.org/cgi-bin/carddisp.pl?gene=MAOA
INSL3	Insulin Like 3	Protein Coding	P51460	43	GC19M017816	2.25705	https://www.genecards.org/cgi-bin/carddisp.pl?gene=INSL3
RHOA	Ras Homolog Family Member A	Protein Coding	P61586	53	GC03M049359	2.24873	https://www.genecards.org/cgi-bin/carddisp.pl?gene=RHOA
GBA1	Glucosylceramidase Beta 1	Protein Coding	P04062	53	GC01M158826	2.20196	https://www.genecards.org/cgi-bin/carddisp.pl?gene=GBA1
CACNA1A	Calcium Voltage-Gated Channel Subunit Alpha1 A	Protein Coding	O00555	52	GC19M013206	2.20196	https://www.genecards.org/cgi-bin/carddisp.pl?gene=CACNA1A
PARK7	Parkinsonism Associated Deglycase	Protein Coding	Q99497	51	GC01P009047	2.20196	https://www.genecards.org/cgi-bin/carddisp.pl?gene=PARK7
ATXN1	Ataxin 1	Protein Coding	P54253	47	GC06M016299	2.20196	https://www.genecards.org/cgi-bin/carddisp.pl?gene=ATXN1
MAOB	Monoamine Oxidase B	Protein Coding	P27338	47	GC0XM043766	2.20196	https://www.genecards.org/cgi-bin/carddisp.pl?gene=MAOB
TPM1	Tropomyosin 1	Protein Coding	P09493	52	GC15P147347	2.19405	https://www.genecards.org/cgi-bin/carddisp.pl?gene=TPM1
FBN1	Fibrillin 1	Protein Coding	P35555	51	GC15M048408	2.19405	https://www.genecards.org/cgi-bin/carddisp.pl?gene=FBN1
KLK1	Kallikrein 1	Protein Coding	P06870	51	GC19M050819	2.19405	https://www.genecards.org/cgi-bin/carddisp.pl?gene=KLK1
XDH	Xanthine Dehydrogenase	Protein Coding	P47989	51	GC02M031334	2.19405	https://www.genecards.org/cgi-bin/carddisp.pl?gene=XDH
PEPD	Peptidase D	Protein Coding	P12955	49	GC19M033386	2.19405	https://www.genecards.org/cgi-bin/carddisp.pl?gene=PEPD
ARX	Aristaless Related Homeobox	Protein Coding	Q96QS3	47	GC0XM025003	2.19405	https://www.genecards.org/cgi-bin/carddisp.pl?gene=ARX
ELN	Elastin	Protein Coding	P15502	47	GC07P074027	2.19405	https://www.genecards.org/cgi-bin/carddisp.pl?gene=ELN
PDK4	Pyruvate Dehydrogenase Kinase 4	Protein Coding	Q16654	46	GC07M095583	2.19405	https://www.genecards.org/cgi-bin/carddisp.pl?gene=PDK4
NUCB2	Nucleobindin 2	Protein Coding	P80303	44	GC11P017728	2.19405	https://www.genecards.org/cgi-bin/carddisp.pl?gene=NUCB2
FGF21	Fibroblast Growth Factor 21	Protein Coding	Q9NSA1	42	GC19P096310	2.19405	https://www.genecards.org/cgi-bin/carddisp.pl?gene=FGF21
ACTL8	Actin Like 8	Protein Coding	Q9H568	36	GC01P019129	2.19405	https://www.genecards.org/cgi-bin/carddisp.pl?gene=ACTL8
SMR3B	Submaxillary Gland Androgen Regulated Protein 3B	Protein Coding	P02814	32	GC04P070370	2.19405	https://www.genecards.org/cgi-bin/carddisp.pl?gene=SMR3B
CBLL2	Cbl Proto-Oncogene Like 2	Protein Coding	Q8N7E2	31	GC0XP022272	2.19405	https://www.genecards.org/cgi-bin/carddisp.pl?gene=CBLL2
H2AP	H2A.P Histone	Protein Coding	O75409	31	GC0XP037991	2.19405	https://www.genecards.org/cgi-bin/carddisp.pl?gene=H2AP
MIR301A	MicroRNA 301a	RNA Gene		21	GC17M059151	2.19405	https://www.genecards.org/cgi-bin/carddisp.pl?gene=MIR301A
PTCHD1-AS	PTCHD1 Antisense RNA (Head To Head)	RNA Gene		15	GC0XM022191	2.19405	https://www.genecards.org/cgi-bin/carddisp.pl?gene=PTCHD1-AS
LINC02605	Long Intergenic Non-Protein Coding RNA 2605	RNA Gene		13	GC08P078838	2.19405	https://www.genecards.org/cgi-bin/carddisp.pl?gene=LINC02605
POM121L3P	POM121 Transmembrane Nucleoporin Like 3, Pseudogene	Pseudogene		8	GC20P023989	2.19405	https://www.genecards.org/cgi-bin/carddisp.pl?gene=POM121L3P
RPL28P3	Ribosomal Protein L28 Pseudogene 3	Pseudogene		7	GC05M124808	2.19405	https://www.genecards.org/cgi-bin/carddisp.pl?gene=RPL28P3
LOC110806262	Solute Carrier Family 6 Member 4 Gene Promoter	Functional Element		3	GC17P030235	2.19405	https://www.genecards.org/cgi-bin/carddisp.pl?gene=LOC110806262

## Sheet: GeneCardS(2)
Gene Symbol
PDE5A
NOS3
ACE
PRL
AR
NOS2
SHBG
KLK3
NOS1
EDN1
GNB3
SRD5A1
VEGFA
TTC7A
VIP
TGFB1
IL6
CDH23
BDNF-AS
PDE11A
COQ2
GLI2
FSHR
LMNB1
MIR146A
AIP
ARG2
APOB
FGFR1
FGF8
CRP
OXT
CYP3A4
HEPH
INS
MIR320A
TACR3
DUSP6
SEMA3A
FGF17
SOX10
CHD7
FLRT3
IL17RD
SPRY4
HS6ST1
PROK2
PROKR2
ANOS1
FEZF1
WDR11
CCDC141
MTHFR
DCC
HESX1
NDNF
SRD5A2
TTR
ALB
ATM
ZNF608
EDNRA
IGF1
HMGCR
ALCAM
FGF2
GNAS
SIM1
MEG3
MIAT
MIRLET7C
MIRLET7B
GNRH1
LOC112997540
IMPA1
CELA2A
CMKLR1
LRP1B
TSN
PTGFRN
AOPEP
CHMP5
CNNM3
ZC4H2
RMDN2
DCAF8L1
MIR199B
LPA
KCNMA1
IGFBP3
PGR
NPY
MCFD2
XK
PNPLA6
LOC109504725
SHH
GH1
TP53
ANGPT1
VWF
EPO
PDK1
F13B
SLC25A36
STAC
PHACTR2
PIGA
BGLAP
SMR3A
CDH1
USP8
MIR34A
MIR199A1
PDE1B
CXCL8
SOD2-OT1
ESM1
ESR2
TNF
AKT1
PIK3CA
SELP
IGSF21
DDX53
SYTL5
MAGEB18
TMEM178A
GGTLC1
FMR1
NGF
NR3C1
MIR21
MIR126
KNG1
PDE3A
POMC
ADRA1D
ANGPT2
HTR1A
BRCA2
SRA1
MALAT1
PON1
CFTR
CD36
CALCA
SGCB
MPZ
PDE3B
BLVRB
GUCY1B1
LCN2
SELE
GNRHR
GJA1
ICAM1
ENG
DBH
PDE4A
CHEK2
EGFR
BRAF
EPHB2
PTEN
BRCA1
CACNA1H
MSH6
NBN
PI4KA
ATRX
GNAI2
MAD1L1
DRD4
MSR1
HNF1B
KLF6
POLK
RNASEL
ELAC2
HOXB13
THBS4
ZFHX3
MXI1
WDFY3
LRSAM1
RAD51D
USP48
MSMB
POU5F1B
C11orf65
TERC
H19
IGF2-AS
KCNQ1OT1
PCOTH
PVT1
CASC2
LRRC74B
NEAT1
TUG1
CDKN2B-AS1
GAS5
HOTAIR
MIR143
MIR145
MIR27A
UCA1
XIST
DANCR
HOTTIP
MIR10B
MIR149
MIR184
MIR214
MIR22
MIR26B
MIR32
MIRLET7D
PCA3
SMKR1
EGOT
HULC
MIR100
MIR106B
MIR10A
MIR125A
MIR127
MIR141
MIR182
MIR191
MIR200B
MIR203A
MIR210
MIR223
MIR23A
MIR27B
MIR29A
MIR30B
MIR370
MIR449A
MIR99A
SNHG5
FENDRR
MIR148A
MIR16-1
MIR181B1
MIR205
MIR20A
MIR221
MIR222
MIR23B
MIR25
MIR31
MIR331
MIR375
MIR503
MIR96
MIR99B
PCAT18
PTENP1
SNHG1
ZFAS1
MIR106A
MIR151A
MIR17
MIR181A1
MIR183
MIR195
MIR30A
MIR345
MIR491
MIR497
MIRLET7G
PCGEM1
CBR3-AS1
HCG11
MIR202
MIR296
MIR29B2
PCAT1
MIR521-1
SOCS2-AS1
FALEC
MIR15A
MIR224
PCAT2
PCAT29
PCAT6
RNY1
TRPM2-AS
DRAIC
LINC00963
LINC01138
LINC01564
MIR498
MIR92A2
RNY3
SCHLAP1
ZFHX3-AS1
DDX19A-DT
MIR198
PCAT14
PCAT7
PRNCR1
SPRY4-IT1
SUZ12P1
WARS2-IT1
CCAT2
CTBP1-AS
PCAT5
PCSEAT
POTEF-AS1
DUXAP9
XLOC_008559
PRINS
XLOC_009911
TP53COR1
XLOC_007697
LOC110806306
LOC126806211
GHRL
PCSK9
DRD2
EDNRB
NR3C2
TLR9
LPXN
SOD1
BMP2
BMP6
MEN1
IL18
PDE4B
KISS1R
TAC3
NSMF
KISS1
SERPINE1
ARG1
PDE2A
TAC1
CGA
SERPINF1
ZACN
XRCC1
XRCC3
DRD1
EDN2
PDE4D
CYP2D6
CYP2C9
PDE10A
HTR2C
CYP2C19
SNCA
HTT
HFE
GFAP
KCNJ11
KCNJ8
CERNA3
TH
SERPINA3
CTNNB1
BMP4
POU1F1
SST
MAOA
INSL3
RHOA
GBA1
CACNA1A
PARK7
ATXN1
MAOB
TPM1
FBN1
KLK1
XDH
PEPD
ARX
ELN
PDK4
NUCB2
FGF21
ACTL8
SMR3B
CBLL2
H2AP
MIR301A
PTCHD1-AS
LINC02605
POM121L3P
RPL28P3
LOC110806262

## Sheet: OMIM Gene Map
Gene Map Search - 'erectile dysfunction '
Downloaded:	December 1, 2023
Copyright (c) 1966-2023 Johns Hopkins University OMIM, data are provided for research purposes only.
Cytogenetic location	Genomic coordinates (From NCBI/GRCh38)	Gene/Locus	Gene/Locus	Gene/Locus MIM number	Approved Symbol	Entrez Gene ID	Ensembl Gene ID	Comments	Phenotype	Phenotype MIM number	Inheritance	Pheno map key	Mouse Gene (from MGI)
1p36.31-p36.23	1:6785454-7769706	CAMTA1, KIAA0833, CECBA	CAMTA1, KIAA0834, CECBA	611501	CAMTA1	23261	ENSG00000171735,ENST00000303635;;;ENST00000303635		Cerebellar dysfunction with variable cognitive and behavioral abnormalities	614756	AD	3	Camta1
1p36.12	1:21217250-21345504	ECE1	ECE2	600423	ECE1	1889	ENSG00000117298,ENST00000374893;;;ENST00000374893	mutation identified in 1 HCAD patient	?Hirschsprung disease, cardiac defects, and autonomic dysfunction	613870	AD	3	Ece1
1p36.12	1:21217250-21345504	ECE1	ECE2	600423	ECE1	1889	ENSG00000117298,ENST00000374893;;;ENST00000374893	mutation identified in 1 HCAD patient	{Hypertension, essential, susceptibility to}	145500	Mu	3	Ece1
1p34.1	1:44404783-44651724	RNF220, HLD23	RNF220, HLD24	616136	RNF220	55182	ENSG00000187147,ENST00000361799;;;ENST00000361799		Leukodystrophy, hypomyelinating, 23, with ataxia, deafness, liver dysfunction, and dilated cardiomyopathy	619688	AR	3	Rnf220
1p32.3	1:54998933-55017172	BSND	BSND	606412	BSND	7809	ENSG00000162399,ENST00000651561;;;ENST00000651561		Bartter syndrome, type 4a	602522	AR	3	Bsnd
1p32.3	1:54998933-55017172	BSND	BSND	606412	BSND	7809	ENSG00000162399,ENST00000651561;;;ENST00000651561		Sensorineural deafness with mild renal dysfunction	602522	AR	3	Bsnd
1q32.1	1:204828652-205022822	NFASC, KIAA0756, NEDCPMD	NFASC, KIAA0757, NEDCPMD	609145	NFASC	23114	ENSG00000163531,ENST00000339876;;;ENST00000339876		Neurodevelopmental disorder with central and peripheral motor dysfunction	618356	AR	3	Nfasc
1q42.13	1:228165804-228182257	IBA57, C1orf69, MMDS3, SPG74	IBA57, C1orf69, MMDS3, SPG75	615316	IBA57	200205	ENSG00000181873,ENST00000366711;;;ENST00000366711		?Spastic paraplegia 74, autosomal recessive	616451	AR	3	Iba57
1q42.13	1:228165804-228182257	IBA57, C1orf69, MMDS3, SPG74	IBA57, C1orf69, MMDS3, SPG75	615316	IBA57	200205	ENSG00000181873,ENST00000366711;;;ENST00000366711		Multiple mitochondrial dysfunctions syndrome 3	615330	AR	3	Iba57
2p13.3	2:69395750-69439567	NFU1, HIRIP, MMDS1	NFU1, HIRIP, MMDS2	608100	NFU1	27247	ENSG00000169599,ENST00000410022;;;ENST00000410022		Multiple mitochondrial dysfunctions syndrome 1	605711	AR	3	Nfu1
2p13.1	2:74135400-74147912	BOLA3, MMDS2	BOLA3, MMDS3	613183	BOLA3	388962	ENSG00000163170,ENST00000327428;;;ENST00000327428		Multiple mitochondrial dysfunctions syndrome 2 with hyperglycinemia	614299	AR	3	Bola3
2p11.2	2:85657307-85668741	SFTPB, SFTB3, SMDP1	SFTPB, SFTB3, SMDP2	178640	SFTPB	6439	ENSG00000168878,ENST00000519937;;;ENST00000519937		Surfactant metabolism dysfunction, pulmonary, 1	265120	AR	3	Sftpb
2q36.3	2:227683763-227718028	SLC19A3, THMD2, BBGD	SLC19A3, THMD3, BBGD	606152	SLC19A3	80704	ENSG00000135917,ENST00000644224;;;ENST00000644224		Thiamine metabolism dysfunction syndrome 2 (biotin- or thiamine-responsive encephalopathy type 2)	607483	AR	3	Slc19a3
3p21.1	3:53494611-53813733	CACNA1D, CACNL1A2, CCHL1A2, SANDD, PASNA	CACNA1D, CACNL1A2, CCHL1A3, SANDD, PASNA	114206	CACNA1D	776	ENSG00000157388,ENST00000350061;;;ENST00000350061		Primary aldosteronism, seizures, and neurologic abnormalities	615474	AD	3	Cacna1d
3p21.1	3:53494611-53813733	CACNA1D, CACNL1A2, CCHL1A2, SANDD, PASNA	CACNA1D, CACNL1A2, CCHL1A3, SANDD, PASNA	114206	CACNA1D	776	ENSG00000157388,ENST00000350061;;;ENST00000350061		Sinoatrial node dysfunction and deafness	614896	AR	3	Cacna1d
3q22.3	3:138160988-138174921	DBR1, XGIP	DBR2, XGIP	607024	DBR1	51163	ENSG00000138231,ENST00000260803;;;ENST00000260803		{Encephalitis, acute, infection (viral)-induced, susceptibility to, 11}	619441	AR	3	Dbr1
3q22.3	3:138160988-138174921	DBR1, XGIP	DBR2, XGIP	607024	DBR1	51163	ENSG00000138231,ENST00000260803;;;ENST00000260803		Xerosis and growth failure with immune and pulmonary dysfunction syndrome	620510		3	Dbr1
4p16.3	4:1811479-1856156	LETM1, CONDMIM	LETM2, CONDMIM	604407	LETM1	3954	ENSG00000168924,ENST00000302787;;;ENST00000302787		Neurodegeneration, childhood-onset, with multisystem involvement due to mitochondrial dysfunction	620089	AR	3	Letm1
5q14.2	5:83077547-83374473	XRCC4, SSMED	XRCC5, SSMED	194363	XRCC4	7518	ENSG00000152422,ENST00000396027;;;ENST00000396027	between D5S427 and D5S401	Short stature, microcephaly, and endocrine dysfunction	616541	AR	3	Xrcc4
5q33.2	5:154887411-154938211	GEMIN5, NEDCAM	GEMIN6, NEDCAM	607005	GEMIN5	25929	ENSG00000082516,ENST00000285873;;;ENST00000285873		Neurodevelopmental disorder with cerebellar atrophy and motor dysfunction	619333	AR	3	Gemin5
6q16.2	6:99606833-99615562	PRDM13, CDIDHH, PCH17	PRDM13, CDIDHH, PCH18	616741	PRDM13	59336	ENSG00000112238,ENST00000369215;;;ENST00000369215		Cerebellar dysfunction, impaired intellectual development, and hypogonadotropic hypogonadism	619761	AR	3	Prdm13
6q16.2	6:99606833-99615562	PRDM13, CDIDHH, PCH17	PRDM13, CDIDHH, PCH18	616741	PRDM13	59336	ENSG00000112238,ENST00000369215;;;ENST00000369215		Pontocerebellar hypoplasia, type 17	619909	AR	3	Prdm13
7q22.1	7:103297435-103347542	PMPCB, MPPB	PMPCB, MPPB	603131	PMPCB	9512	ENSG00000105819,ENST00000249269;;;ENST00000249269		Multiple mitochondrial dysfunctions syndrome 6	617954	AR	3	Pmpcb
7q35	7:144451941-144836437	TPK1, THMD5	TPK1, THMD6	606370	TPK1	27010	ENSG00000196511,ENST00000360057;;;ENST00000360057		Thiamine metabolism dysfunction syndrome 5 (episodic encephalopathy type)	614458	AR	3	Tpk1
8p21.3	8:22157383-22164479	SFTPC, SFTP2, SMDP2	SFTPC, SFTP2, SMDP3	178620	SFTPC	6440	ENSG00000168484,ENST00000679463;;;ENST00000679463		Surfactant metabolism dysfunction, pulmonary, 2	610913	AD	3	Sftpc
8q22.3	8:102204501-102238961	RRM2B, P53R2, PEOA5, MTDPS8A, MTDPS8B, RCDFRD	RRM2B, P53R2, PEOA5, MTDPS8A, MTDPS9B, RCDFRD	604712	RRM2B	50484	ENSG00000048392,ENST00000251810;;;ENST00000251810		Mitochondrial DNA depletion syndrome 8A (encephalomyopathic type with renal tubulopathy)	612075	AR	3	Rrm2b
8q22.3	8:102204501-102238961	RRM2B, P53R2, PEOA5, MTDPS8A, MTDPS8B, RCDFRD	RRM2B, P53R2, PEOA5, MTDPS8A, MTDPS9B, RCDFRD	604712	RRM2B	50484	ENSG00000048392,ENST00000251810;;;ENST00000251810		Mitochondrial DNA depletion syndrome 8B (MNGIE type)	612075	AR	3	Rrm2b
8q22.3	8:102204501-102238961	RRM2B, P53R2, PEOA5, MTDPS8A, MTDPS8B, RCDFRD	RRM2B, P53R2, PEOA5, MTDPS8A, MTDPS9B, RCDFRD	604712	RRM2B	50484	ENSG00000048392,ENST00000251810;;;ENST00000251810		Progressive external ophthalmoplegia with mitochondrial DNA deletions, autosomal dominant 5	613077	AD	3	Rrm2b
8q22.3	8:102204501-102238961	RRM2B, P53R2, PEOA5, MTDPS8A, MTDPS8B, RCDFRD	RRM2B, P53R2, PEOA5, MTDPS8A, MTDPS9B, RCDFRD	604712	RRM2B	50484	ENSG00000048392,ENST00000251810;;;ENST00000251810		Rod-cone dystrophy, sensorineural deafness, and Fanconi-type renal dysfunction	268315	AR	3	Rrm2b
9q21.33	9:86264546-86282538	ISCA1, HBLD2, HISCA, MMDS5	ISCA1, HBLD2, HISCA, MMDS6	611006	ISCA1	81689	ENSG00000135070,ENST00000375991;;;ENST00000375991		Multiple mitochondrial dysfunctions syndrome 5	617613	AR	3	AK157302,Isca1
9q34.3	9:136375571-136400170	SNAPC4, SNAP190, NEDRSO	SNAPC4, SNAP191, NEDRSO	602777	SNAPC4	6621	ENSG00000165684,ENST00000684778;;;ENST00000684778		Neurodevelopmental disorder with motor regression, progressive spastic paraplegia, and oromotor dysfunction	620515	AR	3	Snapc4
10q23.31	10:88935074-88991337	ACTA2, ACTSA, AAT6, MYMY5	ACTA2, ACTSA, AAT6, MYMY6	102620	ACTA2	59	ENSG00000107796,ENST00000224784;;;ENST00000224784		Aortic aneurysm, familial thoracic 6	611788	AD	3	Acta2
10q23.31	10:88935074-88991337	ACTA2, ACTSA, AAT6, MYMY5	ACTA2, ACTSA, AAT6, MYMY6	102620	ACTA2	59	ENSG00000107796,ENST00000224784;;;ENST00000224784		Moyamoya disease 5	614042		3	Acta2
10q23.31	10:88935074-88991337	ACTA2, ACTSA, AAT6, MYMY5	ACTA2, ACTSA, AAT6, MYMY6	102620	ACTA2	59	ENSG00000107796,ENST00000224784;;;ENST00000224784		Multisystemic smooth muscle dysfunction syndrome	613834	AD	3	Acta2
11p15.5	11:637269-640706	DRD4	DRD5	126452	DRD4	1815	ENSG00000069696,ENST00000176183;;;ENST00000176183	proximal to HRAS	{Attention deficit-hyperactivity disorder}	143465	AD	3	Drd4
11p15.5	11:637269-640706	DRD4	DRD5	126452	DRD4	1815	ENSG00000069696,ENST00000176183;;;ENST00000176183	proximal to HRAS	Autonomic nervous system dysfunction			3	Drd4
11q13.3	11:70203296-70207390	FADD, IMD90	FADD, IMD91	602457	FADD	8772	ENSG00000168040,ENST00000301838;;;ENST00000301838		Immunodeficiency 90 with encephalopathy, functional hyposplenia, and hepatic dysfunction	613759	AR	3	Fadd
12q24.11	12:109310468-109448379	MYO1H, CCHS2	MYO1H, CCHS3	614636	MYO1H	283446	ENSG00000174527,ENST00000310903;;;ENST00000310903	mutation identified in 1 CCHS2 family	?Central hypoventilation syndrome, congenital, 2, and autonomic dysfunction	619482	AR	3	Myo1h
13q14.2	13:48233206-48270357	ITM2B, BRI, ABRI, FBD, RDGCA	ITM3B, BRI, ABRI, FBD, RDGCA	603904	ITM2B	9445	ENSG00000136156,ENST00000647800;;;ENST00000647800	mutation identified in 1 RDGCA family	?Retinal dystrophy with inner retinal dysfunction and ganglion cell abnormalities	616079	AD	3	Itm2b
13q14.2	13:48233206-48270357	ITM2B, BRI, ABRI, FBD, RDGCA	ITM3B, BRI, ABRI, FBD, RDGCA	603904	ITM2B	9445	ENSG00000136156,ENST00000647800;;;ENST00000647800	mutation identified in 1 RDGCA family	Dementia, familial British	176500	AD	3	Itm2b
13q14.2	13:48233206-48270357	ITM2B, BRI, ABRI, FBD, RDGCA	ITM3B, BRI, ABRI, FBD, RDGCA	603904	ITM2B	9445	ENSG00000136156,ENST00000647800;;;ENST00000647800	mutation identified in 1 RDGCA family	Dementia, familial Danish	117300	AD	3	Itm2b
14q22.3	14:56799905-56810479	OTX2, MCOPS5, CPHD6	OTX2, MCOPS5, CPHD7	600037	OTX2	5015	ENSG00000165588,ENST00000672264;;;ENST00000672264		Microphthalmia, syndromic 5	610125	AD	3	Otx2
14q22.3	14:56799905-56810479	OTX2, MCOPS5, CPHD6	OTX2, MCOPS5, CPHD7	600037	OTX2	5015	ENSG00000165588,ENST00000672264;;;ENST00000672264		Pituitary hormone deficiency, combined, 6	613986	AD	3	Otx2
14q22.3	14:56799905-56810479	OTX2, MCOPS5, CPHD6	OTX2, MCOPS5, CPHD7	600037	OTX2	5015	ENSG00000165588,ENST00000672264;;;ENST00000672264		Retinal dystrophy, early-onset, with or without pituitary dysfunction	610125	AD	3	Otx2
14q24.3	14:74493765-74497106	ISCA2, MMDS4	ISCA2, MMDS5	615317	ISCA2	122961	ENSG00000165898,ENST00000556816;;;ENST00000556816		Multiple mitochondrial dysfunctions syndrome 4	616370	AR	3	Isca2
14q24.3	14:77426675-77457601	VIPAS39, VIPAR, SPE39, C14orf133	VIPAS39, VIPAR, SPE39, C14orf134	613401	VIPAS39	63894	ENSG00000151445,ENST00000557658;;;ENST00000557658		Arthrogryposis, renal dysfunction, and cholestasis 2	613404	AR	3	Vipas39
15q25.1	15:78593052-78620996	CHRNA3, LNCR2, PAOD2, BAIPRCK	CHRNA3, LNCR2, PAOD3, BAIPRCK	118503	CHRNA3	1136	ENSG00000080644,ENST00000326828;;;ENST00000326828		{Lung cancer susceptibility 2}	612052		3	Chrna3
15q25.1	15:78593052-78620996	CHRNA3, LNCR2, PAOD2, BAIPRCK	CHRNA3, LNCR2, PAOD3, BAIPRCK	118503	CHRNA3	1136	ENSG00000080644,ENST00000326828;;;ENST00000326828		Bladder dysfunction, autonomic, with impaired pupillary reflex and secondary CAKUT	191800	AR	3	Chrna3
15q26.1	15:90998416-91022621	VPS33B, KDIDAR, PFIC12	VPS33B, KDIDAR, PFIC13	608552	VPS33B	26276	ENSG00000184056,ENST00000333371;;;ENST00000333371		Arthrogryposis, renal dysfunction, and cholestasis 1	208085	AR	3	Vps33b
15q26.1	15:90998416-91022621	VPS33B, KDIDAR, PFIC12	VPS33B, KDIDAR, PFIC13	608552	VPS33B	26276	ENSG00000184056,ENST00000333371;;;ENST00000333371		Cholestasis, progressive familial intrahepatic, 12	620010	AR	3	Vps33b
15q26.1	15:90998416-91022621	VPS33B, KDIDAR, PFIC12	VPS33B, KDIDAR, PFIC13	608552	VPS33B	26276	ENSG00000184056,ENST00000333371;;;ENST00000333371		Keratoderma-ichthyosis-deafness syndrome, autosomal recessive	620009	AR	3	Vps33b
16p13.3	16:2275881-2340728	ABCA3, ABC3, SMDP3	ABCA3, ABC3, SMDP4	601615	ABCA3	21	ENSG00000167972,ENST00000301732;;;ENST00000301732		Surfactant metabolism dysfunction, pulmonary, 3	610921	AR	3	Abca3
16q23.2	16:81081945-81096395	GCSH, MMDS7	GCSH, MMDS8	238330	GCSH	2653	ENSG00000140905,ENST00000315467;;;ENST00000315467		Multiple mitochondrial dysfunctions syndrome 7	620423	AR	3	Gcsh
17q23.2	17:61399843-61409466	TBX2, VETD	TBX3, VETD	600747	TBX2	6909	ENSG00000121068,ENST00000240328;;;ENST00000240328		Vertebral anomalies and variable endocrine and T-cell dysfunction	618223	AD	3	Tbx2
17q25.1	17:75272992-75289433	SLC25A19, DNC, MUP1, MCPHA, THMD3, THMD4	SLC25A19, DNC, MUP1, MCPHA, THMD3, THMD5	606521	SLC25A19	60386	ENSG00000125454,ENST00000416858;;;ENST00000416858		Microcephaly, Amish type	607196	AR	3	Slc25a19
17q25.1	17:75272992-75289433	SLC25A19, DNC, MUP1, MCPHA, THMD3, THMD4	SLC25A19, DNC, MUP1, MCPHA, THMD3, THMD5	606521	SLC25A19	60386	ENSG00000125454,ENST00000416858;;;ENST00000416858		Thiamine metabolism dysfunction syndrome 4 (progressive polyneuropathy type)	613710	AR	3	Slc25a19
18p11.21	18:12307669-12329826	TUBB6, FPVEPD	TUBB7, FPVEPD	615103	TUBB6	84617	ENSG00000176014,ENST00000317702;;;ENST00000317702	mutation identified in 1 FPVEPD family	?Facial palsy, congenital, with ptosis and velopharyngeal dysfunction	617732	AD	3	Tubb6
22q12.3	22:36913628-36940439	CSF2RB, SMDP5	CSF2RB, SMDP6	138981	CSF2RB	1439	ENSG00000100368,ENST00000403662;;;ENST00000403662		Surfactant metabolism dysfunction, pulmonary, 5	614370	AR	3	Csf2rb,Csf2rb2
Xp22.33	X:1268814-1325218	CSF2RA, SMDP4	CSF2RA, SMDP5	306250	CSF2RA	1438	ENSG00000198223,ENST00000381529;;;ENST00000381529	order in PAR: pter-CSF2RA-IL3RA-ANT3-ASMT-MIC2-cen	Surfactant metabolism dysfunction, pulmonary, 4	300770		3
Phenotype Mapping Key
1 - The disorder is placed on the map due to its association with a gene, but the underlying defect is not known.
2 - The disorder was placed on the map by statistical methods.
3 - The molecular basis of the disorder is known.
4 - A contiguous gene duplication or deletion syndrome in which multiple genes are involved.
Inheritance Abbreviations
?AD	?Autosomal dominant
?XLR	?X-linked recessive
AD	Autosomal dominant
AR	Autosomal recessive
PD	Pseudoautosomal dominant
PR	Pseudoautosomal recessive
DD	Digenic dominant
DR	Digenic recessive
ICB	Inherited chromosomal imbalance
IC	Isolated cases
Mi	Mitochondrial
Mu	Multifactorial
SMo	Somatic mosaicism
SMu	Somatic mutation
XL	X-linked
XLD	X-linked dominant
XLR	X-linked recessive
YL	Y-linked

## Sheet: OMIM Entry
MIM Number	Title	Included Titles	Cytogenetic Location	Genomic Coordinates (From NCBI/GRCh38)	Entrez Gene ID
607665	TUBULOINTERSTITIAL NEPHRITIS WITH UVEITIS; TINU	ACUTE TUBULOINTERSTITIAL NEPHRITIS, INCLUDED; ATIN, INCLUDED
604856	LANGERHANS CELL HISTIOCYTOSIS
601466	PATENT DUCTUS VENOSUS; PDV
601371	CATARACT, AGE-RELATED NUCLEAR
601075	APLASIA CUTIS CONGENITA, HIGH MYOPIA, AND CONE-ROD DYSFUNCTION
308850	LARYNGEAL ABDUCTOR PARALYSIS
271322	SPINOCEREBELLAR DEGENERATION WITH SLOW EYE MOVEMENTS; SDSEM
268040	RETINOHEPATOENDOCRINOLOGIC SYNDROME
256860	NEUROPATHY, HEREDITARY SENSORY, ATYPICAL
256710	ELEJALDE NEUROECTODERMAL MELANOLYSOSOMAL SYNDROME
252320	MOTOR NEUROPATHY, PERIPHERAL, WITH DYSAUTONOMIA
235500	HEMOSIDEROSIS, PULMONARY, WITH DEFICIENCY OF GAMMA-A GLOBULIN
226000	ENDOCARDIAL FIBROELASTOSIS; EFE
225310	EHLERS-DANLOS SYNDROME WITH PLATELET DYSFUNCTION FROM FIBRONECTIN ABNORMALITY
193005	VESTIBULOCOCHLEAR DYSFUNCTION, PROGRESSIVE
172500	PHOTOMYOCLONUS, DIABETES MELLITUS, DEAFNESS, NEPHROPATHY, AND CEREBRAL DYSFUNCTION
152550	LUMBAR STENOSIS, FAMILIAL
+163729	NITRIC OXIDE SYNTHASE 3; NOS3	CORONARY ARTERY SPASM 1, SUSCEPTIBILITY TO, INCLUDED	7q36.1	7:150991017-151014588	4846
+158105	CHEMOKINE, CC MOTIF, LIGAND 2; CCL2	CORONARY ARTERY DISEASE, MODIFIER OF, INCLUDED	17q12	17:34255285-34257203	6347
+147545	INSULIN RECEPTOR SUBSTRATE 1; IRS1	CORONARY ARTERY DISEASE, SUSCEPTIBILITY TO, INCLUDED	2q36.3	2:226731312-226799820	3667
+109630	BETA-1-ADRENERGIC RECEPTOR; ADRB1	CONGESTIVE HEART FAILURE AND BETA-BLOCKER RESPONSE, MODIFIER OF, INCLUDED	10q25.3	10:114043866-114046904	153
+106180	ANGIOTENSIN I-CONVERTING ENZYME; ACE	ANGIOTENSIN I-CONVERTING ENZYME, PLASMA LEVEL OF, INCLUDED	17q23.3	17:63477061-63498373	1636
+106150	ANGIOTENSINOGEN; AGT	IgA NEPHROPATHY, PROGRESSION TO RENAL FAILURE IN, SUSCEPTIBILITY TO, INCLUDED	1q42.2	1:230702523-230745583	183
*619798	E74-LIKE ETS TRANSCRIPTION FACTOR 2; ELF2		4q31.1	4:139057220-139177915	1998
*619066	ZINC FINGER PROTEIN 532; ZNF532	CIRCULAR RNA ZNF532, INCLUDED; cZNF532, INCLUDED	18q21.32	18:58862924-58986480	55205
*618211	PITRILYSIN METALLOPEPTIDASE 1; PITRM1		10p15.2	10:3137727-3172841	10531
*617579	CLAUDIN 10; CLDN10		13q32.1	13:95433755-95579759	9071
*617342	PEPTIDYL-tRNA HYDROLASE DOMAIN-CONTAINING 1; PTRHD1		2p23.3	2:24789728-24793391	391356
*616741	PR DOMAIN-CONTAINING PROTEIN 13; PRDM13		6q16.2	6:99606833-99615562	59336
*616136	RING FINGER PROTEIN 220; RNF220		1p34.1	1:44404783-44651724	55182
*615898	NADH DEHYDROGENASE (UBIQUINONE) COMPLEX I, ASSEMBLY FACTOR 7; NDUFAF7		2p22.2	2:37231658-37271365	55471
*615320	GDP-MANNOSE PYROPHOSPHORYLASE B; GMPPB		3p21.31	3:49719916-49723951	29925
*615317	IRON-SULFUR CLUSTER ASSEMBLY 2; ISCA2		14q24.3	14:74493765-74497106	122961
*615316	IRON-SULFUR CLUSTER ASSEMBLY FACTOR IBA57; IBA57		1q42.13	1:228165804-228182257	200205
*615103	TUBULIN, BETA-6; TUBB6		18p11.21	18:12307669-12329826	84617
*614636	MYOSIN IH; MYO1H		12q24.11	12:109310468-109448379	283446
*614366	POLYMERASE III, RNA, SUBUNIT B; POLR3B		12q23.3	12:106357748-106510198	55703
*613932	TNNI3-INTERACTING KINASE; TNNI3K		1p31.1	1:74235387-74544428	51086
*613919	KINESIN FAMILY MEMBER 6; KIF6		6p21.2	6:39329990-39725408	221458
*613871	FUMARYLACETOACETATE HYDROLASE; FAH		15q25.1	15:80152789-80186949	2184
*613653	ADAPTOR-RELATED PROTEIN COMPLEX 5, ZETA-1 SUBUNIT; AP5Z1		7p22.1	7:4775623-4794397	9907
*613602	WD REPEAT-CONTAINING PROTEIN 35; WDR35		2p24.1	2:19910263-19990105	57539
*613541	MITOCHONDRIAL TRANSLATION RELEASE FACTOR IN RESCUE; MTRFR		12q24.31	12:123232914-123257960	91574
*613469	HEPARANASE 2; HPSE2		10q24.2	10:98457077-99315951	60495
*613401	VPS33B-INTERACTING PROTEIN, APICAL-BASOLATERAL POLARITY REGULATOR, SPE39 HOMOLOG; VIPAS39		14q24.3	14:77426675-77457601	63894
*613283	GLUTAREDOXIN, CYSTEINE-RICH, 1; GRXCR1		4p13	4:42892713-43030658	389207
*613278	SLX4 STRUCTURE-SPECIFIC ENDONUCLEASE SUBUNIT; SLX4		16p13.3	16:3581181-3611606	84464
*613183	BOLA FAMILY MEMBER 3; BOLA3		2p13.1	2:74135400-74147912	388962
*613128	STN1, CST COMPLEX SUBUNIT; STN1		10q24.33	10:103877569-103918184	79991
*613111	CATHEPSIN A; CTSA		20q13.12	20:45891335-45898820	5476
*613004	HUNTINGTIN; HTT		4p16.3	4:3074681-3243960	3064
*612724	ALDOLASE B, FRUCTOSE-BISPHOSPHATE; ALDOB		9q31.1	9:101420560-101435774	229
*612207	GOLGI PHOSPHOPROTEIN 3; GOLPH3		5p13.3	5:32124716-32174319	64083
*611605	ENDOPLASMIC RETICULUM LIPID RAFT-ASSOCIATED PROTEIN 2; ERLIN2		8p11.23	8:37736634-37758422	11160
*611592	PHENYLALANYL-tRNA SYNTHETASE 2, MITOCHONDRIAL; FARS2		6p25.1	6:5249934-5771583	10667
*611501	CALMODULIN-BINDING TRANSCRIPTION ACTIVATOR 1; CAMTA1		1p36.31-p36.23	1:6785454-7769706	23261
*611375	MICRO RNA 34C; MIR34C		11q23.1	11:111513439-111513515	407042
*611374	MICRO RNA 34B; MIR34B		11q23.1	11:111512938-111513021	407041
*611170	STERILE ALPHA MOTIF DOMAIN-CONTAINING PROTEIN 9-LIKE; SAMD9L		7q21.2	7:93130056-93148385	219285
*611045	GLUCOSE-6-PHOSPHATASE, CATALYTIC, 3; G6PC3		17q21.31	17:44070673-44076344	92579
*611006	IRON-SULFUR CLUSTER ASSEMBLY 1; ISCA1		9q21.33	9:86264546-86282538	81689
*610986	LEUCINE-RICH REPEAT KINASE 1; LRRK1		15q26.3	15:100919357-101078257	79705
*610956	ASPARTYL-tRNA SYNTHETASE 2; DARS2		1q25.1	1:173824673-173858546	55157
*610924	RANBP-TYPE AND C3HC4-TYPE ZINC FINGER-CONTAINING 1; RBCK1		20p13	20:408299-432139	10616
*610782	MICRO RNA 29A; MIR29A		7q32.3	7:130876747-130876810	407021
*610661	N-GLYCANASE 1; NGLY1		3p24.2	3:25718944-25790039	55768
*610513	ATPase 13A2; ATP13A2		1p36.13	1:16985958-17011928	23400
*610316	POLYRIBONUCLEOTIDE NUCLEOTIDYLTRANSFERASE 1; PNPT1		2p16.1	2:55634061-55693844	87178
*610277	ORAI CALCIUM RELEASE-ACTIVATED CALCIUM MODULATOR 1; ORAI1		12q24.31	12:121626530-121643109	84876
*610230	tRNA 5-METHYLAMINOMETHYL-2-THIOURIDYLATE METHYLTRANSFERASE; TRMU		22q13.31	22:46335714-46357340	55687
*610219	PEJVAKIN; PJVK		2q31.2	2:178451378-178462102	494513
*610142	CENTROSOMAL PROTEIN, 290-KD; CEP290		12q21.32	12:88049016-88142088	80184
*609590	QKI, KH DOMAIN-CONTAINING RNA-BINDING PROTEIN; QKI		6q26	6:163414718-163578592	9444
*609576	ACYL-CoA DEHYDROGENASE, LONG-CHAIN; ACADL		2q34	2:210187923-210225447	33
*609512	CHARGED MULTIVESICULAR BODY PROTEIN 2B; CHMP2B		3p11.2	3:87227309-87255556	25978
*609422	MICRO RNA 92A1; MIR92A1		13q31.3	13:91351314-91351391	407048
*609390	FIG4 PHOSPHOINOSITIDE 5-PHOSPHATASE; FIG4		6q21	6:109691296-109825426	9896
*609145	NEUROFASCIN; NFASC		1q32.1	1:204828652-205022822	23114
*609058	METHYLMALONYL-CoA MUTASE; MMUT		6p12.3	6:49430360-49463253	4594
*609007	LEUCINE-RICH REPEAT KINASE 2; LRRK2		12q12	12:40224997-40369285	120892
*608968	MAF bZIP TRANSCRIPTION FACTOR B; MAFB		20q12	20:40685848-40689236	9935
*608965	CALCIUM-BINDING PROTEIN 4; CABP4		11q13.2	11:67452403-67461752	57010
*608958	ADENOSINE DEAMINASE; ADA		20q13.12	20:44619522-44651699	100
*608886	PEROXISOME PROLIFERATOR-ACTIVATED RECEPTOR-GAMMA, COACTIVATOR 1, BETA; PPARGC1B		5q32	5:149730310-149857959	133522
*608700	NICOTINAMIDE NUCLEOTIDE ADENYLYLTRANSFERASE 1; NMNAT1		1p36.22	1:9942923-9996892	64802
*608552	VPS33B LATE ENDOSOME AND LYSOSOME ASSOCIATED; VPS33B		15q26.1	15:90998416-91022621	26276
*608550	VPS16 CORE SUBUNIT OF CORVET AND HOPS COMPLEXES; VPS16		20p13	20:2840745-2866732	64601
*608537	VON HIPPEL-LINDAU TUMOR SUPPRESSOR; VHL		3p25.3	3:10141778-10153667	7428
*608507	MITOFUSIN 2; MFN2		1p36.22	1:11980444-12013508	9927
*608420	PANNEXIN 1; PANX1		11q21	11:94128841-94181968	24145
*608309	PTEN-INDUCED KINASE 1; PINK1		1p36.12	1:20633458-20651511	65018
*608181	ACIDIC CLUSTER PROTEIN, 33-KD; ACP33		15q22.31	15:64963022-64989914	51324
*608171	CALCIUM CHANNEL, VOLTAGE-DEPENDENT, ALPHA-2/DELTA SUBUNIT 4; CACNA2D4		12p13.33	12:1791963-1918652	93589
*608100	NFU1 IRON-SULFUR CLUSTER SCAFFOLD; NFU1		2p13.3	2:69395750-69439567	27247
*607998	TRIPEPTIDYL PEPTIDASE I; TPP1		11p15.4	11:6612768-6619422	1200
*607928	WHIRLIN; WHRN		9q32	9:114402080-114505473	25861
*607901	FERM DOMAIN-CONTAINING KINDLIN 3; FERMT3		11q13.1	11:64205920-64223891	83706
*607839	GLYCOGEN BRANCHING ENZYME; GBE1		3p12.2	3:81489703-81761645	2632
*607640	ATAXIN 7; ATXN7		3p14.1	3:63863144-64003462	6314
*607604	POTASSIUM CHANNEL, VOLTAGE-GATED, SUBFAMILY V, MEMBER 2; KCNV2		9p24.2	9:2717510-2730037	169522
*607585	ATM SERINE/THREONINE KINASE; ATM		11q22.3	11:108223067-108369102	472
*607575	ADENOSINE DEAMINASE 2; ADA2		22q11.1	22:17178790-17221848	51816
*607542	POTASSIUM CHANNEL, VOLTAGE-GATED, KQT-LIKE SUBFAMILY, MEMBER 1; KCNQ1		11p15.5-p15.4	11:2445008-2849105	3784
*607462	ATROPHIN 1; ATN1		12p13.31	12:6924459-6942321	1822
*607444	SBDS RIBOSOME MATURATION FACTOR; SBDS		7q11.21	7:66987680-66995586	51119
*607293	CHLORIDE INTRACELLULAR CHANNEL 5; CLIC5		6p21.1	6:45880827-46129819	53405
*607207	STIP1 HOMOLOGOUS AND U BOX-CONTAINING PROTEIN 1; STUB1		16p13.3	16:680410-682801	10273
*607108	PAIRED BOX GENE 6; PAX6		11p13	11:31789026-31817961	5080
*607037	ENOYL-CoA HYDRATASE/3-HYDROXYACYL CoA DEHYDROGENASE; EHHADH		3q27.2	3:185190624-185254049	1962
*607024	DEBRANCHING RNA LARIATS 1; DBR1		3q22.3	3:138160988-138174921	51163
*607005	GEM NUCLEAR ORGANELLE-ASSOCIATED PROTEIN 5; GEMIN5		5q33.2	5:154887411-154938211	25929
*606934	NADH DEHYDROGENASE (UBIQUINONE) COMPLEX I, ASSEMBLY FACTOR 1; NDUFAF1		15q15.1	15:41387353-41403026	51103
*606920	CERAMIDE SYNTHASE 2; CERS2		1q21.3	1:150965186-150974835	29956
*606860	COMPLEMENT COMPONENT 1 INHIBITOR; C1NH		11q12.1	11:57597685-57614848	710
*606857	GLUTAMATE-CYSTEINE LIGASE, CATALYTIC SUBUNIT; GCLC		6p12.1	6:53497341-53545101	2729
*606844	ALMS1 CENTROSOME AND BASAL BODY ASSOCIATED PROTEIN; ALMS1		2p13.1	2:73385758-73609919	7840
*606829	FRATAXIN; FXN		9q21.11	9:69035752-69079076	2395
*606702	PKHD1 CILIARY IPT DOMAIN-CONTAINING FIBROCYSTIN/POLYDUCTIN; PKHD1		6p12.3-p12.2	6:51615299-52087615	5314
*606597	PAIRED BOX GENE 3; PAX3	PAX3/FKHR FUSION GENE, INCLUDED	2q36.1	2:222199887-222298998	5077
*606568	LEUCINE ZIPPER TRANSCRIPTION FACTOR-LIKE 1; LZTFL1		3p21.31	3:45823316-45915724	54585
*606521	SOLUTE CARRIER FAMILY 25 (MITOCHONDRIAL THIAMINE PYROPHOSPHATE CARRIER), MEMBER 19; SLC25A19		17q25.1	17:75272992-75289433	60386
*606516	MUSCLEBLIND-LIKE SPLICING REGULATOR 1; MBNL1		3q25.1-q25.2	3:152243632-152465780	4154
*606478	PROTECTION OF TELOMERES 1; POT1		7q31.33	7:124822386-124929825	25913
*606471	NOP10 RIBONUCLEOPROTEIN; NOP10		15q14	15:34341719-34343136	55505
*606463	GLUCOSIDASE, BETA, ACID; GBA	GLUCOCEREBROSIDASE PSEUDOGENE, INCLUDED; GBAP, INCLUDED	1q22	1:155234452-155244627	2629
*606448	THIOREDOXIN REDUCTASE 2; TXNRD2		22q11.21	22:19875522-19941818	10587
*606441	HTRA SERINE PEPTIDASE 2; HTRA2		2p13.1	2:74529405-74533556	27429
*606434	UDP-GLYCOSYLTRANSFERASE 1 FAMILY, POLYPEPTIDE A9; UGT1A9		2q37.1	2:233671898-233773300	54600
*606412	BARTTIN CLCNK-TYPE ACCESSORY SUBUNIT BETA; BSND		1p32.3	1:54998933-55017172	7809
*606382	MEMBRANE-ASSOCIATED GUANYLATE KINASE, WW AND PDZ DOMAINS-CONTAINING, 2; MAGI2		7q21.11	7:78017055-79453667	9863
*606370	THIAMINE PYROPHOSPHOKINASE; TPK1		7q35	7:144451941-144836437	27010
*606352	ALSIN RHO GUANINE NUCLEOTIDE EXCHANGE FACTOR ALS2; ALS2		2q33.1	2:201700267-201780933	57679
*606351	ESPIN; ESPN		1p36.31	1:6424776-6461370	83715
*606241	DICER 1, RIBONUCLEASE III; DICER1		14q32.13	14:95086228-95158010	23405
*606230	SH3 AND MULTIPLE ANKYRIN REPEAT DOMAINS 3; SHANK3		22q13.33	22:50672823-50733212	85358
*606227	MEMBRANE-TYPE FRIZZLED-RELATED PROTEIN; MFRP		11q23.3	11:119338942-119346705	83552
*606201	WOLFRAMIN ER TRANSMEMBRANE GLYCOPROTEIN; WFS1		4p16.1	4:6269850-6303265	7466
*606152	SOLUTE CARRIER FAMILY 19 (THIAMINE TRANSPORTER), MEMBER 3; SLC19A3		2q36.3	2:227683763-227718028	80704
*606151	BBS2 GENE; BBS2		16q13	16:56470403-56520024	583
*606075	TWINKLE mtDNA HELICASE; TWNK	TWINKY, INCLUDED	10q24.31	10:100987543-100994403	56652
*606007	POLYMERASE III, RNA, SUBUNIT K; POLR3K		16p13.3	16:46407-53608	51728
*605921	STROMAL INTERACTION MOLECULE 1; STIM1		11p15.4	11:3854604-4093210	6786
*605906	LIM DOMAIN-BINDING 3; LDB3		10q23.2	10:86666788-86736072	11155
*605854	BCL2-BINDING COMPONENT 3; BBC3		19q13.32	19:47220824-47232860	27113
*605646	SOLUTE CARRIER FAMILY 26, MEMBER 4; SLC26A4		7q22.3	7:107660828-107717809	5172
*605609	OXIDATION RESISTANCE 1; OXR1		8q23.1	8:106270178-106752694	55074
*605597	FORKHEAD TRANSCRIPTION FACTOR FOXL2; FOXL2		3q22.3	3:138944224-138947137	668
*605557	PR DOMAIN-CONTAINING PROTEIN 16; PRDM16		1p36.32	1:3069203-3438621	63976
*605485	VPS41 SUBUNIT OF HOPS COMPLEX; VPS41		7p14.1	7:38722974-38909191	27072
*605283	MAGE-LIKE 2; MAGEL2		15q11.2	15:23643549-23647867	54551
*605256	RAD18 E3 UBIQUITIN PROTEIN LIGASE; RAD18		3p25.3	3:8877075-8963472	56852
*605242	USH1 PROTEIN NETWORK COMPONENT HARMONIN; USH1C		11p15.1	11:17493900-17544416	10083
*605219	DIRECT IAP-BINDING PROTEIN WITH LOW pI; DIABLO		12q24.31	12:122207662-122227456	56616
*605210	DISRUPTED IN SCHIZOPHRENIA 1; DISC1		1q42.2	1:231626790-232041272	27185
*605206	HYPERPOLARIZATION-ACTIVATED CYCLIC NUCLEOTIDE-GATED POTASSIUM CHANNEL 4; HCN4		15q24.1	15:73319859-73368958	10021
*605204	TORSIN 1A; TOR1A		9q34.11	9:129812942-129824136	1861
*605078	TAR DNA-BINDING PROTEIN; TARDBP		1p36.22	1:11012654-11030528	23435
*604861	LARGE TUMOR SUPPRESSOR KINASE 2; LATS2		13q12.11	13:20973036-21061586	26524
*604824	KLOTHO; KL		13q13.1	13:33016243-33066143	9365
*604743	DIMETHYLARGININE DIMETHYLAMINOHYDROLASE 1; DDAH1		1p22.3	1:85318485-85578200	23576
*604733	TRYPTOPHANYL-tRNA SYNTHETASE 2; WARS2		1p12	1:119031216-119140672	10352
*604712	RIBONUCLEOTIDE REDUCTASE REGULATORY TP53 INDUCIBLE SUBUNIT M2B; RRM2B		8q22.3	8:102204501-102238961	50484
*604655	MITOGEN-ACTIVATED PROTEIN KINASE KINASE KINASE 14; MAP3K14		17q21.31	17:45263119-45317020	9020
*604611	RECQ PROTEIN-LIKE 2; RECQL2		8p12	8:31033810-31176138	7486
*604581	AFG3-LIKE MATRIX AAA PEPTIDASE, SUBUNIT 2; AFG3L2		18p11.21	18:12328944-12377227	10939
*604544	LEUCYL-tRNA SYNTHETASE 2; LARS2		3p21.31	3:45388576-45549407	23395
*604517	PEROXISOME PROLIFERATOR-ACTIVATED RECEPTOR-GAMMA, COACTIVATOR 1, ALPHA; PPARGC1A		4p15.2	4:23792021-24472905	10891
*604490	SACSIN; SACS		13q12.12	13:23328830-23433702	26278
*604447	GUANINE NUCLEOTIDE-BINDING PROTEIN, BETA-5; GNB5		15q21.2	15:52115100-52191392	10681
*604407	LEUCINE ZIPPER/EF-HAND-CONTAINING TRANSMEMBRANE PROTEIN 1; LETM1		4p16.3	4:1811479-1856156	3954
*604402	ST3 BETA-GALACTOSIDE ALPHA-2,3-SIALYLTRANSFERASE 5; ST3GAL5		2p11.2	2:85837120-85889034	8869
*604365	PROMININ 1; PROM1		4p15.32	4:15968228-16084023	8842
*604277	SPASTIN; SPAST		2p22.3	2:32063556-32157637	6683
*604158	SECRETED FRIZZLED-RELATED PROTEIN 5; SFRP5		10q24.2	10:97766751-97771999	6425
*604123	RIBONUCLEASE H1; RNASEH1		2p25.3	2:3531813-3558333	246243
*604033	ENDOPLASMIC RETICULUM-TO-NUCLEUS SIGNALING 1; ERN1		17q23.3	17:64039142-64130144	2081
*603967	SODIUM VOLTAGE-GATED CHANNEL, ALPHA SUBUNIT 4; SCN4A		17q23.3	17:63938554-63972918	6329
*603941	SOLUTE CARRIER FAMILY 19 (THIAMINE TRANSPORTER), MEMBER 2; SLC19A2		1q24.2	1:169463909-169485970	10560
*603936	GROWTH/DIFFERENTIATION FACTOR 11; GDF11		12q13.2	12:55743122-55757264	10220
*603904	INTEGRAL MEMBRANE PROTEIN 2B; ITM2B		13q14.2	13:48233206-48270357	9445
*603883	BCL2-ASSOCIATED ATHANOGENE 3; BAG3		10q26.11	10:119651380-119677819	9531
*603861	SOLUTE CARRIER FAMILY 25 (MITOCHONDRIAL CARRIER, ORNITHINE TRANSPORTER), MEMBER 15; SLC25A15		13q14.11	13:40789611-40812460	10166
*603851	PAIRED-LIKE HOMEOBOX 2B; PHOX2B		4p13	4:41744082-41748725	8929
*603850	DYNAMIN 1-LIKE; DNM1L		12p11.21	12:32679301-32745650	10059
*603539	CATHEPSIN F; CTSF		11q13.2	11:66563464-66568606	8722
*603473	LARGE TUMOR SUPPRESSOR KINASE 1; LATS1		6q25.1	6:149658153-149718101	9113
*603415	SODIUM VOLTAGE-GATED CHANNEL, ALPHA SUBUNIT 9; SCN9A		2q24.3	2:166195185-166375987	6335
*603348	HYPOXIA-INDUCIBLE FACTOR 1, ALPHA SUBUNIT; HIF1A		14q23.2	14:61695513-61748258	3091
*603335	DYNEIN, AXONEMAL, HEAVY CHAIN 5; DNAH5		5p15.2	5:13690328-14011818	1767
*603317	PROTEIN-TYROSINE PHOSPHATASE, RECEPTOR-TYPE, Q; PTPRQ		12q21.31	12:80444235-80680273	374462
*603293	BCL2/ADENOVIRUS E1B 19-KD PROTEIN-INTERACTING PROTEIN 3; BNIP3		10q26.3	10:131967684-131981923	664
*603243	AUTOCRINE MOTILITY FACTOR RECEPTOR; AMFR		16q13	16:56361452-56425545	267
*603219	POTASSIUM CHANNEL, SUBFAMILY K, MEMBER 2; KCNK2		1q41	1:215005542-215237090	3776
*603196	COCHLIN; COCH		14q12	14:30874559-30895615	1690
*603131	PEPTIDASE, MITOCHONDRIAL PROCESSING, BETA; PMPCB		7q22.1	7:103297435-103347542	9512
*603028	TOLL-LIKE RECEPTOR 2; TLR2		4q31.3	4:153684280-153710637	7097
*602997	CUBILIN; CUBN		10p13	10:16823966-17129811	8029
*602987	PHOSPHODIESTERASE 1C; PDE1C		7p14.3	7:31616777-32428224	5137
*602967	ZINC FINGER PROTEIN 217; ZNF217		20q13.2	20:53567071-53597702	7764
*602821	KINESIN FAMILY MEMBER 5A; KIF5A		12q13.3	12:57550044-57586633	3798
*602783	SPG7 MATRIX AAA PEPTIDASE SUBUNIT, PARAPLEGIN; SPG7		16q24.3	16:89508388-89557768	6687
*602777	SMALL NUCLEAR RNA-ACTIVATING PROTEIN COMPLEX, POLYPEPTIDE 4; SNAPC4		9q34.3	9:136375571-136400170	6621
*602695	TUMOR NECROSIS FACTOR LIGAND SUPERFAMILY, MEMBER 12; TNFSF12	TWEAK/APRIL SPLICED READ-THROUGH TRANSCRIPT, INCLUDED; TWEPRIL, INCLUDED	17p13.1	17:7549058-7557881	8742
*602686	MITOTIC ARREST DEFICIENT 1 LIKE 1; MAD1L1		7p22.3	7:1815795-2232945	8379
*602671	SOLUTE CARRIER FAMILY 37 (GLUCOSE-6-PHOSPHATE TRANSPORTER), MEMBER 4; SLC37A4		11q23.3	11:119024112-119030877	2542
*602544	PARKIN RBR E3 UBIQUITIN PROTEIN LIGASE; PRKN	FRAGILE SITE FRA6E, INCLUDED	6q26	6:161347417-162727766	5071
*602457	FAS-ASSOCIATED VIA DEATH DOMAIN; FADD		11q13.3	11:70203296-70207390	8772
*602421	CYSTIC FIBROSIS TRANSMEMBRANE CONDUCTANCE REGULATOR; CFTR		7q31.2	7:117480025-117668665	1080
*602368	GLUTAMATE RECEPTOR, IONOTROPIC, DELTA 2; GRID2		4q22.1-q22.2	4:92303966-93810456	2895
*602322	TELOMERASE RNA COMPONENT; TERC		3q26.2	3:169764610-169765060	7012
*602229	SRY-BOX 10; SOX10		22q13.1	22:37972312-37984555	6663
*602202	DOLICHYL-DIPHOSPHOOLIGOSACCHARIDE-PROTEIN GLYCOSYLTRANSFERASE; DDOST		1p36.12	1:20651777-20661369	1650
*601997	BH3-INTERACTING DOMAIN DEATH AGONIST; BID		22q11.21	22:17734138-17774665	637
*601978	SIGMA NONOPIOID INTRACELLULAR RECEPTOR 1; SIGMAR1		9p13.3	9:34634722-34637787	10280
*601828	NUCLEAR RECEPTOR SUBFAMILY 4, GROUP A, MEMBER 2; NR4A2		2q24.1	2:156324437-156332721	4929
*601702	RHO-ASSOCIATED COILED-COIL-CONTAINING PROTEIN KINASE 1; ROCK1		18q11.1	18:20946906-21111813	6093
*601693	UNCOUPLING PROTEIN 2; UCP2		11q13.4	11:73974672-73983202	7351
*601646	PROTEIN PHOSPHATASE 2, REGULATORY SUBUNIT B (B56), DELTA; PPP2R5D		6p21.1	6:42984570-43012342	5528
*601615	ATP-BINDING CASSETTE, SUBFAMILY A, MEMBER 3; ABCA3		16p13.3	16:2275881-2340728	21
*601556	ATAXIN 1; ATXN1	ATXN1, ALTERNATIVE READING FRAME, INCLUDED	6p22.3	6:16299112-16761460	6310
*601487	PEROXISOME PROLIFERATOR-ACTIVATED RECEPTOR-GAMMA; PPARG	PPARG1, INCLUDED	3p25.2	3:12287368-12434344	5468
*601421	LYSYL-tRNA SYNTHETASE 1; KARS1		16q23.1	16:75627724-75647665	3735
*601118	CALCIUM-MODULATING LIGAND; CAMLG		5q31.1	5:134738548-134752157	819
*601011	CALCIUM CHANNEL, VOLTAGE-DEPENDENT, P/Q TYPE, ALPHA-1A SUBUNIT; CACNA1A	CACNA1A C-TERMINAL POLYPEPTIDE, INCLUDED	19p13.13	19:13206442-13506479	773
*601007	LEPTIN RECEPTOR; LEPR		1p31.3	1:65420652-65641559	3953
*600940	LIGASE III, DNA, ATP-DEPENDENT; LIG3		17q12	17:34980512-35010872	3980
*600937	POTASSIUM CHANNEL, INWARDLY RECTIFYING, SUBFAMILY J, MEMBER 11; KCNJ11		11p15.1	11:17385248-17389346	3767
*600840	SOLUTE CARRIER FAMILY 12 (SODIUM/POTASSIUM/CHLORIDE TRANSPORTER), MEMBER 2; SLC12A2		5q23.3	5:128083766-128189677	6558
*600747	T-BOX TRANSCRIPTION FACTOR 2; TBX2		17q23.2	17:61399843-61409466	6909
*600709	ISOLEUCYL-tRNA SYNTHETASE 1; IARS1		9q22.31	9:92210207-92293697	3376
*600635	NK2 HOMEOBOX 1; NKX2-1		14q13.3	14:36516397-36520232	7080
*600535	MESENCHYME HOMEOBOX 2; MEOX2		7p21.2	7:15611212-15686683	4223
*600438	TRANSCRIPTION FACTOR A, MITOCHONDRIAL; TFAM	TRANSCRIPTION FACTOR 6-LIKE 1, INCLUDED; TCF6L1, INCLUDED	10q21.1	10:58385410-58399220	7019
*600423	ENDOTHELIN-CONVERTING ENZYME 1; ECE1		1p36.12	1:21217250-21345504	1889
*600287	GLYCYL-tRNA SYNTHETASE 1; GARS1		7p14.3	7:30594735-30634033	2617
*600227	CYCLIN F; CCNF		16p13.3	16:2429447-2458854	899
*600185	BRCA2 DNA REPAIR-ASSOCIATED PROTEIN; BRCA2		13q13.1	13:32315508-32400268	675
*600163	SODIUM VOLTAGE-GATED CHANNEL, ALPHA SUBUNIT 5; SCN5A		3p22.2	3:38548062-38649687	6331
*600150	POTASSIUM CHANNEL, CALCIUM-ACTIVATED, LARGE CONDUCTANCE, SUBFAMILY M, ALPHA MEMBER 1; KCNMA1		10q22.3	10:76869602-77637808	3778
*600112	DYNEIN, CYTOPLASMIC 1, HEAVY CHAIN 1; DYNC1H1		14q32.31	14:101964573-102056443	1778
*600065	INTEGRIN, BETA-2; ITGB2	LEUKOCYTE-ASSOCIATED ANTIGENS CD18/11A, CD18/11B, CD18/11C, INCLUDED	21q22.3	21:44885953-44928815	3689
*600037	ORTHODENTICLE HOMEOBOX 2; OTX2		14q22.3	14:56799905-56810479	5015
*600011	EPHRIN RECEPTOR EphB4; EPHB4		7q22.1	7:100802565-100827523	2050
*590080	TRANSFER RNA, MITOCHONDRIAL, SERINE, 1; MTTS1				4574
*590050	TRANSFER RNA, MITOCHONDRIAL, LEUCINE, 1; MTTL1				4567
*590020	TRANSFER RNA, MITOCHONDRIAL, CYSTEINE; MTTC				4511
*561000	RIBOSOMAL RNA, MITOCHONDRIAL, 12S; MTRNR1				4549
*516060	ATP SYNTHASE 6; MTATP6				4508
*516005	COMPLEX I, SUBUNIT ND5; MTND5				4540
*313700	ANDROGEN RECEPTOR; AR		Xq12	X:67544021-67730619	367
*309550	FRAGILE X MESSENGER RIBONUCLEOPROTEIN 1; FMR1	FRAGILE SITE, FOLIC ACID TYPE, RARE, fraXq27.3, INCLUDED; FRAXA, INCLUDED	Xq27.3	X:147911919-147951125	2332
*306250	COLONY-STIMULATING FACTOR 2 RECEPTOR, ALPHA; CSF2RA		Xp22.33	X:1268814-1325218	1438
*305900	GLUCOSE-6-PHOSPHATE DEHYDROGENASE; G6PD		Xq28	X:154531390-154547569	2539
*300836	ANOSMIN 1; ANOS1		Xp22.31	X:8528874-8732137	3730
*300556	ATPase, H+ TRANSPORTING, LYSOSOMAL, ACCESSORY PROTEIN 2; ATP6AP2		Xp11.4	X:40580970-40606848	10159
*300550	PHOSPHATE-REGULATING ENDOPEPTIDASE, X-LINKED; PHEX		Xp22.11	X:22032325-22251310	5251
*300538	ARGININE VASOPRESSIN RECEPTOR 2; AVPR2		Xq28	X:153902625-153907166	554
*300535	OCRL INOSITOL POLYPHOSPHATE-5-PHOSPHATASE; OCRL		Xq26.1	X:129540259-129592556	4952
*300481	CYTOCHROME b(-245), BETA SUBUNIT; CYBB		Xp21.1-p11.4	X:37780059-37813461	1536
*300473	NUCLEAR RECEPTOR SUBFAMILY 0, GROUP B, MEMBER 1; NR0B1		Xp21.2	X:30304206-30309390	190
*300463	POLYGLUTAMINE-BINDING PROTEIN 1; PQBP1		Xp11.23	X:48897930-48903143	10084
*300392	WASP ACTIN NUCLEATION PROMOTING FACTOR; WAS		Xp11.23	X:48676636-48691427	7454
*300297	APELIN; APLN		Xq26.1	X:129645259-129654956	8862
*300292	FORKHEAD BOX P3; FOXP3		Xp11.23	X:49250438-49264710	50943
*300272	HISTONE DEACETYLASE 6; HDAC6		Xp11.23	X:48801398-48824982	10013
*300256	17-BETA-HYDROXYSTEROID DEHYDROGENASE X; HSD17B10		Xp11.22	X:53431258-53434376	3028
*300248	INHIBITOR OF NUCLEAR FACTOR KAPPA-B KINASE, REGULATORY SUBUNIT GAMMA; IKBKG		Xq28	X:154541238-154565046	8517
*300170	OFD1 CENTRIOLE AND CENTRIOLAR SATELLITE PROTEIN; OFD1		Xp22.2	X:13714505-13773738	8481
*300163	FOUR-AND-A-HALF LIM DOMAINS 1; FHL1	FHL1B, INCLUDED	Xq26.3	X:136146702-136211359	2273
*300130	INTERLEUKIN 13 RECEPTOR, ALPHA-2; IL13RA2		Xq23	X:115003982-115017616	3598
*300126	DYSKERIN; DKC1		Xq28	X:154762864-154777689	1736
*300092	TESTIS-EXPRESSED GENE 28; TEX28		Xq28	X:154271265-154295211	1527
*300070	FIBROBLAST GROWTH FACTOR 13; FGF13		Xq26.3-q27.1	X:138614727-139205023	2258
*300005	METHYL-CpG-BINDING PROTEIN 2; MECP2		Xq28	X:154021573-154097717	4204
*276903	MYOSIN VIIA; MYO7A		11q13.5	11:77128246-77215241	4647
*238330	GLYCINE CLEAVAGE SYSTEM H PROTEIN; GCSH		16q23.2	16:81081945-81096395	2653
*194363	X-RAY REPAIR CROSS COMPLEMENTING 4; XRCC4		5q14.2	5:83077547-83374473	7518
*194360	X-RAY REPAIR CROSS COMPLEMENTING 1; XRCC1		19q13.31	19:43543311-43575527	7515
*191170	TUMOR PROTEIN p53; TP53		17p13.1	17:7668421-7687490	7157
*191045	TROPONIN T2, CARDIAC; TNNT2		1q32.1	1:201359014-201377680	7139
*191044	TROPONIN I, CARDIAC; TNNI3		19q13.42	19:55151767-55157732	7137
*190160	THYROID HORMONE RECEPTOR, BETA; THRB		3p24.2	3:24117153-24495708	7068
*188840	TITIN; TTN		2q31.2	2:178525989-178807423	7273
*180902	RYANODINE RECEPTOR 2; RYR2		1q43	1:237042184-237833988	6262
*180380	RHODOPSIN; RHO		3q22.1	3:129528639-129535344	6010
*179514	RAS-ASSOCIATED PROTEIN RAB5B; RAB5B		12q13.2	12:55973949-55996683	5869
*178640	SURFACTANT, PULMONARY-ASSOCIATED PROTEIN B; SFTPB		2p11.2	2:85657307-85668741	6439
*178620	SURFACTANT, PULMONARY-ASSOCIATED PROTEIN C; SFTPC		8p21.3	8:22157383-22164479	6440
*176730	INSULIN; INS	INS-IGF2 SPLICED READ-THROUGH TRANSCRIPTS, INCLUDED	11p15.5	11:2159779-2161209	3630
*176640	PRION PROTEIN; PRNP		20p13	20:4686456-4701588	5621
*176300	TRANSTHYRETIN; TTR		18q12.1	18:31591877-31598821	7276
*174763	POLYMERASE, DNA, GAMMA; POLG		15q26.1	15:89316320-89334824	5428
*173470	INTEGRIN, BETA-3; ITGB3		17q21.32	17:47253827-47313743	3690
*168890	PARVALBUMIN; PVALB		22q12.3	22:36800703-36819499	5816
*165390	RAS HOMOLOG GENE FAMILY, MEMBER A; RHOA		3p21.31	3:49359145-49411976	387
*165070	FMS-RELATED TYROSINE KINASE 1; FLT1		13q12.3	13:28300346-28495128	2321
*164761	RET PROTOONCOGENE; RET	RET/ELKS FUSION GENE, INCLUDED	10q11.21	10:43077069-43130351	5979
*164760	RAF1 PROTOONCOGENE, SERINE/THREONINE KINASE ; RAF1	RAF1/SRGAP3 FUSION GENE, INCLUDED	3p25.2	3:12583601-12664117	5894
*164350	2-PRIME,5-PRIME-OLIGOADENYLATE SYNTHETASE 1; OAS1		12q24.13	12:112906962-112933219	4938
*164160	LEPTIN; LEP		7q32.1	7:128241278-128257629	3952
*163890	SYNUCLEIN, ALPHA; SNCA		4q22.1	4:89724099-89838304	6622
*163731	NITRIC OXIDE SYNTHASE 1; NOS1	NITRIC OXIDE SYNTHASE, NEURONAL, INCLUDED	12q24.22	12:117208142-117361626	4842
*163730	NITRIC OXIDE SYNTHASE 2; NOS2		17q11.2	17:27756766-27800529	4843
*160760	MYOSIN, HEAVY CHAIN 7, CARDIAC MUSCLE, BETA; MYH7		14q11.2	14:23412740-23435660	4625
*160745	MYOSIN, HEAVY CHAIN 11, SMOOTH MUSCLE; MYH11	MYH11/CBFB FUSION GENE, INCLUDED	16p13.11	16:15703135-15857028	4629
*159555	LYSINE-SPECIFIC METHYLTRANSFERASE 2A; KMT2A	MLL/AF4 FUSION GENE, INCLUDED	11q23.3	11:118436492-118526832	4297
*159440	MYELIN PROTEIN ZERO; MPZ		1q23.3	1:161303600-161309968	4359
*157140	MICROTUBULE-ASSOCIATED PROTEIN TAU; MAPT		17q21.31	17:45894554-46028334	4137
*155541	MELANOCORTIN 4 RECEPTOR; MC4R		18q21.32	18:60371062-60372775	4160
*152427	POTASSIUM CHANNEL, VOLTAGE-GATED, SUBFAMILY H, MEMBER 2; KCNH2		7q36.1	7:150944961-150978321	3757
*147740	INTERLEUKIN 3; IL3		5q31.1	5:132060655-132063204	3562
*147670	INSULIN RECEPTOR; INSR		19p13.2	19:7112265-7294414	3643
*147582	IRON-RESPONSIVE ELEMENT-BINDING PROTEIN 2; IREB2		15q25.1	15:78437431-78501453	3658
*147570	INTERFERON, GAMMA; IFNG		12q15	12:68154768-68159740	3458
*147450	SUPEROXIDE DISMUTASE 1; SOD1		21q22.11	21:31659693-31668931	6647
*143450	HYDROXYACYL-CoA DEHYDROGENASE/3-KETOACYL-CoA THIOLASE/ENOYL-CoA HYDRATASE, BETA SUBUNIT; HADHB		2p23.3	2:26244939-26290465	3032
*142410	HNF1 HOMEOBOX A; HNF1A		12q24.31	12:120978543-121002512	6927
*138981	GRANULOCYTE-MACROPHAGE COLONY-STIMULATING FACTOR RECEPTOR, BETA; CSF2RB		22q12.3	22:36913628-36940439	1439
*138945	GRANULIN PRECURSOR; GRN	GRANULINS, INCLUDED	17q21.31	17:44345302-44353106	2896
*138210	GLUTAMATE PYRUVATE TRANSAMINASE 2; GPT2		16q11.2	16:46884362-46931289	84706
*138140	SOLUTE CARRIER FAMILY 2 (FACILITATED GLUCOSE TRANSPORTER), MEMBER 1; SLC2A1		1p34.2	1:42925353-42958868	6513
*134370	COMPLEMENT FACTOR H; CFH	FACTOR H-LIKE 1, INCLUDED; FHL1, INCLUDED	1q31.3	1:196652043-196747504	3075
*125647	DESMOPLAKIN; DSP	DESMOPLAKIN I, INCLUDED; DSPI, INCLUDED	6p24.3	6:7541671-7586714	1832
*123890	CYTOTOXIC T LYMPHOCYTE-ASSOCIATED 4; CTLA4	CYTOTOXIC T LYMPHOCYTE-ASSOCIATED 4, SOLUBLE ISOFORM, INCLUDED	2q33.2	2:203867771-203873965	1493
*123840	PEPTIDYL-PROLYL ISOMERASE A; PPIA		7p13	7:44796681-44803117	5478
*123740	CRYSTALLIN, MU; CRYM		16p12.2	16:21258521-21303062	1428
*120700	COMPLEMENT COMPONENT 3; C3	C3a, INCLUDED	19p13.3	19:6677704-6720650	718
*120220	COLLAGEN, TYPE VI, ALPHA-1; COL6A1		21q22.3	21:45981770-46005048	1291
*118503	CHOLINERGIC RECEPTOR, NEURONAL NICOTINIC, ALPHA POLYPEPTIDE 3; CHRNA3		15q25.1	15:78593052-78620996	1136
*116805	CATENIN, ALPHA-1; CTNNA1		5q31.2	5:138753425-138935034	1495
*114840	CARBOXYL-ESTER LIPASE; CEL	BILE SALT-DEPENDENT LIPASE, ONCOFETAL ISOFORM, INCLUDED	9q34.13	9:133061981-133071861	1056
*114206	CALCIUM CHANNEL, VOLTAGE-DEPENDENT, L TYPE, ALPHA-1D SUBUNIT; CACNA1D		3p21.1	3:53494611-53813733	776
*114205	CALCIUM CHANNEL, VOLTAGE-DEPENDENT, L TYPE, ALPHA-1C SUBUNIT; CACNA1C		12p13.33	12:1970780-2697950	775
*113705	BRCA1 DNA REPAIR-ASSOCIATED PROTEIN; BRCA1		17q21.31	17:43044295-43170327	672
*108740	ATPase, Ca(2+)-TRANSPORTING, SLOW-TWITCH; ATP2A2		12q24.11	12:110280616-110351093	488
*107776	AQUAPORIN 1; AQP1		7p14.3	7:30911853-30925516	358
*107770	LOW DENSITY LIPOPROTEIN RECEPTOR-RELATED PROTEIN 1; LRP1		12q13.3	12:57128483-57213361	4035
*107741	APOLIPOPROTEIN E; APOE		19q13.32	19:44905796-44909393	348
*106410	ANKYRIN 2; ANK2		4q25-q26	4:112705622-113383736	287
*104760	AMYLOID BETA A4 PRECURSOR PROTEIN; APP		21q21.3	21:25880550-26171128	351
*104311	PRESENILIN 1; PSEN1		14q24.2	14:73136417-73223691	5663
*102775	ADENOSINE A1 RECEPTOR; ADORA1		1q32.1	1:203127726-203167405	134
*102630	ACTIN, BETA; ACTB		7p22.1	7:5527148-5530601	60
*102620	ACTIN, ALPHA-2, SMOOTH MUSCLE, AORTA; ACTA2		10q23.31	10:88935074-88991337	59
*102565	FILAMIN C; FLNC		7q32.1	7:128830406-128859272	2318
%615654	DEAFNESS, AUTOSOMAL DOMINANT 58; DFNA58		2p21-p12	2:41500001-83100000	100359395
%614990	USHER SYNDROME, TYPE IK; USH1K		10p11.21-q21.1	10:34200001-59400000	101180907
%614670	PERIPARTUM CARDIOMYOPATHY, SUSCEPTIBILITY TO
%612632	USHER SYNDROME, TYPE IH; USH1H		15q22-q23	15:58800001-72400000	100271837
%610910	PULMONARY ALVEOLAR PROTEINOSIS, ACQUIRED
%602475	OSSIFICATION OF THE POSTERIOR LONGITUDINAL LIGAMENT OF SPINE; OPLL				7933
%602199	MEDIUM CHAIN 3-KETOACYL-CoA THIOLASE DEFICIENCY
%300843	BORNHOLM EYE DISEASE; BED		Xq28	X:148000001-156040895	100653365
%300388	POLYMICROGYRIA, BILATERAL PERISYLVIAN, X-LINKED; BPPX		Xq27.2-q28	X:141200001-156040895
%300266	SPASTIC PARAPLEGIA 16, X-LINKED; SPG16		Xq11.2	X:63800001-65400000	57760
%257150	NEUTROPHIL ACTIN DYSFUNCTION; NAD
%236100	HOLOPROSENCEPHALY 1; HPE1		21q22.3	21:41200001-46709983	3244
%227150	ETHANOLAMINOSIS
%209850	AUTISM	AUTISM, SUSCEPTIBILITY TO, 1, INCLUDED; AUTS1, INCLUDED	7q22	7:98400001-107800000	100188832
%208500	SHORT-RIB THORACIC DYSPLASIA 1 WITH OR WITHOUT POLYDACTYLY; SRTD1		15q13	15:27800001-33400000	465
%189800	PREECLAMPSIA/ECLAMPSIA 1; PEE1	HYPERTENSION, PREGNANCY-INDUCED, INCLUDED	2p13	2:68400001-74800000	5177
%184700	POLYCYSTIC OVARY SYNDROME 1; PCOS1		19p13.2	19:6900001-12600000	5120
%180020	RETINAL CONE DYSTROPHY 1; RCD1		6q25-q26	6:148500001-164100000	5953
%176690	PROGEROID SHORT STATURE WITH PIGMENTED NEVI
%157900	MOEBIUS SYNDROME; MBS		13q12.2-q13	13:27200001-39500000	4156
%157700	MITRAL VALVE PROLAPSE 1; MVP1		16p12.1-p11.2	16:24200001-35300000	50951
%152430	LONGEVITY 1		4q25	4:106700001-113200000	140802
%150270	LARYNGEAL ADDUCTOR PARALYSIS; LAP		6p21.3-p21.2	6:30500001-40500000	7939
%150260	LARYNGEAL ABDUCTOR PARALYSIS
%107650	APNEA, OBSTRUCTIVE SLEEP
#620609	LONG-OLSEN SYNDROME; LNGOS		1p34.3
#620538	SPASTIC PARAPLEGIA 91, AUTOSOMAL DOMINANT, WITH OR WITHOUT CEREBELLAR ATAXIA; SPG91		9q34.11
#620515	NEURODEVELOPMENTAL DISORDER WITH MOTOR REGRESSION, PROGRESSIVE SPASTIC PARAPLEGIA, AND OROMOTOR DYSFUNCTION; NEDRSO		9q34.3
#620510	XEROSIS AND GROWTH FAILURE WITH IMMUNE AND PULMONARY DYSFUNCTION SYNDROME; XGIP		3q22.3
#620469	CRANIAL DYSINNERVATION DISORDER, CONGENITAL, WITH ABSENT CORNEAL REFLEX AND DEVELOPMENTAL DELAY; CCDDRD		5q31.1
#620423	MULTIPLE MITOCHONDRIAL DYSFUNCTIONS SYNDROME 7; MMDS7		16q23.2
#620379	SPASTIC PARAPLEGIA 89, AUTOSOMAL RECESSIVE; SPG89		16q13
#620374	NEPHROLITHIASIS, CALCIUM OXALATE, 2, WITH OR WITHOUT NEPHROCALCINOSIS; CAON2		13q32.1
#620371	NEURODEVELOPMENTAL DISORDER WITH INTRACRANIAL HEMORRHAGE, SEIZURES, AND SPASTICITY; NEDIHSS		11q24.2
#620368	CEREBRORETINAL MICROANGIOPATHY WITH CALCIFICATIONS AND CYSTS 3; CRMCC3		7q31.33
#620367	PULMONARY FIBROSIS AND/OR BONE MARROW FAILURE SYNDROME, TELOMERE-RELATED, 8; PFBMFT8		7q31.33
#620344	PROLONGED ELECTRORETINAL RESPONSE SUPPRESSION 2; PERRS2		19q13.11
#620315	LEUKOENCEPHALOPATHY WITH VANISHING WHITE MATTER 5; VWM5		3q27.1
#620312	LEUKOENCEPHALOPATHY WITH VANISHING WHITE MATTER 2; VWM2		14q24.3
#620300	MITOCHONDRIAL TRIFUNCTIONAL PROTEIN DEFICIENCY 2; MTPD2	MITOCHONDRIAL TRIFUNCTIONAL PROTEIN DEFICIENCY 2 WITH MYOPATHY AND NEUROPATHY, INCLUDED	2p23.3
#620285	AMYOTROPHIC LATERAL SCLEROSIS 27, JUVENILE; ALS27		9q22.31
#620250	NEURODEVELOPMENTAL DISORDER WITH SEIZURES, SPASTICITY, AND COMPLETE OR PARTIAL AGENESIS OF THE CORPUS CALLOSUM; NEDSSCC		12q24.13
#620201	CONGENITAL DISORDER OF GLYCOSYLATION, TYPE IIz; CDG2Z		5q31.1
#620174	SPINOCEREBELLAR ATAXIA 27B, LATE-ONSET; SCA27B		13q33.1
#620167	COMBINED OXIDATIVE PHOSPHORYLATION DEFICIENCY 57; COXPD57		20p12.3
#620158	SPINOCEREBELLAR ATAXIA 50; SCA50		17q25.3
#620138	MYOPATHY WITH MYALGIA, INCREASED SERUM CREATINE KINASE, AND WITH OR WITHOUT EPISODIC RHABDOMYOLYSIS; MMCKR		6p12.1
#620089	NEURODEGENERATION, CHILDHOOD-ONSET, WITH MULTISYSTEM INVOLVEMENT DUE TO MITOCHONDRIAL DYSFUNCTION; CONDMIM		4p16.3
#620067	CARDIAC VALVULAR DYSPLASIA 2; CVDP2		5q23.3
#620005	PRIMORDIAL DWARFISM-IMMUNODEFICIENCY-LIPODYSTROPHY SYNDROME; PDIL		12q13.3
#619977	MACULAR DYSTROPHY, RETINAL, 4; MCDR4		3p21.31
#619922	NEURODEVELOPMENTAL DISORDER WITH DYSTONIA AND SEIZURES; NEDDS		3p13
#619909	PONTOCEREBELLAR HYPOPLASIA, TYPE 17; PCH17		6q16.2
#619897	CARDIOMYOPATHY, DILATED, 2G; CMD2G		7q31.32
#619808	DEAFNESS, AUTOSOMAL DOMINANT 83; DFNA83		5q13.2
#619780	MITOCHONDRIAL DNA DEPLETION SYNDROME 20 (MNGIE TYPE); MTDPS20		17q12
#619761	CEREBELLAR DYSFUNCTION, IMPAIRED INTELLECTUAL DEVELOPMENT, AND HYPOGONADOTROPIC HYPOGONADISM; CDIDHH		6q16.2
#619738	PARKINSONISM-DYSTONIA 3, CHILDHOOD-ONSET; PKDYS3		1p12
#619719	INTELLECTUAL DISABILITY AND MYOPATHY SYNDROME; IDMYS		12p12.1
#619688	LEUKODYSTROPHY, HYPOMYELINATING, 23, WITH ATAXIA, DEAFNESS, LIVER DYSFUNCTION, AND DILATED CARDIOMYOPATHY; HLD23		1p34.1
#619685	NEURODEVELOPMENTAL DISORDER WITH MICROCEPHALY, SEIZURES, AND NEONATAL CHOLESTASIS; NEDMSC		7q21.2-q21.3
#619661	LEUKOENCEPHALOPATHY, HEREDITARY DIFFUSE, WITH SPHEROIDS 2; HDLS2		16q22.1
#619644	IMMUNODEFICIENCY 91 AND HYPERINFLAMMATION; IMD91		20q13.13
#619609	GALLOWAY-MOWAT SYNDROME 10; GAMOS10		1p34.3
#619576	CEREBELLAR ATAXIA, BRAIN ABNORMALITIES, AND CARDIAC CONDUCTION DEFECTS; CABAC		19q13.2
#619531	CONE-ROD DYSTROPHY 22; CORD22		16p11.2
#619525	CONGENITAL DISORDER OF GLYCOSYLATION, TYPE IIw; CDG2W		11q23.3
#619491	PARKINSON DISEASE 24, AUTOSOMAL DOMINANT, SUSCEPTIBILITY TO; PARK24		10q22.1
#619482	CENTRAL HYPOVENTILATION SYNDROME, CONGENITAL, 2, AND AUTONOMIC DYSFUNCTION; CCHS2		12q24.11
#619471	BARDET-BIEDL SYNDROME 20; BBS20		2p23.3
#619464	SICK SINUS SYNDROME 4; SSS4		7q22.1
#619463	PORTAL HYPERTENSION, NONCIRRHOTIC, 2; NCPH2		7q36.1
#619446	RETINAL DYSTROPHY AND MICROVILLUS INCLUSION DISEASE; RDMVID		11q12.1
#619422	SPINOCEREBELLAR ATAXIA, AUTOSOMAL RECESSIVE 31; SCAR31		3p25.3
#619405	SPINOCEREBELLAR ATAXIA, AUTOSOMAL RECESSIVE 30; SCAR30		10p15.2
#619389	SPINOCEREBELLAR ATAXIA, AUTOSOMAL RECESSIVE 29; SCAR29		7p14.1
#619374	IMMUNODEFICIENCY 81; IMD81		5q35.1
#619351	MEGACYSTIS-MICROCOLON-INTESTINAL HYPOPERISTALSIS SYNDROME 2; MMIHS2		16p13.11
#619333	NEURODEVELOPMENTAL DISORDER WITH CEREBELLAR ATROPHY AND MOTOR DYSFUNCTION; NEDCAM		5q33.2
#619319	LYMPHATIC MALFORMATION 9; LMPHM9		22q13.31
#619318	OCULOGASTROINTESTINAL NEURODEVELOPMENTAL SYNDROME; OGIN		16p13.3
#619310	LEUKODYSTROPHY, HYPOMYELINATING, 21; HLD21		16p13.3
#619303	PONTOCEREBELLAR HYPOPLASIA, TYPE 1E; PCH1E		5q22.1
#619291	DYSTONIA 30; DYT30		20p13
#619273	CIMDAG SYNDROME; CIMDAG		16q22.1
#619256	HYPERCHOLANEMIA, FAMILIAL, 2; FHCA2		14q24.1
#619196	DEAFNESS, CONGENITAL, AND ADULT-ONSET PROGRESSIVE LEUKOENCEPHALOPATHY; DEAPLE		16q23.1
#619191	EPILEPSY, PROGRESSIVE MYOCLONIC, 12; EPM12		16q22.1
#619167	MITOCHONDRIAL COMPLEX II DEFICIENCY, NUCLEAR TYPE 3; MC2DN3		11q23.1
#619155	NEPHROTIC SYNDROME, TYPE 22; NPHS22		1q23.3
#619141	FRONTOTEMPORAL DEMENTIA AND/OR AMYOTROPHIC LATERAL SCLEROSIS 5; FTDALS5		16p13.3
#619133	AMYOTROPHIC LATERAL SCLEROSIS 26 WITH OR WITHOUT FRONTOTEMPORAL DEMENTIA; ALS26		2p13.3
#619132	FRONTOTEMPORAL DEMENTIA AND/OR AMYOTROPHIC LATERAL SCLEROSIS 8; FTDALS8		16q12.1
#619125	KAYA-BARAKAT-MASSON SYNDROME; KABAMAS		19q13.2
#619081	DEAFNESS, AUTOSOMAL DOMINANT 78; DFNA78		5q23.3
#619080	KILQUIST SYNDROME; KILQS		5q23.3
#619065	MITOCHONDRIAL COMPLEX IV DEFICIENCY, NUCLEAR TYPE 21; MC4DN21		7p21.3
#619016	IFAP SYNDROME 2; IFAP2		17p11.2
#619004	DEEAH SYNDROME; DEEAH		11p11.2
#618977	OPTIC ATROPHY 12; OPA12		18p11.21
#618960	MITCHELL SYNDROME; MITCH		17q25.1
#618913	FANCONI RENOTUBULAR SYNDROME 5; FRTS5		8q22.1
#618886	PSEUDO-TORCH SYNDROME 3; PTORCH3		12q13.3
#618881	GALACTOSEMIA IV; GALAC4		2p22.1
#618835	COMBINED OXIDATIVE PHOSPHORYLATION DEFICIENCY 40; COXPD40		6q21
#618823	CONGENITAL MYOPATHY 9B, PROXIMAL, WITH MINICORE LESIONS; CMYP9B		3q26.33
#618810	PONTOCEREBELLAR HYPOPLASIA, HYPOTONIA, AND RESPIRATORY INSUFFICIENCY SYNDROME, NEONATAL LETHAL; PHRINL	CHROMOSOME 1p36.33 DELETION SYNDROME, ATAD3 GENE CLUSTER, AUTOSOMAL RECESSIVE, INCLUDED	1p36.33
#618752	NEUTROPENIA, SEVERE CONGENITAL, 8, AUTOSOMAL DOMINANT; SCN8		14q13.2
#618729	LIANG-WANG SYNDROME; LIWAS		10q22.3
#618632	USHER SYNDROME, TYPE 1M; USH1M		1p36.31
#618528	MITOCHONDRIAL DNA DEPLETION SYNDROME 16 (HEPATIC TYPE); MTDPS16		17q23.3
#618481	DEAFNESS, AUTOSOMAL RECESSIVE 99; DFNB99		17q12
#618451	NEURODEGENERATION, EARLY-ONSET, WITH CHOREOATHETOID MOVEMENTS AND MICROCYTIC ANEMIA; NDCAMA		15q25.1
#618437	DEVELOPMENTAL AND EPILEPTIC ENCEPHALOPATHY 75; DEE75		1p32.3
#618434	DEAFNESS, AUTOSOMAL RECESSIVE 94; DFNB94		11q14.1
#618416	METABOLIC CRISES, RECURRENT, WITH VARIABLE ENCEPHALOMYOPATHIC FEATURES AND NEUROLOGIC REGRESSION; MECREN		19p13.11
#618400	CHARCOT-MARIE-TOOTH DISEASE, AXONAL, TYPE 2EE; CMT2EE		2p23.3
#618356	NEURODEVELOPMENTAL DISORDER WITH CENTRAL AND PERIPHERAL MOTOR DYSFUNCTION; NEDCPMD		1q32.1
#618329	COMBINED OXIDATIVE PHOSPHORYLATION DEFICIENCY 37; COXPD37		19p13.3
#618278	FIBROSIS, NEURODEGENERATION, AND CEREBRAL ANGIOMATOSIS; FINCA		10q25.3
#618268	TRICHOHEPATONEURODEVELOPMENTAL SYNDROME; THNS		17q23.3
#618234	MITOCHONDRIAL COMPLEX I DEFICIENCY, NUCLEAR TYPE 11; MC1DN11		15q15.1
#618223	VERTEBRAL ANOMALIES AND VARIABLE ENDOCRINE AND T-CELL DYSFUNCTION; VETD		17q23.2
#618182	ORTHOSTATIC HYPOTENSION 2; ORTHYP2		17q23.3
#618093	SPINOCEREBELLAR ATAXIA 48; SCA48		16p13.3
#618049	PARKINSONISM-DYSTONIA 2, INFANTILE-ONSET; PKDYS2		10q25.3
#618042	IMMUNODEFICIENCY 100 WITH PULMONARY ALVEOLAR PROTEINOSIS AND HYPOGAMMAGLOBULINEMIA; IMD100		12q24.13
#618003	DEAFNESS, AUTOSOMAL RECESSIVE 57; DFNB57		10q24.31
#617992	DEAFNESS, CONGENITAL HEART DEFECTS, AND POSTERIOR EMBRYOTOXON; DCHE		20p12.2
#617988	JABERI-ELAHI SYNDROME; JABELS		6p21.1
#617954	MULTIPLE MITOCHONDRIAL DYSFUNCTIONS SYNDROME 6; MMDS6		7q22.1
#617941	SHWACHMAN-DIAMOND SYNDROME 2; SDS2		15q25.2
#617935	EPILEPSY, FAMILIAL FOCAL, WITH VARIABLE FOCI 4; FFEVF4		2q24.3
#617903	NEURODEVELOPMENTAL DISORDER WITH POOR LANGUAGE AND LOSS OF HAND SKILLS; NDPLHS		9q22.33
#617882	CHARCOT-MARIE-TOOTH DISEASE, DOMINANT INTERMEDIATE G; CMTDIG		8p21.2
#617872	COMBINED OXIDATIVE PHOSPHORYLATION DEFICIENCY 34; COXPD34		17q25.1
#617829	DEVELOPMENTAL AND EPILEPTIC ENCEPHALOPATHY 92; DEE92		5q34
#617732	FACIAL PALSY, CONGENITAL, WITH PTOSIS AND VELOPHARYNGEAL DYSFUNCTION; FPVEPD		18p11.21
#617698	3-METHYLGLUTACONIC ACIDURIA, TYPE IX; MGCA9		19q13.2
#617671	HELIX SYNDROME; HELIX		13q32.1
#617638	IMMUNODEFICIENCY 11B WITH ATOPIC DERMATITIS; IMD11B		7p22.2
#617613	MULTIPLE MITOCHONDRIAL DYSFUNCTIONS SYNDROME 5; MMDS5		9q21.33
#617610	POLYCYSTIC KIDNEY DISEASE 5; PKD5		3q22.3
#617609	NEPHROTIC SYNDROME, TYPE 15; NPHS15		7q21.11
#617605	DEAFNESS, AUTOSOMAL DOMINANT 71; DFNA71		15q21.2
#617575	RENI SYNDROME; RENI		10q22.1
#617433	RETINITIS PIGMENTOSA 78; RP78		19p13.2
#617397	PSEUDO-TORCH SYNDROME 2; PTORCH2		22q11.21
#617303	MUCOPOLYSACCHARIDOSIS-PLUS SYNDROME; MPSPS		12q24.31
#617290	EPILEPSY, EARLY-ONSET, 1, VITAMIN B6-DEPENDENT; EPEO1		8p11.23
#617284	DYSTONIA 28, CHILDHOOD-ONSET; DYT28		19q13.12
#617235	MYOCLONUS, INTRACTABLE, NEONATAL; NEIMY		12q13.3
#617183	HAREL-YOON SYNDROME; HAYOS		1p36.33
#617182	LODDER-MERLA SYNDROME, TYPE 2, WITH DEVELOPMENTAL DELAY AND WITH OR WITHOUT CARDIAC ARRHYTHMIA; LDMLS2		15q21.2
#617173	LODDER-MERLA SYNDROME, TYPE 1, WITH IMPAIRED INTELLECTUAL DEVELOPMENT AND CARDIAC ARRHYTHMIA; LDMLS1		15q21.2
#617164	SHORT STATURE-MICROGNATHIA SYNDROME; SSMG		11q23.3
#617156	MITOCHONDRIAL DNA DEPLETION SYNDROME 15 (HEPATOCEREBRAL TYPE); MTDPS15		10q21.1
#617093	GROWTH RETARDATION, IMPAIRED INTELLECTUAL DEVELOPMENT, HYPOTONIA, AND HEPATOPATHY; GRIDHH		9q22.31
#617072	MYOPATHY, AUTOSOMAL RECESSIVE, WITH RIGID SPINE AND DISTAL JOINT CONTRACTURES; MRRSDC		1q25.2
#617047	CARDIOMYOPATHY, FAMILIAL HYPERTROPHIC, 26; CMH26	CARDIOMYOPATHY, FAMILIAL RESTRICTIVE, 5, INCLUDED; RCM5, INCLUDED	7q32.1
#617046	SPASTIC PARAPLEGIA 77, AUTOSOMAL RECESSIVE; SPG77		6p25.1
#617024	NIGHT BLINDNESS, CONGENITAL STATIONARY, TYPE 1H; CSNB1H		12p13.31
#617021	HYDROPS, LACTIC ACIDOSIS, AND SIDEROBLASTIC ANEMIA; HLASA		3p21.31
#617013	HYPERMANGANESEMIA WITH DYSTONIA 2; HMNDYT2		8p21.3
#616878	METABOLIC CRISES, RECURRENT, WITH RHABDOMYOLYSIS, CARDIAC ARRHYTHMIAS, AND NEURODEGENERATION; MECRCN		22q11.21
#616829	CONGENITAL DISORDER OF GLYCOSYLATION, TYPE IIp; CDG2P		17q11.2
#616733	COENZYME Q10 DEFICIENCY, PRIMARY, 8; COQ10D8		16p12.3
#616719	SPINOCEREBELLAR ATAXIA, AUTOSOMAL RECESSIVE 21; SCAR21		11q13.1
#616697	DEAFNESS, AUTOSOMAL DOMINANT 69; DFNA69		12q21.32
#616683	LEUKODYSTROPHY, HYPOMYELINATING, 12; HLD12		11q23.3
#616672	COMBINED OXIDATIVE PHOSPHORYLATION DEFICIENCY 27; COXPD27		13q34
#616668	CHARCOT-MARIE-TOOTH DISEASE, AXONAL, TYPE 2X; CMT2X		15q21.1
#616651	ROIFMAN SYNDROME; RFMN		2q14.2
#616636	IMMUNODEFICIENCY 44; IMD44		12q13.3
#616541	SHORT STATURE, MICROCEPHALY, AND ENDOCRINE DYSFUNCTION; SSMED		5q14.2
#616539	PERIPHERAL NEUROPATHY WITH VARIABLE SPASTICITY, EXERCISE INTOLERANCE, AND DEVELOPMENTAL DELAY; PNSED		14q23.1
#616505	NEUROPATHY, HEREDITARY MOTOR AND SENSORY, TYPE VIB, WITH OPTIC ATROPHY; HMSN6B		5q22.1
#616502	CONE-ROD DYSTROPHY 21; CORD21		1p13.3
#616437	FRONTOTEMPORAL DEMENTIA AND/OR AMYOTROPHIC LATERAL SCLEROSIS 3; FTDALS3		5q35.3
#616373	PULMONARY FIBROSIS AND/OR BONE MARROW FAILURE SYNDROME, TELOMERE-RELATED, 3; PFBMFT3		20q13.33
#616370	MULTIPLE MITOCHONDRIAL DYSFUNCTIONS SYNDROME 4; MMDS4		14q24.3
#616355	HOUGE-JANSSENS SYNDROME 1; HJS1		6p21.1
#616299	LIPOYLTRANSFERASE 1 DEFICIENCY; LIPT1D		2q11.2
#616282	SPASTIC PARAPLEGIA 73, AUTOSOMAL DOMINANT; SPG73		19q13.33
#616281	NEURODEVELOPMENTAL DISORDER WITH SPASTIC PARAPLEGIA AND MICROCEPHALY; NEDSPM		16q11.2
#616263	NEUROLOGIC, ENDOCRINE, AND PANCREATIC DISEASE, MULTISYSTEM, INFANTILE-ONSET 1; IMNEPD1		17q23.1
#616239	COMBINED OXIDATIVE PHOSPHORYLATION DEFICIENCY 24; COXPD24		11q14.1
#616155	CHARCOT-MARIE-TOOTH DISEASE, AXONAL, TYPE 2S; CMT2S		11q13.3
#616079	RETINAL DYSTROPHY WITH INNER RETINAL DYSFUNCTION AND GANGLION CELL ABNORMALITIES; RDGCA		13q14.2
#616042	DEAFNESS, AUTOSOMAL RECESSIVE 103; DFNB103		6p21.1
#616040	MYASTHENIC SYNDROME, CONGENITAL, 7A, PRESYNAPTIC, AND DISTAL MOTOR NEUROPATHY, AUTOSOMAL DOMINANT; CMS7A		1q32.1
#616034	2,4-DIENOYL-CoA REDUCTASE DEFICIENCY; DECRD		5p13.2
#615994	BARDET-BIEDL SYNDROME 17; BBS17		3p21.31
#615989	BARDET-BIEDL SYNDROME 12; BBS12		4q27
#615987	BARDET-BIEDL SYNDROME 10; BBS10		12q21.2
#615983	BARDET-BIEDL SYNDROME 5; BBS5		2q31.1
#615982	BARDET-BIEDL SYNDROME 4; BBS4		15q24.1
#615911	FRONTOTEMPORAL DEMENTIA AND/OR AMYOTROPHIC LATERAL SCLEROSIS 2; FTDALS2		22q11.23
#615895	POLYGLUCOSAN BODY MYOPATHY 1 WITH OR WITHOUT IMMUNODEFICIENCY; PGBM1		20p13
#615860	CONE-ROD DYSTROPHY 19; CORD19		14q24.3
#615817	INTELLECTUAL DEVELOPMENTAL DISORDER, AUTOSOMAL RECESSIVE 43; MRT43		12q23.3
#615768	SPINOCEREBELLAR ATAXIA, AUTOSOMAL RECESSIVE 16; SCAR16		16p13.3
#615750	MOYAMOYA DISEASE 6 WITH OR WITHOUT ACHALASIA; MYMY6		4q32.1
#615722	BOSCH-BOONSTRA-SCHAAF OPTIC ATROPHY SYNDROME; BBSOAS		5q15
#615688	VASCULITIS, AUTOINFLAMMATION, IMMUNODEFICIENCY, AND HEMATOLOGIC DEFECTS SYNDROME; VAIHS		22q11.1
#615552	EPISODIC PAIN SYNDROME, FAMILIAL, 3; FEPS3		3p22.2
#615548	NEUROPATHY, HEREDITARY SENSORY AND AUTONOMIC, TYPE VII; HSAN7		3p22.2
#615547	SCHAAF-YANG SYNDROME; SHFYNG		15q11.2
#615512	TRIOSEPHOSPHATE ISOMERASE DEFICIENCY; TPID		12p13.31
#615511	MYOPATHY DUE TO MYOADENYLATE DEAMINASE DEFICIENCY; MMDD		1p13.2
#615510	ALACRIMA, ACHALASIA, AND IMPAIRED INTELLECTUAL DEVELOPMENT SYNDROME; AAMR		2q35
#615491	SPASTIC PARAPLEGIA 79B, AUTOSOMAL RECESSIVE; SPG79B		4p13
#615373	LEFT VENTRICULAR NONCOMPACTION 8; LVNC8	CARDIOMYOPATHY, DILATED, 1LL, INCLUDED; CMD1LL, INCLUDED	1p36.32
#615362	CEROID LIPOFUSCINOSIS, NEURONAL, 13 (KUFS TYPE); CLN13		11q13.2
#615350	MUSCULAR DYSTROPHY-DYSTROGLYCANOPATHY (CONGENITAL WITH BRAIN AND EYE ANOMALIES), TYPE A, 14; MDDGA14		3p21.31
#615330	MULTIPLE MITOCHONDRIAL DYSFUNCTIONS SYNDROME 3; MMDS3		1q42.13
#615300	PERRAULT SYNDROME 4; PRLTS4		3p21.31
#615285	NEUTROPENIA, SEVERE CONGENITAL, 5, AUTOSOMAL RECESSIVE; SCN5		1q21.2
#615273	CONGENITAL DISORDER OF DEGLYCOSYLATION 1; CDDG1		3p24.2
#615234	ANEMIA, HYPOCHROMIC MICROCYTIC, WITH IRON OVERLOAD 2; AHMIO2		2q14.2
#615198	OSTEOSCLEROTIC METAPHYSEAL DYSPLASIA; OSMD		15q26.3
#615190	DYSKERATOSIS CONGENITA, AUTOSOMAL RECESSIVE 5; DKCB5	DYSKERATOSIS CONGENITA, AUTOSOMAL DOMINANT 4, INCLUDED; DKCA4, INCLUDED	20q13.33
#615160	MITOCHONDRIAL COMPLEX III DEFICIENCY, NUCLEAR TYPE 5; MC3DN5		16p12.2
#615112	UROFACIAL SYNDROME 2; UFS2		1p13.2
#615031	NEUROPATHY, HEREDITARY SENSORY AND AUTONOMIC, TYPE IX, WITH DEVELOPMENTAL DELAY; HSAN9		14q32.31
#614963	LEPTIN RECEPTOR DEFICIENCY; LEPRD		1p31.3
#614962	LEPTIN DEFICIENCY OR DYSFUNCTION; LEPD		7q32.1
#614932	COMBINED OXIDATIVE PHOSPHORYLATION DEFICIENCY 13; COXPD13		2p16.1
#614921	CONGENITAL DISORDER OF GLYCOSYLATION, TYPE It; CDG1T		1p31.3
#614896	SINOATRIAL NODE DYSFUNCTION AND DEAFNESS; SANDD		3p21.1
#614883	PEROXISOME BIOGENESIS DISORDER 11A (ZELLWEGER); PBD11A	PEROXISOME BIOGENESIS DISORDER, COMPLEMENTATION GROUP 13, INCLUDED; CG13, INCLUDED	2p15
#614879	PEROXISOME BIOGENESIS DISORDER 9B; PBD9B	PEROXISOME BIOGENESIS DISORDER, COMPLEMENTATION GROUP 11, INCLUDED; CG11, INCLUDED	6q23.3
#614869	USHER SYNDROME, TYPE IJ; USH1J		15q25.1
#614863	PEROXISOME BIOGENESIS DISORDER 4B; PBD4B		6p21.1
#614820	ALTERNATING HEMIPLEGIA OF CHILDHOOD 2; AHC2		19q13.2
#614756	CEREBELLAR DYSFUNCTION WITH VARIABLE COGNITIVE AND BEHAVIORAL ABNORMALITIES; CECBA		1p36.31-p36.23
#614744	FACIAL PARESIS, HEREDITARY CONGENITAL, 3; HCFP3		17q21.32
#614739	3-METHYLGLUTACONIC ACIDURIA WITH DEAFNESS, ENCEPHALOPATHY, AND LEIGH-LIKE SYNDROME; MEGDEL		6q25.3
#614707	BROWN-VIALETTO-VAN LAERE SYNDROME 2; BVVLS2		8q24.3
#614653	NEUROPATHY, HEREDITARY SENSORY AND AUTONOMIC, TYPE VI; HSAN6		6p12.1
#614576	CONGENITAL DISORDER OF GLYCOSYLATION, TYPE IIl; CDG2L		13q14.11
#614575	CEREBELLAR ATAXIA, NEUROPATHY, AND VESTIBULAR AREFLEXIA SYNDROME; CANVAS		4p14
#614507	CONGENITAL DISORDER OF GLYCOSYLATION, TYPE Ir; CDG1R		1p36.12
#614500	CONE-ROD DYSTROPHY 16; CORD16	RETINITIS PIGMENTOSA 64, INCLUDED; RP64, INCLUDED	8q22.1
#614498	RIGIDITY AND MULTIFOCAL SEIZURE SYNDROME, LETHAL NEONATAL; RMFSL		7p22.3
#614473	ARTERIAL CALCIFICATION, GENERALIZED, OF INFANCY, 2; GACI2		16p13.11
#614458	THIAMINE METABOLISM DYSFUNCTION SYNDROME 5 (EPISODIC ENCEPHALOPATHY TYPE); THMD5		7q35
#614436	CHARCOT-MARIE-TOOTH DISEASE, AXONAL, TYPE 2P; CMT2P		9q33.3-q34.11
#614409	SPASTIC PARAPLEGIA 46, AUTOSOMAL RECESSIVE; SPG46		9p13.3
#614388	ENCEPHALOPATHY DUE TO DEFECTIVE MITOCHONDRIAL AND PEROXISOMAL FISSION 1; EMPF1		12p11.21
#614370	SURFACTANT METABOLISM DYSFUNCTION, PULMONARY, 5; SMDP5		22q12.3
#614300	HYPERMETHIONINEMIA DUE TO ADENOSINE KINASE DEFICIENCY		10q22.2
#614299	MULTIPLE MITOCHONDRIAL DYSFUNCTIONS SYNDROME 2 WITH HYPERGLYCINEMIA; MMDS2		2p13.1
#614298	NEURODEGENERATION WITH BRAIN IRON ACCUMULATION 4; NBIA4		19q12
#614186	LEBER CONGENITAL AMAUROSIS 16; LCA16		2q37.1
#614096	COMBINED OXIDATIVE PHOSPHORYLATION DEFICIENCY 8; COXPD8		6p21.1
#613960	GRANULOMATOUS DISEASE, CHRONIC, AUTOSOMAL RECESSIVE, 3; CGD3		22q12.3
#613954	FRONTOTEMPORAL DEMENTIA AND/OR AMYOTROPHIC LATERAL SCLEROSIS 6; FTDALS6		9p13.3
#613951	FANCONI ANEMIA, COMPLEMENTATION GROUP P; FANCP		16p13.3
#613870	HIRSCHSPRUNG DISEASE, CARDIAC DEFECTS, AND AUTONOMIC DYSFUNCTION; HCAD		1p36.12
#613862	RETINITIS PIGMENTOSA 38; RP38		2q13
#613834	MULTISYSTEMIC SMOOTH MUSCLE DYSFUNCTION SYNDROME; MSMDS		10q23.31
#613759	IMMUNODEFICIENCY 90 WITH ENCEPHALOPATHY, FUNCTIONAL HYPOSPLENIA, AND HEPATIC DYSFUNCTION; IMD90		11q13.3
#613731	RETINITIS PIGMENTOSA 4; RP4		3q22.1
#613710	THIAMINE METABOLISM DYSFUNCTION SYNDROME 4 (BILATERAL STRIATAL DEGENERATION AND PROGRESSIVE POLYNEUROPATHY TYPE); THMD4		17q25.1
#613688	LONG QT SYNDROME 2; LQT2	LONG QT SYNDROME 1/2, DIGENIC, INCLUDED; LQT1/2, DIGENIC, INCLUDED	7q36.1, 12q12
#613662	MITOCHONDRIAL DNA DEPLETION SYNDROME 4B (MNGIE TYPE); MTDPS4B		15q26.1
#613658	RAJAB INTERSTITIAL LUNG DISEASE WITH BRAIN CALCIFICATIONS 1; RILDBC1		2q36.1
#613647	SPASTIC PARAPLEGIA 48, AUTOSOMAL RECESSIVE; SPG48		7p22.1
#613640	NEUROPATHY, HEREDITARY SENSORY AND AUTONOMIC, TYPE IC; HSAN1C		14q24.3
#613587	OCCULT MACULAR DYSTROPHY; OCMD		8p23.1
#613435	AMYOTROPHIC LATERAL SCLEROSIS 12 WITH OR WITHOUT FRONTOTEMPORAL DEMENTIA; ALS12		10p13
#613426	CARDIOMYOPATHY, DILATED, 1S; CMD1S	LEFT VENTRICULAR NONCOMPACTION 5, INCLUDED; LVNC5, INCLUDED	14q11.2
#613404	ARTHROGRYPOSIS, RENAL DYSFUNCTION, AND CHOLESTASIS 2; ARCS2		14q24.3
#613391	DEAFNESS, AUTOSOMAL RECESSIVE 84A; DFNB84A		12q21.31
#613285	DEAFNESS, AUTOSOMAL RECESSIVE 25; DFNB25		4p13
#613280	HYPERMANGANESEMIA WITH DYSTONIA 1; HMNDYT1		1q41
#613155	MUSCULAR DYSTROPHY-DYSTROGLYCANOPATHY (CONGENITAL WITH IMPAIRED INTELLECTUAL DEVELOPMENT), TYPE B, 1; MDDGB1		9q34.13
#613105	CHOROIDAL DYSTROPHY, CENTRAL AREOLAR 2; CACD2		6p21.1
#613101	HEMOPHAGOCYTIC LYMPHOHISTIOCYTOSIS, FAMILIAL, 5, WITH OR WITHOUT MICROVILLUS INCLUSION DISEASE; FHL5		19p13.2
#613077	PROGRESSIVE EXTERNAL OPHTHALMOPLEGIA WITH MITOCHONDRIAL DNA DELETIONS, AUTOSOMAL DOMINANT 5; PEOA5		8q22.3
#613027	GLYCOGEN STORAGE DISEASE IXc; GSD9C		16p11.2
#613026	CHROMOSOME 19q13.11 DELETION SYNDROME, DISTAL		19q13.11	19:31900001-35100000
#612998	EMERY-DREIFUSS MUSCULAR DYSTROPHY 4, AUTOSOMAL DOMINANT; EDMD4		6q25.2
#612989	OPTIC ATROPHY 7 WITH OR WITHOUT AUDITORY NEUROPATHY; OPA7		11q14.1
#612964	PREMATURE OVARIAN FAILURE 7; POF7	ADRENAL INSUFFICIENCY, NR5A1-RELATED, INCLUDED	9q33.3
#612949	DEVELOPMENTAL AND EPILEPTIC ENCEPHALOPATHY 39 WITH LEUKODYSTROPHY; DEE39		2q31.1
#612840	LEUKOCYTE ADHESION DEFICIENCY, TYPE III; LAD3		11q13.1
#612783	IMMUNODEFICIENCY 10; IMD10		11p15.4
#612782	IMMUNODEFICIENCY 9; IMD9		12q24.31
#612780	SEIZURES, SENSORINEURAL DEAFNESS, ATAXIA, IMPAIRED INTELLECTUAL DEVELOPMENT, AND ELECTROLYTE IMBALANCE; SESAMES		1q23.2
#612645	DEAFNESS, AUTOSOMAL RECESSIVE 1B; DFNB1B		13q12.11
#612541	NEUTROPENIA, SEVERE CONGENITAL, 4, AUTOSOMAL RECESSIVE; SCN4	DURSUN SYNDROME, INCLUDED	17q21.31
#612422	CARDIOMYOPATHY, FAMILIAL RESTRICTIVE, 3; RCM3		1q32.1
#612079	ALOPECIA, NEUROLOGIC DEFECTS, AND ENDOCRINOPATHY SYNDROME; ANES		7q32.1
#612073	MITOCHONDRIAL DNA DEPLETION SYNDROME 5 (ENCEPHALOMYOPATHIC WITH OR WITHOUT METHYLMALONIC ACIDURIA); MTDPS5		13q14.2
#611879	CARDIOMYOPATHY, DILATED, 1Z; CMD1Z		3p21.1
#611451	DEAFNESS, AUTOSOMAL RECESSIVE 63; DFNB63		11q13.4
#611383	USHER SYNDROME, TYPE IID; USH2D		9q32
#611228	CHARCOT-MARIE-TOOTH DISEASE, TYPE 4J; CMT4J		6q21
#611225	SPASTIC PARAPLEGIA 18B, AUTOSOMAL RECESSIVE; SPG18B		8p11.23
#611174	HAMAMY SYNDROME; HMMS		16q12.2
#611126	MITOCHONDRIAL COMPLEX I DEFICIENCY, NUCLEAR TYPE 20; MC1DN20		3q21.3
#611105	LEUKOENCEPHALOPATHY WITH BRAINSTEM AND SPINAL CORD INVOLVEMENT AND LACTATE ELEVATION; LBSL		1q25.1
#611022	DEAFNESS, AUTOSOMAL RECESSIVE 24; DFNB24		11q22.3
#610978	CHOREOATHETOSIS AND CONGENITAL HYPOTHYROIDISM WITH OR WITHOUT PULMONARY DYSFUNCTION; CAHTP		14q13.3
#610954	PITT-HOPKINS SYNDROME; PTHS		18q21.2
#610921	SURFACTANT METABOLISM DYSFUNCTION, PULMONARY, 3; SMDP3		16p13.3
#610913	SURFACTANT METABOLISM DYSFUNCTION, PULMONARY, 2; SMDP2		8p21.3
#610852	CILIARY DYSKINESIA, PRIMARY, 6; CILD6		7p14.1
#610743	SPINOCEREBELLAR ATAXIA, AUTOSOMAL RECESSIVE 8; SCAR8		6q25.2
#610698	MACULAR DEGENERATION, AGE-RELATED, 4; ARMD4		1q31.3
#610549	DIABETES MELLITUS, INSULIN-RESISTANT, WITH ACANTHOSIS NIGRICANS		19p13.2
#610505	COMBINED OXIDATIVE PHOSPHORYLATION DEFICIENCY 3; COXPD3		12q14.1
#610478	RETINAL CONE DYSTROPHY 4; RCD4		12p13.33
#610427	CONE-ROD SYNAPTIC DISORDER, CONGENITAL NONPROGRESSIVE; CRSD		11q13.2
#610381	CONE-ROD DYSTROPHY 11; CORD11		19p13.3
#610357	SPASTIC PARAPLEGIA 30, AUTOSOMAL DOMINANT; SPG30	SPASTIC PARAPLEGIA 30, AUTOSOMAL RECESSIVE, INCLUDED	2q37.3
#610356	RETINAL CONE DYSTROPHY 3B; RCD3B		9p24.2
#610297	PARKINSON DISEASE 13, AUTOSOMAL DOMINANT, SUSCEPTIBILITY TO; PARK13		2p13.1
#610265	DEAFNESS, AUTOSOMAL RECESSIVE 67; DFNB67		6p21.31
#610250	SPASTIC PARAPLEGIA 31, AUTOSOMAL DOMINANT; SPG31		2p11.2
#610220	DEAFNESS, AUTOSOMAL RECESSIVE 59; DFNB59		2q31.2
#610199	DIABETES MELLITUS, NEONATAL, WITH CONGENITAL HYPOTHYROIDISM; NDH		9p24.2
#610181	AICARDI-GOUTIERES SYNDROME 2; AGS2		13q14.3
#610125	MICROPHTHALMIA, SYNDROMIC 5; MCOPS5	RETINAL DYSTROPHY, EARLY-ONSET, WITH OR WITHOUT PITUITARY DYSFUNCTION, INCLUDED	14q22.3
#610024	RETINAL CONE DYSTROPHY 3A; RCD3A	ACHROMATOPSIA 6, INCLUDED; ACHM6, INCLUDED	12p12.3
#609924	AMINOACYLASE 1 DEFICIENCY; ACY1D		3p21.2
#609909	CARDIOMYOPATHY, DILATED, 1P; CMD1P		6q22.31
#609812	MATURITY-ONSET DIABETES OF THE YOUNG, TYPE 8, WITH EXOCRINE DYSFUNCTION; MODY8		9q34.13
#609621	SHORT QT SYNDROME 2; SQT2		11p15.5-p15.4
#609536	COMPLEMENT COMPONENT 5 DEFICIENCY; C5D		9q33.2
#609308	MUSCULAR DYSTROPHY-DYSTROGLYCANOPATHY (LIMB-GIRDLE), TYPE C, 1; MDDGC1		9q34.13
#609286	PROGRESSIVE EXTERNAL OPHTHALMOPLEGIA WITH MITOCHONDRIAL DNA DELETIONS, AUTOSOMAL DOMINANT 3; PEOA3		10q24.31
#609260	CHARCOT-MARIE-TOOTH DISEASE, AXONAL, AUTOSOMAL DOMINANT, TYPE 2A2A; CMT2A2A		1p36.22
#609056	SALT AND PEPPER DEVELOPMENTAL REGRESSION SYNDROME; SPDRS		2p11.2
#609015	MITOCHONDRIAL TRIFUNCTIONAL PROTEIN DEFICIENCY 1; MTPD1	MITOCHONDRIAL TRIFUNCTIONAL PROTEIN DEFICIENCY 1 WITH MYOPATHY AND NEUROPATHY, INCLUDED	2p23.3
#609006	DEAFNESS, AUTOSOMAL RECESSIVE 36, WITH OR WITHOUT VESTIBULAR INVOLVEMENT; DFNB36	DEAFNESS, AUTOSOMAL DOMINANT, WITHOUT VESTIBULAR INVOLVEMENT, INCLUDED	1p36.31
#608940	SPONDYLOMETAPHYSEAL DYSPLASIA WITH CONE-ROD DYSTROPHY; SMDCRD		3q29
#608898	HEMOPHAGOCYTIC LYMPHOHISTIOCYTOSIS, FAMILIAL, 3; FHL3		17q25.1
#608885	STOMATIN-DEFICIENT CRYOHYDROCYTOSIS WITH NEUROLOGIC DEFECTS; SDCHCN		1p34.2
#608800	SUDDEN INFANT DEATH WITH DYSGENESIS OF THE TESTES SYNDROME; SIDDT		6q22.1
#608636	CHROMOSOME 15q11-q13 DUPLICATION SYNDROME	AUTISM, SUSCEPTIBILITY TO, 4, INCLUDED; AUTS4, INCLUDED	15q11	15:19000001-25500000
#608567	SICK SINUS SYNDROME 1; SSS1		3p22.2
#608553	LEBER CONGENITAL AMAUROSIS 9; LCA9		1p36.22
#608415	PROLONGED ELECTRORETINAL RESPONSE SUPPRESSION 1; PERRS1		17q24.1
#608051	MACULAR DYSTROPHY, RETINAL, 2; MCDR2		4p15.32
#607944	SPONDYLOENCHONDRODYSPLASIA WITH IMMUNE DYSREGULATION; SPENCDI		19p13.2
#607821	DEAFNESS, AUTOSOMAL RECESSIVE 37; DFNB37		6q14.1
#607736	CHARCOT-MARIE-TOOTH DISEASE, AXONAL, TYPE 2J; CMT2J		1q23.3
#607694	LEUKODYSTROPHY, HYPOMYELINATING, 7, WITH OR WITHOUT OLIGODONTIA AND/OR HYPOGONADOTROPIC HYPOGONADISM; HLD7		10q22.3
#607594	IMMUNODEFICIENCY, COMMON VARIABLE, 1; CVID1	IMMUNODEFICIENCY, COMMON VARIABLE, INCLUDED; CVID, INCLUDED	2q33.2
#607485	FRONTOTEMPORAL LOBAR DEGENERATION WITH TDP43 INCLUSIONS, GRN-RELATED	APHASIA, PRIMARY PROGRESSIVE, INCLUDED; PPA, INCLUDED	17q21.31
#607483	THIAMINE METABOLISM DYSFUNCTION SYNDROME 2 (BIOTIN- OR THIAMINE-RESPONSIVE TYPE); THMD2		2q36.3
#607459	SENSORY ATAXIC NEUROPATHY, DYSARTHRIA, AND OPHTHALMOPARESIS; SANDO	SPINOCEREBELLAR ATAXIA WITH EPILEPSY, INCLUDED; SCAE, INCLUDED	15q26.1
#607426	COENZYME Q10 DEFICIENCY, PRIMARY, 1; COQ10D1		4q21.23
#607259	SPASTIC PARAPLEGIA 7, AUTOSOMAL RECESSIVE; SPG7		16q24.3
#607225	SPASTIC PARALYSIS, INFANTILE-ONSET ASCENDING; IAHSP		2q33.1
#607196	MICROCEPHALY, AMISH TYPE; MCPHA		17q25.1
#607136	SPINOCEREBELLAR ATAXIA 17; SCA17		6q27
#607060	PARKINSON DISEASE 8, AUTOSOMAL DOMINANT; PARK8		12q12
#606943	USHER SYNDROME, TYPE IG; USH1G		17q25.1
#606528	HOMOZYGOUS 11p15-p14 DELETION SYNDROME		11p15-p14	11:1-31000000
#606407	HYPOTONIA-CYSTINURIA SYNDROME	HOMOZYGOUS 2p21 DELETION SYNDROME, INCLUDED	2p21	2:41500001-47500000
#606346	DEAFNESS, AUTOSOMAL DOMINANT 22; DFNA22	DEAFNESS, AUTOSOMAL DOMINANT 22, WITH HYPERTROPHIC CARDIOMYOPATHY, INCLUDED	6q14.1
#606324	PARKINSON DISEASE 7, AUTOSOMAL RECESSIVE EARLY-ONSET; PARK7		1p36.23
#606159	NEURODEGENERATION WITH BRAIN IRON ACCUMULATION 3; NBIA3		19q13.33
#606070	AMYOTROPHIC LATERAL SCLEROSIS 21; ALS21		5q31.2
#606054	PROPIONIC ACIDEMIA		3q22.3, 13q32.3
#606003	TRANSALDOLASE DEFICIENCY; TALDOD		11p15.5
#605909	PARKINSON DISEASE 6, AUTOSOMAL RECESSIVE EARLY-ONSET; PARK6	PARKINSON DISEASE 6, LATE-ONSET, SUSCEPTIBILITY TO, INCLUDED	1p36.12
#605814	CITRULLINEMIA, TYPE II, NEONATAL-ONSET		7q21.3
#605711	MULTIPLE MITOCHONDRIAL DYSFUNCTIONS SYNDROME 1; MMDS1		2p13.3
#605543	PARKINSON DISEASE 4, AUTOSOMAL DOMINANT; PARK4		4q22.1
#605472	USHER SYNDROME, TYPE IIC; USH2C	USHER SYNDROME, TYPE IIC, GPR98/PDZD7, DIGENIC, INCLUDED	5q14.3, 10q24.31
#605362	CARDIOMYOPATHY, DILATED, 1J; CMD1J		6q23.2
#604772	VENTRICULAR TACHYCARDIA, CATECHOLAMINERGIC POLYMORPHIC, 1, WITH OR WITHOUT ATRIAL DYSFUNCTION AND/OR DILATED CARDIOMYOPATHY; CPVT1		1q43
#604360	SPASTIC PARAPLEGIA 11, AUTOSOMAL RECESSIVE; SPG11		15q21.1
#604187	SPASTIC PARAPLEGIA 10, AUTOSOMAL DOMINANT; SPG10		12q13.3
#604169	LEFT VENTRICULAR NONCOMPACTION 1; LVNC1		18q12.1
#604145	CARDIOMYOPATHY, DILATED, 1G; CMD1G		2q31.2
#603903	SICKLE CELL DISEASE		11p15.4
#603830	LONG QT SYNDROME 3; LQT3	LONG QT SYNDROME 3, ACQUIRED, SUSCEPTIBILITY TO, INCLUDED	3p22.2
#603786	STARGARDT DISEASE 4; STGD4		4p15.32
#603472	NEURONAL INTRANUCLEAR INCLUSION DISEASE; NIID		1q21.2
#603041	MITOCHONDRIAL DNA DEPLETION SYNDROME 1 (MNGIE TYPE); MTDPS1		22q13.33
#602771	CONGENITAL MYOPATHY 3 WITH RIGID SPINE; CMYP3		1p36.11
#602522	BARTTER SYNDROME, TYPE 4A, NEONATAL, WITH SENSORINEURAL DEAFNESS; BARTS4A	SENSORINEURAL DEAFNESS WITH MILD RENAL DYSFUNCTION, INCLUDED	1p32.3
#602093	CONE DYSTROPHY 3; COD3	CONE-ROD DYSTROPHY 14, INCLUDED; CORD14, INCLUDED	6p21.1
#601539	PEROXISOME BIOGENESIS DISORDER 1B; PBD1B		7q21.2
#601536	ATHABASKAN BRAINSTEM DYSGENESIS SYNDROME; ABDS	BOSLEY-SALIH-ALORAINY SYNDROME, INCLUDED; BSAS, INCLUDED	7p15.2
#601369	DEAFNESS, AUTOSOMAL DOMINANT 9; DFNA9		14q12
#601338	CEREBELLAR ATAXIA, AREFLEXIA, PES CAVUS, OPTIC ATROPHY, AND SENSORINEURAL HEARING LOSS; CAPOS		19q13.2
#601238	CEREBELLAR ATAXIA, CAYMAN TYPE; ATCAY		19p13.3
#601214	NAXOS DISEASE; NXD		17q21.2
#601154	CARDIOMYOPATHY, DILATED, 1E; CMD1E		3p22.2
#601152	NEUROPATHY, HEREDITARY MOTOR AND SENSORY, TYPE VIA, WITH OPTIC ATROPHY; HMSN6A		1p36.22
#601144	BRUGADA SYNDROME 1; BRGDA1	CARDIAC CONDUCTION DEFECT, NONSPECIFIC, INCLUDED	3p22.2
#601067	USHER SYNDROME, TYPE ID; USH1D	USHER SYNDROME, TYPE ID/F, CDH23/PCDH15, DIGENIC, INCLUDED	10q21.1, 10q22.1
#601005	TIMOTHY SYNDROME; TS		12p13.33
#600919	CARDIAC ARRHYTHMIA, ANKYRIN-B-RELATED	LONG QT SYNDROME 4, INCLUDED; LQT4, INCLUDED	4q25-q26
#600795	FRONTOTEMPORAL DEMENTIA AND/OR AMYOTROPHIC LATERAL SCLEROSIS 7; FTDALS7		3p11.2
#600666	POLYCYSTIC KIDNEY DISEASE 3 WITH OR WITHOUT POLYCYSTIC LIVER DISEASE; PKD3		11q12.3
#600501	ABCD SYNDROME; ABCDS		13q22.3
#600274	FRONTOTEMPORAL DEMENTIA; FTD	PICK COMPLEX, INCLUDED	14q24.2, 17q21.31
#600224	SPINOCEREBELLAR ATAXIA 5; SCA5		11q13.2
#600118	WARBURG MICRO SYNDROME 1; WARBM1		2q21.3
#600116	PARKINSON DISEASE 2, AUTOSOMAL RECESSIVE JUVENILE; PARK2		6q26
#600060	DEAFNESS, AUTOSOMAL RECESSIVE 2; DFNB2		11q13.5
#557000	PEARSON MARROW-PANCREAS SYNDROME
#556500	PARKINSON DISEASE, MITOCHONDRIAL
#540000	MITOCHONDRIAL MYOPATHY, ENCEPHALOPATHY, LACTIC ACIDOSIS, AND STROKE-LIKE EPISODES; MELAS
#535000	LEBER OPTIC ATROPHY
#500013	CHARCOT-MARIE-TOOTH DISEASE, AXONAL, MITOCHONDRIAL FORM, 1; CMTMA1
#500005	HYPOMAGNESEMIA, HYPERTENSION, AND HYPERCHOLESTEROLEMIA, MITOCHONDRIAL
#500001	LEBER OPTIC ATROPHY AND DYSTONIA
#314580	WIEACKER-WOLFF SYNDROME; WRWF		Xq11.2
#314050	THROMBOCYTOPENIA WITH BETA-THALASSEMIA, X-LINKED; XLTT		Xp11.23
#313200	SPINAL AND BULBAR MUSCULAR ATROPHY, X-LINKED 1; SMAX1		Xq12
#312750	RETT SYNDROME; RTT	RETT SYNDROME, ZAPPELLA VARIANT, INCLUDED	Xq28
#312600	RETINITIS PIGMENTOSA 2; RP2		Xp11.3
#312170	PYRUVATE DEHYDROGENASE E1-ALPHA DEFICIENCY; PDHAD	LACTIC ACIDEMIA, THIAMINE-RESPONSIVE, INCLUDED	Xp22.12
#311250	ORNITHINE TRANSCARBAMYLASE DEFICIENCY, HYPERAMMONEMIA DUE TO		Xp11.4
#310490	CHARCOT-MARIE-TOOTH DISEASE, X-LINKED RECESSIVE, 4, WITH OR WITHOUT CEREBELLAR ATAXIA; CMTX4		Xq26.1
#310200	MUSCULAR DYSTROPHY, DUCHENNE TYPE; DMD		Xp21.2-p21.1
#309500	RENPENNING SYNDROME 1; RENS1		Xp11.23
#309000	LOWE OCULOCEREBRORENAL SYNDROME; OCRL		Xq26.1
#308990	PROTEINURIA, LOW MOLECULAR WEIGHT, WITH HYPERCALCIURIA AND NEPHROCALCINOSIS		Xp11.23
#308700	HYPOGONADOTROPIC HYPOGONADISM 1 WITH OR WITHOUT ANOSMIA; HH1		Xp22.31
#308230	IMMUNODEFICIENCY WITH HYPER-IgM, TYPE 1; HIGM1		Xq26.3
#307800	HYPOPHOSPHATEMIC RICKETS, X-LINKED DOMINANT; XLHR		Xp22.11
#306400	GRANULOMATOUS DISEASE, CHRONIC, X-LINKED; CGDX	CYTOCHROME b-POSITIVE GRANULOMATOUS DISEASE, CHRONIC, X-LINKED, INCLUDED	Xp21.1-p11.4
#304790	IMMUNODYSREGULATION, POLYENDOCRINOPATHY, AND ENTEROPATHY, X-LINKED; IPEX	ISLETS OF LANGERHANS, ABSENCE OF, INCLUDED	Xp11.23
#304500	DEAFNESS, X-LINKED 1; DFNX1		Xq22.3
#304020	CONE-ROD DYSTROPHY, X-LINKED, 1; CORDX1	CONE DYSTROPHY 1, X-LINKED, INCLUDED; COD1, INCLUDED	Xp11.4
#303700	BLUE CONE MONOCHROMACY; BCM	CONE DYSTROPHY 5, X-LINKED, INCLUDED; COD5, INCLUDED	Xq28, Xq28
#303100	CHOROIDEREMIA; CHM	CHOROIDAL SCLEROSIS, INCLUDED	Xq21.2
#302060	BARTH SYNDROME; BTHS		Xq28
#301835	ARTS SYNDROME; ARTS		Xq22.3
#301500	FABRY DISEASE	FABRY DISEASE, CARDIAC VARIANT, INCLUDED	Xq22.1
#301045	CONGENITAL DISORDER OF GLYCOSYLATION, TYPE IIr; CDG2R		Xp11.4
#301041	WIEACKER-WOLFF SYNDROME, FEMALE-RESTRICTED; WRWFFR		Xq11.2
#301010	MYOPIA 26, X-LINKED, FEMALE-LIMITED; MYP26		Xq13.1
#300972	IMMUNODEFICIENCY 47; IMD47		Xq28
#300918	OLMSTED SYNDROME, X-LINKED; OLMSX		Xp22.12
#300908	ANEMIA, NONSPHEROCYTIC HEMOLYTIC, DUE TO G6PD DEFICIENCY		Xq28
#300818	PAROXYSMAL NOCTURNAL HEMOGLOBINURIA 1; PNH1		Xp22.2
#300770	SURFACTANT METABOLISM DYSFUNCTION, PULMONARY, 4; SMDP4		Xp22.33
#300653	PHOSPHOGLYCERATE KINASE 1 DEFICIENCY		Xq21.1
#300645	IMMUNODEFICIENCY 34; IMD34		Xp21.1-p11.4
#300624	FRAGILE X SYNDROME; FXS		Xq27.3
#300623	FRAGILE X TREMOR/ATAXIA SYNDROME; FXTAS		Xq27.3
#300523	ALLAN-HERNDON-DUDLEY SYNDROME; AHDS		Xq13.2
#300438	HSD10 MITOCHONDRIAL DISEASE; HSD10MD		Xp11.22
#300423	INTELLECTUAL DEVELOPMENTAL DISORDER, X-LINKED, SYNDROMIC, HEDERA TYPE; MRXSH		Xp11.4
#300322	LESCH-NYHAN SYNDROME; LNS	HPRT DEFICIENCY, NEUROLOGIC VARIANT, INCLUDED	Xq26.2-q26.3
#300291	ECTODERMAL DYSPLASIA AND IMMUNODEFICIENCY 1; EDAID1		Xq28
#300257	DANON DISEASE		Xq24
#300215	LISSENCEPHALY, X-LINKED, 2; LISX2	HYDRANENCEPHALY AND ABNORMAL GENITALIA, INCLUDED	Xp21.3
#300200	ADRENAL HYPOPLASIA, CONGENITAL; AHC		Xp21.2
#300100	ADRENOLEUKODYSTROPHY; ALD	ADRENOMYELONEUROPATHY, INCLUDED; AMN, INCLUDED	Xq28
#277900	WILSON DISEASE; WND		13q14.3
#277700	WERNER SYNDROME; WRN		8p12
#277400	METHYLMALONIC ACIDURIA AND HOMOCYSTINURIA, cblC TYPE; MAHCC	METHYLMALONIC ACIDURIA AND HOMOCYSTINURIA, cblC TYPE, DIGENIC, INCLUDED	1p34.1, 1p34.1
#276902	USHER SYNDROME, TYPE IIIA; USH3A		3q25.1
#276901	USHER SYNDROME, TYPE IIA; USH2A		1q41, 10q24.31
#276900	USHER SYNDROME, TYPE I; USH1	USHER SYNDROME, TYPE IB, INCLUDED; USH1B, INCLUDED	11q13.5
#276710	TYROSINEMIA, TYPE III; TYRSN3		12q24.31
#276700	TYROSINEMIA, TYPE I; TYRSN1		15q25.1
#275400	OLIVER-MCFARLANE SYNDROME; OMCS		19p13.2
#275355	SQUAMOUS CELL CARCINOMA, HEAD AND NECK; HNSCC		8p21.3, 13q34
#275350	TRANSCOBALAMIN II DEFICIENCY		22q12.2
#274600	PENDRED SYNDROME; PDS		7q22.3
#273800	GLANZMANN THROMBASTHENIA 1; GT1		17q21.31
#272800	TAY-SACHS DISEASE; TSD	TAY-SACHS DISEASE, JUVENILE, INCLUDED	15q23
#271980	SUCCINIC SEMIALDEHYDE DEHYDROGENASE DEFICIENCY; SSADHD		6p22.3
#271150	SPINAL MUSCULAR ATROPHY, TYPE IV; SMA4		5q13.2
#270800	SPASTIC PARAPLEGIA 5A, AUTOSOMAL RECESSIVE; SPG5A		8q12.3
#270700	SPASTIC PARAPLEGIA 15, AUTOSOMAL RECESSIVE; SPG15		14q24.1
#270550	SPASTIC ATAXIA, CHARLEVOIX-SAGUENAY TYPE; SACS		13q12.12
#268800	SANDHOFF DISEASE	SANDHOFF DISEASE, ADULT TYPE, INCLUDED	5q13.3
#268315	ROD-CONE DYSTROPHY, SENSORINEURAL DEAFNESS, AND FANCONI-TYPE RENAL DYSFUNCTION; RCDFRD		8q22.3
#267750	KNOBLOCH SYNDROME 1; KNO1		21q22.3
#266500	REFSUM DISEASE, CLASSIC		10p13
#265400	PULMONARY HYPERTENSION, PRIMARY, 5; PPH5		3q29
#265120	SURFACTANT METABOLISM DYSFUNCTION, PULMONARY, 1; SMDP1		2p11.2
#263570	POLYGLUCOSAN BODY NEUROPATHY, ADULT FORM; APBN		3p12.2
#263400	ERYTHROCYTOSIS, FAMILIAL, 2; ECYT2	POLYCYTHEMIA, CHUVASH TYPE, INCLUDED	3p25.3
#262500	LARON SYNDROME		5p13.1-p12
#261680	PHOSPHOENOLPYRUVATE CARBOXYKINASE DEFICIENCY, CYTOSOLIC; PCKDC		20q13.31
#261100	IMERSLUND-GRASBECK SYNDROME 1; IGS1		10p13
#260400	SHWACHMAN-DIAMOND SYNDROME 1; SDS1		7q11.21
#258501	3-METHYLGLUTACONIC ACIDURIA, TYPE III; MGCA3		19q13.32
#257270	NIGHT BLINDNESS, CONGENITAL STATIONARY, TYPE 1B; CSNB1B		5q35.3
#257220	NIEMANN-PICK DISEASE, TYPE C1; NPC1	NIEMANN-PICK DISEASE, TYPE D, INCLUDED	18q11.2
#256600	NEURODEGENERATION WITH BRAIN IRON ACCUMULATION 2A; NBIA2A		22q13.1
#254090	ULLRICH CONGENITAL MUSCULAR DYSTROPHY 1; UCMD1		2q37.3, 21q22.3, 21q22.3
#253400	SPINAL MUSCULAR ATROPHY, TYPE III; SMA3		5q13.2, 5q13.2
#253300	SPINAL MUSCULAR ATROPHY, TYPE I; SMA1		5q13.2
#253260	BIOTINIDASE DEFICIENCY		3p25.1
#251290	PSEUDO-TORCH SYNDROME 1; PTORCH1		5q13.2
#251110	METHYLMALONIC ACIDURIA, cblB TYPE		12q24.11
#250940	HOMOCYSTINURIA-MEGALOBLASTIC ANEMIA, cblG COMPLEMENTATION TYPE; HMAG		1q43
#250250	CARTILAGE-HAIR HYPOPLASIA; CHH		9p13.3
#250100	METACHROMATIC LEUKODYSTROPHY; MLD	PSEUDOARYLSULFATASE A DEFICIENCY, INCLUDED	22q13.33
#249270	THIAMINE-RESPONSIVE MEGALOBLASTIC ANEMIA SYNDROME; TRMA		1q24.2
#248900	MAST SYNDROME; MASTS		15q22.31
#248600	MAPLE SYRUP URINE DISEASE; MSUD	MAPLE SYRUP URINE DISEASE, CLASSIC, INCLUDED	1p21.2, 6q14.1, 19q13.2
#248370	MANDIBULOACRAL DYSPLASIA WITH TYPE A LIPODYSTROPHY; MADA	MANDIBULOACRAL DYSPLASIA WITH TYPE A LIPODYSTROPHY, ATYPICAL, INCLUDED	1q22
#248200	STARGARDT DISEASE 1; STGD1	FUNDUS FLAVIMACULATUS, INCLUDED; FFM, INCLUDED	1p22.1
#246900	DIHYDROLIPOAMIDE DEHYDROGENASE DEFICIENCY; DLDD		7q31.1
#245570	EPILEPSY, FOCAL, WITH SPEECH DISORDER AND WITH OR WITHOUT IMPAIRED INTELLECTUAL DEVELOPMENT; FESD	LANDAU-KLEFFNER SYNDROME, INCLUDED; LKS, INCLUDED	16p13.2
#244400	CILIARY DYSKINESIA, PRIMARY, 1; CILD1	KARTAGENER SYNDROME, INCLUDED	9p13.3
#243000	INDIFFERENCE TO PAIN, CONGENITAL, AUTOSOMAL RECESSIVE; CIP	NEUROPATHY, HEREDITARY SENSORY AND AUTONOMIC, TYPE IID, INCLUDED; HSAN2D, INCLUDED	2q24.3
#242900	SCHIMKE IMMUNOOSSEOUS DYSPLASIA; SIOD		2q35
#242860	IMMUNODEFICIENCY-CENTROMERIC INSTABILITY-FACIAL ANOMALIES SYNDROME 1; ICF1		20q11.21
#242840	VICI SYNDROME; VICIS		18q12.3-q21.1
#240300	AUTOIMMUNE POLYENDOCRINE SYNDROME, TYPE I, WITH OR WITHOUT REVERSIBLE METAPHYSEAL DYSPLASIA; APS1	AUTOIMMUNE POLYENDOCRINOPATHY SYNDROME, TYPE I, AUTOSOMAL DOMINANT, INCLUDED	21q22.3
#238970	HYPERORNITHINEMIA-HYPERAMMONEMIA-HOMOCITRULLINURIA SYNDROME; HHHS		13q14.11
#236730	UROFACIAL SYNDROME 1; UFS1		10q24.2
#236200	HOMOCYSTINURIA DUE TO CYSTATHIONINE BETA-SYNTHASE DEFICIENCY	HYPERHOMOCYSTEINEMIA, THROMBOTIC, CBS-RELATED, INCLUDED	21q22.3
#235400	HEMOLYTIC UREMIC SYNDROME, ATYPICAL, SUSCEPTIBILITY TO, 1; AHUS1	HEMOLYTIC UREMIC SYNDROME, TYPICAL, INCLUDED	1q31.3, 1q31.3, 1q31.3
#234050	TRICHOTHIODYSTROPHY 4, NONPHOTOSENSITIVE; TTD4		7p14.1
#233100	RENAL GLUCOSURIA; GLYS		16p11.2
#232500	GLYCOGEN STORAGE DISEASE IV; GSD4	GSD IV, CLASSIC HEPATIC, INCLUDED	3p12.2
#232400	GLYCOGEN STORAGE DISEASE III; GSD3	GLYCOGEN STORAGE DISEASE IIIa, INCLUDED; GSD IIIa, INCLUDED	1p21.2
#232240	GLYCOGEN STORAGE DISEASE Ic; GSD1C	GLYCOGEN STORAGE DISEASE Id, INCLUDED; GSD1D, INCLUDED	11q23.3
#232220	GLYCOGEN STORAGE DISEASE Ib; GSD1B		11q23.3
#232200	GLYCOGEN STORAGE DISEASE Ia; GSD1A		17q21.31
#231550	ACHALASIA-ADDISONIANISM-ALACRIMA SYNDROME; AAAS	ACHALASIA-ALACRIMA SYNDROME, INCLUDED	12q13.13
#230740	GAPO SYNDROME; GAPOS		2p13.3
#230400	GALACTOSEMIA I; GALAC1	GALACTOSEMIA, DUARTE VARIANT, INCLUDED	9p13.3
#229600	FRUCTOSE INTOLERANCE, HEREDITARY; HFI		9q31.1
#229300	FRIEDREICH ATAXIA; FRDA	FRIEDREICH ATAXIA WITH RETAINED REFLEXES, INCLUDED; FARR, INCLUDED	9q21.11
#227810	FANCONI-BICKEL SYNDROME; FBS		3q26.2
#225750	AICARDI-GOUTIERES SYNDROME 1; AGS1	AICARDI-GOUTIERES SYNDROME 1, AUTOSOMAL DOMINANT, INCLUDED	3p21.31
#223900	NEUROPATHY, HEREDITARY SENSORY AND AUTONOMIC, TYPE III; HSAN3		9q31.3
#222470	TRICHOHEPATOENTERIC SYNDROME 1; THES1		5q15
#222300	WOLFRAM SYNDROME 1; WFS1		4p16.1
#221820	LEUKOENCEPHALOPATHY, HEREDITARY DIFFUSE, WITH SPHEROIDS 1; HDLS1		5q32
#220290	DEAFNESS, AUTOSOMAL RECESSIVE 1A; DFNB1A	DEAFNESS, DIGENIC, GJB2/GJB6, INCLUDED	1p34.3, 13q12.11, 13q12.11
#220110	MITOCHONDRIAL COMPLEX IV DEFICIENCY, NUCLEAR TYPE 1; MC4DN1		9q34.2
#219800	CYSTINOSIS, NEPHROPATHIC; CTNS	CYSTINOSIS, INFANTILE NEPHROPATHIC, INCLUDED	17p13.2
#218040	COSTELLO SYNDROME; CSTLO	MYOPATHY, CONGENITAL, WITH EXCESS OF MUSCLE SPINDLES, INCLUDED; CMEMS, INCLUDED	11p15.5
#216340	YUNIS-VARON SYNDROME; YVS		6q21
#214800	CHARGE SYNDROME		8q12.2
#214450	GRISCELLI SYNDROME, TYPE 1; GS1		15q21.2
#214100	PEROXISOME BIOGENESIS DISORDER 1A (ZELLWEGER); PBD1A	PEROXISOME BIOGENESIS DISORDER, COMPLEMENTATION GROUP 1, INCLUDED; CG1, INCLUDED	7q21.2
#213700	CEREBROTENDINOUS XANTHOMATOSIS; CTX		2q35
#213000	CEREBELLAR HYPOPLASIA/ATROPHY, EPILEPSY, AND GLOBAL DEVELOPMENTAL DELAY; CHEGDD		8q23.1
#212140	CARNITINE DEFICIENCY, SYSTEMIC PRIMARY; CDSP		5q31.1
#212138	CARNITINE-ACYLCARNITINE TRANSLOCASE DEFICIENCY; CACTD		3p21.31
#212065	CONGENITAL DISORDER OF GLYCOSYLATION, TYPE Ia; CDG1A		16p13.2
#210000	BEHR SYNDROME; BEHRS		3q29
#209920	BARE LYMPHOCYTE SYNDROME, TYPE II	BARE LYMPHOCYTE SYNDROME, TYPE II, COMPLEMENTATION GROUP A, INCLUDED	1q21.3, 13q13.3, 16p13.13, 19p13.11
#209900	BARDET-BIEDL SYNDROME 1; BBS1		1p35.2, 3q11.2, 11q13.2
#209880	CENTRAL HYPOVENTILATION SYNDROME, CONGENITAL, 1; CCHS1	ONDINE-HIRSCHSPRUNG DISEASE, INCLUDED; OHD, INCLUDED	4p13
#208900	ATAXIA-TELANGIECTASIA; AT	AT, COMPLEMENTATION GROUP A, INCLUDED; ATA, INCLUDED	11q22.3
#208150	FETAL AKINESIA DEFORMATION SEQUENCE 1; FADS1		9q31.3
#208085	ARTHROGRYPOSIS, RENAL DYSFUNCTION, AND CHOLESTASIS 1; ARCS1		15q26.1
#207900	ARGININOSUCCINIC ACIDURIA		7q11.21
#204000	LEBER CONGENITAL AMAUROSIS 1; LCA1		17p13.1
#203800	ALSTROM SYNDROME; ALMS		2p13.1
#203700	MITOCHONDRIAL DNA DEPLETION SYNDROME 4A (ALPERS TYPE); MTDPS4A		15q26.1
#203450	ALEXANDER DISEASE; ALXDRD		17q21.31
#201475	ACYL-CoA DEHYDROGENASE, VERY LONG-CHAIN, DEFICIENCY OF; ACADVLD		17p13.1
#201300	NEUROPATHY, HEREDITARY SENSORY AND AUTONOMIC, TYPE IIA; HSAN2A		12p13.33
#194070	WILMS TUMOR 1; WT1		11p13, 13q13.1, Xq26.2
#194050	WILLIAMS-BEUREN SYNDROME; WBS		7q11.23	7:72700001-77900000
#193220	VITREORETINOCHOROIDOPATHY; VRCP	MICROCORNEA, ROD-CONE DYSTROPHY, CATARACT, AND POSTERIOR STAPHYLOMA 2, INCLUDED; MRCS2, INCLUDED	11q12.3
#193003	SPINOCEREBELLAR ATAXIA 27A; SCA27A		13q33.1
#192430	VELOCARDIOFACIAL SYNDROME; VCFS		22q11.21
#192315	VASCULOPATHY, RETINAL, WITH CEREBRAL LEUKOENCEPHALOPATHY AND SYSTEMIC MANIFESTATIONS; RVCLS		3p21.31
#191800	BLADDER DYSFUNCTION, AUTONOMIC, WITH IMPAIRED PUPILLARY REFLEX AND SECONDARY CAKUT; BAIPRCK		15q25.1
#190685	DOWN SYNDROME	DOWN SYNDROME CHROMOSOME REGION, INCLUDED; DCR, INCLUDED	21q22.3	21:41200001-46709983
#190300	TREMOR, HEREDITARY ESSENTIAL, 1; ETM1		3q13.31
#188400	DIGEORGE SYNDROME; DGS	DIGEORGE SYNDROME CHROMOSOME REGION, INCLUDED; DGCR, INCLUDED	22q11.21
#185070	STORMORKEN SYNDROME; STRMK		11p15.4
#185000	OVERHYDRATED HEREDITARY STOMATOCYTOSIS; OHST		6p12.3
#183900	SPONDYLOEPIPHYSEAL DYSPLASIA CONGENITA; SEDC		12q13.11
#183090	SPINOCEREBELLAR ATAXIA 2; SCA2	AMYOTROPHIC LATERAL SCLEROSIS, SUSCEPTIBILITY TO, 13, INCLUDED; ALS13, INCLUDED	12q24.12
#183086	SPINOCEREBELLAR ATAXIA 6; SCA6		19p13.13
#182900	SPHEROCYTOSIS, TYPE 1; SPH1		8p11.21
#182601	SPASTIC PARAPLEGIA 4, AUTOSOMAL DOMINANT; SPG4		2p22.3
#182230	SEPTOOPTIC DYSPLASIA	PITUITARY HORMONE DEFICIENCY, COMBINED, 5, INCLUDED; CPHD5, INCLUDED	3p14.3
#181500	SCHIZOPHRENIA; SCZD		1p36.2, 1p36.22, 1q32.1, 1q42.2, 3p25.2, 3q13.31, 5q23-q35, 6p23, 6q13-q26, 8p21, 10q22.3, 11q14-q21, 13q14.2, 13q32, 13q33.2, 18p, 22q11.21, 22q11.21, 22q12.3, 22q12.3
#177000	PROTOPORPHYRIA, ERYTHROPOIETIC, 1; EPP1		18q21.31
#176270	PRADER-WILLI SYNDROME; PWS	PRADER-WILLI SYNDROME CHROMOSOME REGION, INCLUDED; PWCR, INCLUDED	15q11-q13	15:19000001-33400000
#176000	PORPHYRIA, ACUTE INTERMITTENT; AIP	PORPHYRIA, ACUTE INTERMITTENT, NONERYTHROID VARIANT, INCLUDED	11q23.3
#175050	JUVENILE POLYPOSIS/HEREDITARY HEMORRHAGIC TELANGIECTASIA SYNDROME; JPHT		18q21.2
#174800	MCCUNE-ALBRIGHT SYNDROME; MAS	POLYOSTOTIC FIBROUS DYSPLASIA, INCLUDED; PFD, INCLUDED; POFD, INCLUDED	20q13.32
#170390	ANDERSEN CARDIODYSRHYTHMIC PERIODIC PARALYSIS		17q24.3
#169500	LEUKODYSTROPHY, DEMYELINATING, ADULT-ONSET, AUTOSOMAL DOMINANT; ADLD		5q23.2
#168601	PARKINSON DISEASE 1, AUTOSOMAL DOMINANT; PARK1	ATYPICAL PARKINSON DISEASE, INCLUDED	4q22.1
#168600	PARKINSON DISEASE, LATE-ONSET; PD		1q22, 4q23, 6q27, 12q24.12, 13q21.33, 14q32.12, 17q21.31
#166300	MULTICENTRIC CARPOTARSAL OSTEOLYSIS SYNDROME; MCTO		20q12
#166200	OSTEOGENESIS IMPERFECTA, TYPE I; OI1		17q21.33
#165550	OPTIC NERVE HYPOPLASIA, BILATERAL	OPTIC NERVE APLASIA, BILATERAL, INCLUDED	11p13
#165510	OPTIC ATROPHY 13 WITH RETINAL AND FOVEAL ABNORMALITIES; OPA13		7q34
#165500	OPTIC ATROPHY 1; OPA1		3q29
#164500	SPINOCEREBELLAR ATAXIA 7; SCA7		3p14.1
#164200	OCULODENTODIGITAL DYSPLASIA; ODDD		6q22.31
#163800	SICK SINUS SYNDROME 2; SSS2		15q24.1
#163500	NIGHT BLINDNESS, CONGENITAL STATIONARY, AUTOSOMAL DOMINANT 2; CSNBAD2		4p16.3
#162200	NEUROFIBROMATOSIS, TYPE I; NF1		17q11.2
#162091	SCHWANNOMATOSIS 1; SWN1		22q11.23
#160980	CARNEY COMPLEX, TYPE 1; CNC1		17q24.2
#160900	MYOTONIC DYSTROPHY 1; DM1		19q13.32
#159550	ATAXIA-PANCYTOPENIA SYNDROME; ATXPC		7q21.2
#158900	FACIOSCAPULOHUMERAL MUSCULAR DYSTROPHY 1; FSHD1	FACIOSCAPULOHUMERAL MUSCULAR DYSTROPHY, INFANTILE, INCLUDED	4q35	4:182300001-190214555
#158810	BETHLEM MYOPATHY 1; BTHLM1		2q37.3, 21q22.3, 21q22.3
#158350	COWDEN SYNDROME 1; CWS1	LHERMITTE-DUCLOS DISEASE, INCLUDED; LDD, INCLUDED	10q23.31
#155310	VISCERAL MYOPATHY 1; VSCM1		2p13.1
#155100	MACROTHROMBOCYTOPENIA AND GRANULOCYTE INCLUSIONS WITH OR WITHOUT NEPHRITIS OR SENSORINEURAL HEARING LOSS; MATINS		22q12.3
#153870	RETINITIS PIGMENTOSA 91; RP91		6q14.1
#151800	LIPOMATOSIS, MULTIPLE SYMMETRIC, WITH OR WITHOUT AXONAL PERIPHERAL NEUROPATHY; MSL		1p36.22
#150550	PERIODIC FEVER, IMMUNODEFICIENCY, AND THROMBOCYTOPENIA SYNDROME; PFITS		4p16.1
#146510	PALLISTER-HALL SYNDROME; PHS		7p14.1
#146500	MULTIPLE SYSTEM ATROPHY 1, SUSCEPTIBILITY TO; MSA1	AUTONOMIC FAILURE, PURE, INCLUDED	4q21.23
#144755	HYPEROSTOSIS CRANIALIS INTERNA; HCIN		8p21.3
#143500	GILBERT SYNDROME		2q37.1
#143100	HUNTINGTON DISEASE; HD		4p16.3
#142623	HIRSCHSPRUNG DISEASE, SUSCEPTIBILITY TO, 1; HSCR1	HIRSCHSPRUNG DISEASE, PROTECTION AGAINST, INCLUDED	10q11.21
#141500	MIGRAINE, FAMILIAL HEMIPLEGIC, 1; FHM1	MIGRAINE, FAMILIAL HEMIPLEGIC 1, WITH PROGRESSIVE CEREBELLAR ATAXIA, INCLUDED	19p13.13
#137920	RENAL CYSTS AND DIABETES SYNDROME; RCAD		17q12
#136880	FUNDUS ALBIPUNCTATUS	RETINITIS PUNCTATA ALBESCENS, INCLUDED	3q22.1, 6p21.1, 12q13.2, 15q26.1
#133020	ERYTHERMALGIA, PRIMARY	NEUROPATHY, SMALL FIBER, INCLUDED; SFNP, INCLUDED	2q24.3
#128235	DYSTONIA 12; DYT12		19q13.2
#127750	DEMENTIA, LEWY BODY; DLB	DIFFUSE LEWY BODY DISEASE WITH GAZE PALSY, INCLUDED	1q22, 4q22.1, 5q35.2
#126200	MULTIPLE SCLEROSIS, SUSCEPTIBILITY TO; MS	MULTIPLE SCLEROSIS, SUSCEPTIBILITY TO, 1, INCLUDED; MS1, INCLUDED	2q37.3, 6p21.32, 6p21.32
#125853	TYPE 2 DIABETES MELLITUS; T2D	INSULIN RESISTANCE, SUSCEPTIBILITY TO, INCLUDED	2q24.1, 2q31.3, 2q36.3, 3p25.2, 3q26.2, 3q27.2, 4p16.1, 5q34-q35.2, 6p21.31, 6q23.2, 7p15.3, 7p13, 7q31.1, 7q32.1, 8q24.11, 10q25.2-q25.3, 11p15.1, 11p15.1, 11p11.2, 11q14.3, 12q24.31, 13q12.2, 13q34, 15q21.3, 17q12, 19p13.2, 19q13.2, 20q13.12, 20q13.13
#125310	CEREBRAL ARTERIOPATHY, AUTOSOMAL DOMINANT, WITH SUBCORTICAL INFARCTS AND LEUKOENCEPHALOPATHY, TYPE 1; CADASIL1		19p13.12
#124000	MITOCHONDRIAL COMPLEX III DEFICIENCY, NUCLEAR TYPE 1; MC3DN1		2q35
#123400	CREUTZFELDT-JAKOB DISEASE; CJD	CREUTZFELDT-JAKOB DISEASE, SPORADIC, INCLUDED; sCJD, INCLUDED	6p21.32, 20p13
#122470	CORNELIA DE LANGE SYNDROME 1; CDLS1		5p13.2
#120790	COMPLEMENT COMPONENT 4, PARTIAL DEFICIENCY OF		11q12.1
#118220	CHARCOT-MARIE-TOOTH DISEASE, DEMYELINATING, TYPE 1A; CMT1A		17p12
#116920	LEUKOCYTE ADHESION DEFICIENCY, TYPE I; LAD1		21q22.3
#115196	CARDIOMYOPATHY, FAMILIAL HYPERTROPHIC, 3; CMH3		15q22.2
#115150	CARDIOFACIOCUTANEOUS SYNDROME 1; CFC1		7q34
#113900	PROGRESSIVE FAMILIAL HEART BLOCK, TYPE IA; PFHB1A	HEART BLOCK, NONPROGRESSIVE, INCLUDED	3p22.2
#110100	BLEPHAROPHIMOSIS, PTOSIS, AND EPICANTHUS INVERSUS; BPES	BPES, TYPE I, INCLUDED	3q22.3
#109150	MACHADO-JOSEPH DISEASE; MJD		14q32.12
#108120	ARTHROGRYPOSIS, DISTAL, TYPE 1A; DA1A	ARTHROGRYPOSIS, DISTAL, TYPE 2B4, INCLUDED; DA2B4, INCLUDED	9p13.3
#106210	ANIRIDIA 1; AN1	CATARACT, CONGENITAL, WITH LATE-ONSET CORNEAL DYSTROPHY, INCLUDED	11p13
#105830	ANGELMAN SYNDROME; AS	ANGELMAN SYNDROME CHROMOSOME REGION, INCLUDED; ANCR, INCLUDED	15q11.2
#105550	FRONTOTEMPORAL DEMENTIA AND/OR AMYOTROPHIC LATERAL SCLEROSIS 1; FTDALS1		9p21.2
#105400	AMYOTROPHIC LATERAL SCLEROSIS 1; ALS1	AMYOTROPHIC LATERAL SCLEROSIS 1, AUTOSOMAL RECESSIVE, INCLUDED	2p13.1, 12q13.12, 21q22.11, 22q12.2
#105210	AMYLOIDOSIS, HEREDITARY, TRANSTHYRETIN-RELATED	AMYLOIDOSIS, LEPTOMENINGEAL, TRANSTHYRETIN-RELATED, INCLUDED	18q12.1
#105120	AMYLOIDOSIS, FINNISH TYPE	CEREBRAL AMYLOID ANGIOPATHY, GSN-RELATED, INCLUDED	9q33.2
#104310	ALZHEIMER DISEASE 2; AD2		19q13.32
#104300	ALZHEIMER DISEASE, FAMILIAL, 1; AD1	ALZHEIMER DISEASE, INCLUDED; AD, INCLUDED	7q36.1, 10q22.2, 17q22, 21q21.3
#103580	PSEUDOHYPOPARATHYROIDISM, TYPE IA; PHP1A		20q13.32
#102700	SEVERE COMBINED IMMUNODEFICIENCY, AUTOSOMAL RECESSIVE, T CELL-NEGATIVE, B CELL-NEGATIVE, NK CELL-NEGATIVE, DUE TO ADENOSINE DEAMINASE DEFICIENCY	SCID DUE TO ADA DEFICIENCY, DELAYED ONSET, INCLUDED	20q13.12
#100800	ACHONDROPLASIA; ACH		4p16.3

## Sheet: OMIM
Gene Symbol
XRCC4
VPS33B
VIPAS39
TUBB6
TPK1
TBX2
SNAPC4
SLC25A19
SLC19A3
SFTPC
SFTPB
RRM2B
RNF220
PRDM13
PMPCB
OTX2
NFU1
NFASC
MYO1H
LETM1
ITM2B
ISCA2
ISCA1
IBA57
GEMIN5
GCSH
FADD
ECE1
DRD4
DBR1
CSF2RB
CSF2RA
CHRNA3
CAMTA1
CACNA1D
BSND
BOLA3
ACTA2
ABCA3
XGIP
VIPAR
VETD
THMD5
THMD2
SSMED
SNAP190
SMDP5
SMDP4
SFTP2
SFTB3
P53R2
NEDCAM
MPPB
MMDS7
MMDS4
MMDS2
MCOPS5
LNCR2
KIAA0833
KIAA0756
KDIDAR
IMD90
HLD23
HIRIP
HBLD2
FPVEPD
DNC
CONDMIM
CDIDHH
CCHS2
CACNL1A2
C1orf69
BRI
ACTSA
ABC3
SPE39
SMDP3
SMDP2
SMDP1
PFIC12
PEOA5
PCH17
PAOD2
NEDRSO
NEDCPMD
MUP1
MMDS3
MMDS1
HISCA
CPHD6
CECBA
CCHL1A2
BBGD
ABRI
AAT6
SPG74
SANDD
MYMY5
MTDPS8A
MMDS5
MCPHA
FBD
C14orf133
BAIPRCK
THMD3
RDGCA
PASNA
MTDPS8B
THMD4
RCDFRD
ELF2
ZNF532
PITRM1
CLDN10
PTRHD1
NDUFAF7
GMPPB
POLR3B
TNNI3K
KIF6
FAH
AP5Z1
WDR35
MTRFR
HPSE2
GRXCR1
SLX4
STN1
CTSA
HTT
ALDOB
GOLPH3
ERLIN2
FARS2
MIR34C
MIR34B
SAMD9L
G6PC3
LRRK1
DARS2
RBCK1
MIR29A
NGLY1
ATP13A2
PNPT1
ORAI1
TRMU
PJVK
CEP290
QKI
ACADL
CHMP2B
MIR92A1
FIG4
MMUT
LRRK2
MAFB
CABP4
ADA
PPARGC1B
NMNAT1
VPS16
VHL
MFN2
PANX1
PINK1
ACP33
CACNA2D4
TPP1
WHRN
FERMT3
GBE1
ATXN7
KCNV2
ATM
ADA2
KCNQ1
ATN1
SBDS
CLIC5
STUB1
PAX6
EHHADH
NDUFAF1
CERS2
C1NH
GCLC
ALMS1
FXN
PKHD1
PAX3
LZTFL1
MBNL1
POT1
NOP10
GBA
TXNRD2
HTRA2
UGT1A9
MAGI2
ALS2
ESPN
DICER1
SHANK3
MFRP
WFS1
BBS2
TWNK
POLR3K
STIM1
LDB3
BBC3
SLC26A4
OXR1
FOXL2
PRDM16
VPS41
MAGEL2
RAD18
USH1C
DIABLO
DISC1
HCN4
TOR1A
TARDBP
LATS2
KL
DDAH1
WARS2
MAP3K14
RECQL2
AFG3L2
LARS2
PPARGC1A
SACS
GNB5
ST3GAL5
PROM1
SPAST
SFRP5
RNASEH1
ERN1
SCN4A
SLC19A2
GDF11
BAG3
SLC25A15
PHOX2B
DNM1L
CTSF
LATS1
SCN9A
HIF1A
DNAH5
PTPRQ
BNIP3
AMFR
KCNK2
COCH
TLR2
CUBN
PDE1C
ZNF217
KIF5A
SPG7
TNFSF12
MAD1L1
SLC37A4
PRKN
CFTR
GRID2
TERC
SOX10
DDOST
BID
SIGMAR1
NR4A2
ROCK1
UCP2
PPP2R5D
ATXN1
PPARG
KARS1
CAMLG
CACNA1A
LEPR
LIG3
KCNJ11
SLC12A2
IARS1
NKX2-1
MEOX2
TFAM
GARS1
CCNF
BRCA2
SCN5A
KCNMA1
DYNC1H1
ITGB2
EPHB4
MTTS1
MTTL1
MTTC
MTRNR1
MTATP6
MTND5
AR
FMR1
G6PD
ANOS1
ATP6AP2
PHEX
AVPR2
OCRL
CYBB
NR0B1
PQBP1
WAS
APLN
FOXP3
HDAC6
HSD17B10
IKBKG
OFD1
FHL1
IL13RA2
DKC1
TEX28
FGF13
MECP2
MYO7A
XRCC1
TP53
TNNT2
TNNI3
THRB
TTN
RYR2
RHO
RAB5B
INS
PRNP
TTR
POLG
ITGB3
PVALB
RHOA
FLT1
RET
RAF1
OAS1
LEP
SNCA
NOS1
NOS2
MYH7
MYH11
KMT2A
MPZ
MAPT
MC4R
KCNH2
IL3
INSR
IREB2
IFNG
SOD1
HADHB
HNF1A
GRN
GPT2
SLC2A1
CFH
DSP
CTLA4
PPIA
CRYM
C3
COL6A1
CTNNA1
CEL
CACNA1C
BRCA1
ATP2A2
AQP1
LRP1
APOE
ANK2
APP
PSEN1
ADORA1
ACTB
FLNC

## Sheet: TTD(1)
Target	Target Info
PTGER2	Successful
TBXA2R	Successful
PDE5A	Successful
SERPING1	Successful
MC1R	Successful
MC4R	Successful
ADRA1D	Successful
GPCR	Discontinued
PTGR	Successful
OTR	Successful
BKbeta4	Clinical trail
PDE5	Successful
ADRA2	Successful

## Sheet: TTD(2)
Gene Symbol
PTGER2
TBXA2R
PDE5A
SERPING1
MC1R
MC4R
ADRA1D
PTGR
OTR
PDE5
ADRA2

## Sheet: DrugBank(1)
		TARGET	uniprot ID	gene
DB00770	Alprostadil	Prostaglandin E2 receptor EP2 subtype		PTGER2	target
DB00770	Alprostadil	Prostaglandin E2 receptor EP1 subtype		PTGER1	target
DB00770	Alprostadil	Multidrug resistance-associated protein 5	O15400	ABCC5	transporter
DB00770	Alprostadil	Solute carrier organic anion transporter family member 2B1		SLCO2B1	transporter
DB00770	Alprostadil	Solute carrier organic anion transporter family member 3A1		SLCO3A1	transporter
DB00770	Alprostadil	Multidrug resistance-associated protein 4	O15439	ABCC4	transporter
DB00770	Alprostadil	Solute carrier organic anion transporter family member 2A1		SLCO2A1	transporter
DB00770	Alprostadil	Prostaglandin D2 receptor 2		PTGDR2	target
DB00770	Alprostadil	Solute carrier family 22 member 6		SLC22A6	transporter
DB00770	Alprostadil	15-hydroxyprostaglandin dehydrogenase [NAD(+)]	P15428	HPGD	enzyme
DB00770	Alprostadil	Serum albumin	P02768	ALB	carrier
DB00770	Alprostadil	Prostaglandin E2 receptor EP3 subtype		PTGER3	target
DB00770	Alprostadil	Prostaglandin E2 receptor EP4 subtype		PTGER4	target
DB06237	Avanafil	cGMP-specific 3',5'-cyclic phosphodiesterase		PDE5A	target
DB06237	Avanafil	Cytochrome P450 3A4		CYP3A4	enzyme
DB06237	Avanafil	Serum albumin	P02768	ALB	carrier
DB06237	Avanafil	Alpha-1-acid glycoprotein 1		ORM1	carrier
DB06237	Avanafil	P-glycoprotein 1	P08183	ABCB1	transporter
DB06237	Avanafil	ATP-binding cassette sub-family G member 2	Q9UNQ0	ABCG2	transporter
DB06237	Avanafil	Cytochrome P450 2C9		CYP2C9	enzyme
DB04884	Dapoxetine	5-hydroxytryptamine receptor 1A		HTR1A	target
DB04884	Dapoxetine	5-hydroxytryptamine receptor 1B		HTR1B	target
DB04884	Dapoxetine	5-hydroxytryptamine receptor 2C		HTR2C	target
DB04884	Dapoxetine	Cytochrome P450 3A4		CYP3A4	enzyme
DB04884	Dapoxetine	Cytochrome P450 2D6		CYP2D6	enzyme
DB00203	Sildenafil	cGMP-specific 3',5'-cyclic phosphodiesterase		PDE5A	target
DB00203	Sildenafil	Cytochrome P450 2C9		CYP2C9	enzyme
DB00203	Sildenafil	Retinal rod rhodopsin-sensitive cGMP 3',5'-cyclic phosphodiesterase subunit gamma		PDE6G	target
DB00203	Sildenafil	Retinal cone rhodopsin-sensitive cGMP 3',5'-cyclic phosphodiesterase subunit gamma		PDE6H	target
DB00203	Sildenafil	Cytochrome P450 3A4		CYP3A4	enzyme
DB00203	Sildenafil	Cytochrome P450 3A5		CYP3A5	enzyme
DB00203	Sildenafil	Cytochrome P450 3A7		CYP3A7	enzyme
DB00203	Sildenafil	Multidrug resistance-associated protein 4	O15439	ABCC4	transporter
DB00203	Sildenafil	Multidrug resistance-associated protein 5	O15440	ABCC5	transporter
DB00203	Sildenafil	Multidrug resistance-associated protein 7	Q5T3U5	ABCC10	transporter
DB00203	Sildenafil	Cytochrome P450 2C19		CYP2C19	enzyme
DB00203	Sildenafil	Cytochrome P450 2D6		CYP2D6	enzyme
DB00203	Sildenafil	Cytochrome P450 2E1		CYP2E1	enzyme
DB00203	Sildenafil	Solute carrier organic anion transporter family member 1B1		SLCO1B1	transporter
DB00203	Sildenafil	P-glycoprotein 1	P08183	ABCB1	transporter
DB00203	Sildenafil	Ornithine decarboxylase		ODC1	target
DB00203	Sildenafil	Programmed cell death 1 ligand 1		CD274	target
DB00820	Tadalafil	cGMP-specific 3',5'-cyclic phosphodiesterase		PDE5A	target
DB00820	Tadalafil	Cytochrome P450 3A4		CYP3A4	enzyme
DB00820	Tadalafil	Dual 3',5'-cyclic-AMP and -GMP phosphodiesterase 11A		PDE11A	target
DB00820	Tadalafil	Retinal rod rhodopsin-sensitive cGMP 3',5'-cyclic phosphodiesterase subunit gamma		PDE6G	target
DB06267	Udenafil	cGMP-specific 3',5'-cyclic phosphodiesterase		PDE5A	target
DB06267	Udenafil	Cytochrome P450 3A4		CYP3A4	enzyme
DB06267	Udenafil	Cytochrome P450 3A5		CYP3A5	enzyme
DB00862	Vardenafil	cGMP-specific 3',5'-cyclic phosphodiesterase		PDE5A	target
DB00862	Vardenafil	Cytochrome P450 3A4		CYP3A4	enzyme
DB00862	Vardenafil	Retinal rod rhodopsin-sensitive cGMP 3',5'-cyclic phosphodiesterase subunit gamma		PDE6G	target
DB00862	Vardenafil	Retinal cone rhodopsin-sensitive cGMP 3',5'-cyclic phosphodiesterase subunit gamma		PDE6H	target
DB00862	Vardenafil	Cytochrome P450 3A5		CYP3A5	enzyme
DB00862	Vardenafil	P-glycoprotein 1	P08183	ABCB1	transporter
DB00862	Vardenafil	Cytochrome P450 2C9		CYP2C9	enzyme
DB00862	Vardenafil	Cytochrome P450 2C8		CYP2C8	enzyme
DB00862	Vardenafil	Cytochrome P450 2C19		CYP2C19	enzyme
DB00862	Vardenafil	Cytochrome P450 2D6		CYP2D6	enzyme

[truncated: 4 more sheets: DrugBank(2), Disgenet(1), Disgenet(2), Intersection targets]
