# Supplementary material for: Molecular docking and network pharmacology research on the Danggui Sini Decoction’s mechanism of action for treating erectile dysfunction
Source: Medicine (Baltimore). 2024 Nov 22;103(47):e40529. doi: 10.1097/MD.0000000000040529 (PMC11596949; doi:10.1097/MD.0000000000040529)
Supplement: Supplementary file 4 [file medi-103-e40529-s004.xlsx]

## Sheet: Sheet1
shared name	Target	name	AverageShortestPathLength	BetweennessCentrality	ClosenessCentrality	Radiality	Stress	TopologicalCoefficient	Degree	ClusteringCoefficient	Eccentricity	IsSingleNode	NeighborhoodConnectivity	NumberOfDirectedEdges	NumberOfUndirectedEdges	PartnerOfMultiEdgedNodePairs	selected	SelfLoops
ED	ED	ED	1.65803	0.355117	0.603125	0.868394	153516	0.0710389	73	0	3	FALSE	9.0274	73	0	0	FALSE	0
DZ	DZ	DZ	2.60104	0.0315342	0.384462	0.679793	25182	0.11379	17	0	4	FALSE	7.94118	17	0	0	FALSE	0
GC	GC	GC	1.84456	0.161773	0.542135	0.831088	149972	0.0860465	86	0	4	FALSE	6.59302	86	0	0	FALSE	0
TC	TC	TC	3.49223	0.00084946	0.28635	0.501554	378	0.533333	3	0	5	FALSE	3.66667	3	0	0	FALSE	0
XX	XX	XX	3.01554	0.00154414	0.331615	0.596891	2400	0.233333	6	0	5	FALSE	9.16667	6	0	0	FALSE	0
BS	BS	BS	2.99482	0.00512803	0.33391	0.601036	4406	0.235294	6	0	4	FALSE	9	6	0	0	FALSE	0
GZ	GZ	GZ	3.16062	0.00162332	0.316393	0.567876	1316	0.3	4	0	4	FALSE	7	4	0	0	FALSE	0
DG	DG	DG	3.43005	0.00037955	0.291541	0.51399	454	0.45614	3	0	5	FALSE	9.66667	3	0	0	FALSE	0
(3S)-7-hydroxy-3-(2,3,4-trimethoxyphenyl)chroman-4-one	Drug6	(3S)-7-hydroxy-3-(2,3,4-trimethoxyphenyl)chroman-4-one	2.56995	0.00369986	0.389113	0.68601	7434	0.328395	9	0	5	FALSE	30.5556	9	0	0	FALSE	0
DECR1	Gene	DECR1	2.63212	0.00040461	0.379921	0.673575	572	0.547945	2	0	4	FALSE	41	2	0	0	TRUE	0
HADHB	Gene	HADHB	2.63212	0.00040461	0.379921	0.673575	572	0.547945	2	0	4	FALSE	41	2	0	0	TRUE	0
EHHADH	Gene	EHHADH	2.63212	0.00040461	0.379921	0.673575	572	0.547945	2	0	4	FALSE	41	2	0	0	TRUE	0
ECE1	Gene	ECE1	2.63212	0.00040461	0.379921	0.673575	572	0.547945	2	0	4	FALSE	41	2	0	0	TRUE	0
G6PD	Gene	G6PD	2.63212	0.00040461	0.379921	0.673575	572	0.547945	2	0	4	FALSE	41	2	0	0	TRUE	0
sesamin	Drug6	sesamin	2.8601	0.00538793	0.349638	0.627979	3234	0.157706	9	0	5	FALSE	10.7778	9	0	0	FALSE	0
Cryptopin	Drug6	Cryptopin	2.70466	0.00316547	0.369732	0.659067	4050	0.232372	8	0	5	FALSE	19.125	8	0	0	FALSE	0
Caribine	Drug6	Caribine	2.96373	0.0004986	0.337413	0.607254	658	0.431034	3	0	5	FALSE	26	3	0	0	FALSE	0
4,9-dimethoxy-1-vinyl-$b-carboline	Drug6	4,9-dimethoxy-1-vinyl-$b-carboline	2.78756	0.00144861	0.358736	0.642487	2372	0.320548	5	0	5	FALSE	24.4	5	0	0	FALSE	0
Tetrapanoside B_qt	Drug5	Tetrapanoside B_qt	3.48187	0.00077067	0.287202	0.503627	612	0.625	2	0	4	FALSE	6	2	0	0	FALSE	0
paryriogenin I	Drug5	paryriogenin I	3.44041	0.00156804	0.290663	0.511917	1110	0.515152	3	0	4	FALSE	6.66667	3	0	0	FALSE	0
taxifolin	Drug4	taxifolin	3.34715	0.00109571	0.298762	0.53057	824	0.342105	4	0	4	FALSE	7.5	4	0	0	FALSE	0
(-)-taxifolin	Drug4	(-)-taxifolin	3.36788	0.00037389	0.296923	0.526425	346	0.552632	2	0	4	FALSE	11.5	2	0	0	FALSE	0
DFV	Drug3	DFV	2.58031	0.00059168	0.38755	0.683938	1384	0.404255	3	0	4	FALSE	39	3	0	0	FALSE	0
Glycyrol	Drug3	Glycyrol	2.60104	0.00024857	0.384462	0.679793	1028	0.641304	4	0	5	FALSE	60	4	0	0	FALSE	0
7,2',4'-trihydroxy－5-methoxy-3－arylcoumarin	Drug3	7,2',4'-trihydroxy－5-methoxy-3－arylcoumarin	2.60104	0.00014742	0.384462	0.679793	1004	0.745055	5	0	5	FALSE	68.8	5	0	0	FALSE	0
licopyranocoumarin	Drug3	licopyranocoumarin	2.56995	0.00051666	0.389113	0.68601	2118	0.589606	6	0	5	FALSE	55.8333	6	0	0	FALSE	0
shinpterocarpin	Drug3	shinpterocarpin	2.41451	0.00328122	0.414163	0.717098	12192	0.478632	9	0	4	FALSE	50.7778	9	0	0	FALSE	0
Phaseol	Drug3	Phaseol	2.60104	0.00024456	0.384462	0.679793	996	0.644022	4	0	5	FALSE	60.25	4	0	0	FALSE	0
Kanzonol F	Drug3	Kanzonol F	2.64249	4.651e-05	0.378431	0.671503	332	0.779026	3	0	5	FALSE	70.3333	3	0	0	FALSE	0
Licochalcone B	Drug3	Licochalcone B	2.5285	0.0005654	0.395492	0.694301	2868	0.621528	6	0	4	FALSE	60.6667	6	0	0	FALSE	0
glyasperin F	Drug3	glyasperin F	2.46632	0.00061665	0.405462	0.706736	4734	0.647059	6	0	4	FALSE	67	6	0	0	FALSE	0
Inermine	Drug3	Inermine	2.47668	0.00104998	0.403766	0.704663	3136	0.419903	4	0	4	FALSE	44.25	4	0	0	FALSE	0
Vestitol	Drug3	Vestitol	2.43523	0.00250101	0.410638	0.712953	9872	0.514563	8	0	4	FALSE	54	8	0	0	FALSE	0
Glyasperins M	Drug3	Glyasperins M	2.42487	0.00278626	0.412393	0.715026	10318	0.457843	10	0	4	FALSE	47.7	10	0	0	FALSE	0
(2R)-7-hydroxy-2-(4-hydroxyphenyl)chroman-4-one	Drug3	(2R)-7-hydroxy-2-(4-hydroxyphenyl)chroman-4-one	2.54922	0.00084309	0.392276	0.690155	2134	0.346354	4	0	4	FALSE	34.25	4	0	0	FALSE	0
1-Methoxyphaseollidin	Drug3	1-Methoxyphaseollidin	2.38342	0.00482218	0.419565	0.723316	16944	0.420779	11	0	4	FALSE	45.1818	11	0	0	FALSE	0
SIRT1	Gene	SIRT1	2.63212	0.00023361	0.379921	0.673575	220	0.561644	2	0	4	FALSE	42	2	0	0	TRUE	0
formononetin	Drug3	formononetin	2.43523	0.0065063	0.410638	0.712953	12542	0.383636	12	0	4	FALSE	39.3636	12	0	1	FALSE	0
3-(3,4-dihydroxyphenyl)-5,7-dihydroxy-8-(3-methylbut-2-enyl)chromone	Drug3	3-(3,4-dihydroxyphenyl)-5,7-dihydroxy-8-(3-methylbut-2-enyl)chromone	2.6114	9.589e-05	0.382937	0.67772	640	0.78022	4	0	5	FALSE	72	4	0	0	FALSE	0
liquiritin	Drug3	liquiritin	2.65285	0.00066795	0.376953	0.66943	532	0.409091	3	0	5	FALSE	37	3	0	0	FALSE	0
Phaseolinisoflavan	Drug3	Phaseolinisoflavan	2.45596	0.00084136	0.407173	0.708808	5664	0.589636	7	0	4	FALSE	61.1429	7	0	0	FALSE	0
glyasperin B	Drug3	glyasperin B	2.55959	0.0006395	0.390688	0.688083	2752	0.589862	7	0	5	FALSE	55.8571	7	0	0	FALSE	0
Glepidotin B	Drug3	Glepidotin B	2.49741	0.00058652	0.400415	0.700518	2636	0.443069	4	0	4	FALSE	45.75	4	0	0	FALSE	0
Licoricone	Drug3	Licoricone	2.53886	0.00064053	0.393878	0.692228	2986	0.570175	6	0	4	FALSE	55.1667	6	0	0	FALSE	0
1,3-dihydroxy-8,9-dimethoxy-6-benzofurano[3,2-c]chromenone	Drug3	1,3-dihydroxy-8,9-dimethoxy-6-benzofurano[3,2-c]chromenone	2.63212	5.785e-05	0.379921	0.673575	360	0.803704	3	0	5	FALSE	73.3333	3	0	0	FALSE	0
Glypallichalcone	Drug3	Glypallichalcone	2.43523	0.0020094	0.410638	0.712953	9230	0.51699	8	0	4	FALSE	54.25	8	0	0	FALSE	0
Glyzaglabrin	Drug3	Glyzaglabrin	2.53886	0.00122814	0.393878	0.692228	3652	0.626316	6	0	4	FALSE	60.5	6	0	0	FALSE	0
Gancaonin G	Drug3	Gancaonin G	2.54922	0.00064842	0.392276	0.690155	2966	0.632979	6	0	4	FALSE	60.5	6	0	0	FALSE	0
(2S)-6-(2,4-dihydroxyphenyl)-2-(2-hydroxypropan-2-yl)-4-methoxy-2,3-dihydrofuro[3,2-g]chromen-7-one	Drug3	(2S)-6-(2,4-dihydroxyphenyl)-2-(2-hydroxypropan-2-yl)-4-methoxy-2,3-dihydrofuro[3,2-g]chromen-7-one	2.55959	0.0006395	0.390688	0.688083	2752	0.589862	7	0	5	FALSE	55.8571	7	0	0	FALSE	0
3-(2,4-dihydroxyphenyl)-8-(1,1-dimethylprop-2-enyl)-7-hydroxy-5-methoxy-coumarin	Drug3	3-(2,4-dihydroxyphenyl)-8-(1,1-dimethylprop-2-enyl)-7-hydroxy-5-methoxy-coumarin	2.5285	0.00078353	0.395492	0.694301	3762	0.571429	7	0	4	FALSE	55.2857	7	0	0	FALSE	0
SOAT1	Gene	SOAT1	2.63212	0.00020215	0.379921	0.673575	314	0.575342	2	0	4	FALSE	43	2	0	0	TRUE	0
ADIPOQ	Gene	ADIPOQ	2.63212	0.00020215	0.379921	0.673575	314	0.575342	2	0	4	FALSE	43	2	0	0	TRUE	0
CYP19A1	Gene	CYP19A1	2.63212	0.00020215	0.379921	0.673575	314	0.575342	2	0	4	FALSE	43	2	0	0	TRUE	0
HMGCR	Gene	HMGCR	2.63212	0.00020215	0.379921	0.673575	314	0.575342	2	0	4	FALSE	43	2	0	0	TRUE	0
APOB	Gene	APOB	2.6114	0.00172756	0.382937	0.67772	1754	0.391892	3	0	4	FALSE	30	3	0	0	TRUE	0
BAD	Gene	BAD	2.63212	0.00020215	0.379921	0.673575	314	0.575342	2	0	4	FALSE	43	2	0	0	TRUE	0
naringenin	Drug3	naringenin	2.48705	0.0149409	0.402083	0.702591	7444	0.158809	13	0	4	FALSE	15.7692	13	0	0	FALSE	0
Isotrifoliol	Drug3	Isotrifoliol	2.55959	0.00095777	0.390688	0.688083	2720	0.623404	5	0	4	FALSE	59.6	5	0	0	FALSE	0
Licoagrocarpin	Drug3	Licoagrocarpin	2.42487	0.00188703	0.412393	0.715026	10020	0.496224	9	0	4	FALSE	52.1111	9	0	0	FALSE	0
8-(6-hydroxy-2-benzofuranyl)-2,2-dimethyl-5-chromenol	Drug3	8-(6-hydroxy-2-benzofuranyl)-2,2-dimethyl-5-chromenol	2.59067	0.00050374	0.386	0.681865	1310	0.609319	3	0	4	FALSE	57.6667	3	0	0	FALSE	0
Licoagroisoflavone	Drug3	Licoagroisoflavone	2.46632	0.00061665	0.405462	0.706736	4734	0.647059	6	0	4	FALSE	67	6	0	0	FALSE	0
Xambioona	Drug3	Xambioona	2.65285	4.33e-05	0.376953	0.66943	302	0.784091	3	0	5	FALSE	70	3	0	0	FALSE	0
dehydroglyasperins C	Drug3	dehydroglyasperins C	2.46632	0.00061665	0.405462	0.706736	4734	0.647059	6	0	4	FALSE	67	6	0	0	FALSE	0
8-prenylated eriodictyol	Drug3	8-prenylated eriodictyol	2.5285	0.00015343	0.395492	0.694301	1098	0.71	2	0	4	FALSE	72	2	0	0	FALSE	0
Glabridin	Drug3	Glabridin	2.45596	0.00084136	0.407173	0.708808	5664	0.589636	7	0	4	FALSE	61.1429	7	0	0	FALSE	0
Glabranin	Drug3	Glabranin	2.48705	0.00082846	0.402083	0.702591	4060	0.487129	5	0	4	FALSE	50.2	5	0	0	FALSE	0
Glycyrin	Drug3	Glycyrin	2.5285	0.00078353	0.395492	0.694301	3762	0.571429	7	0	4	FALSE	55.2857	7	0	0	FALSE	0
Glabrone	Drug3	Glabrone	2.45596	0.00084136	0.407173	0.708808	5664	0.589636	7	0	4	FALSE	61.1429	7	0	0	FALSE	0
(2S)-2-[4-hydroxy-3-(3-methylbut-2-enyl)phenyl]-8,8-dimethyl-2,3-dihydropyrano[2,3-f]chromen-4-one	Drug3	(2S)-2-[4-hydroxy-3-(3-methylbut-2-enyl)phenyl]-8,8-dimethyl-2,3-dihydropyrano[2,3-f]chromen-4-one	2.53886	0.00046021	0.393878	0.692228	2636	0.631579	6	0	4	FALSE	61	6	0	0	FALSE	0
licoisoflavanone	Drug3	licoisoflavanone	2.45596	0.00084136	0.407173	0.708808	5664	0.589636	7	0	4	FALSE	61.1429	7	0	0	FALSE	0
Lupiwighteone	Drug3	Lupiwighteone	2.46632	0.00061665	0.405462	0.706736	4734	0.647059	6	0	4	FALSE	67	6	0	0	FALSE	0
Gancaonin A	Drug3	Gancaonin A	2.45596	0.00084136	0.407173	0.708808	5664	0.589636	7	0	4	FALSE	61.1429	7	0	0	FALSE	0
Jaranol	Drug3	Jaranol	2.49741	0.00045604	0.400415	0.700518	3568	0.664	5	0	4	FALSE	67.4	5	0	0	FALSE	0
kanzonols W	Drug3	kanzonols W	2.46632	0.00061665	0.405462	0.706736	4734	0.647059	6	0	4	FALSE	67	6	0	0	FALSE	0
Gancaonin H	Drug3	Gancaonin H	2.63212	0.00015139	0.379921	0.673575	586	0.640741	3	0	5	FALSE	58.6667	3	0	0	FALSE	0
Odoratin	Drug3	Odoratin	2.46632	0.00061665	0.405462	0.706736	4734	0.647059	6	0	4	FALSE	67	6	0	0	FALSE	0
isorhamnetin	Drug3	isorhamnetin	2.45596	0.00453095	0.407173	0.708808	10146	0.418182	10	0	4	FALSE	42.4	10	0	0	FALSE	0
licochalcone G	Drug3	licochalcone G	2.56995	0.00043265	0.389113	0.68601	1994	0.643369	6	0	5	FALSE	60.8333	6	0	0	FALSE	0
Medicarpin	Drug3	Medicarpin	2.41451	0.0045681	0.414163	0.717098	11666	0.353632	9	0	4	FALSE	37.7778	9	0	0	FALSE	0
Gancaonin B	Drug3	Gancaonin B	2.56995	0.00043265	0.389113	0.68601	1994	0.643369	6	0	5	FALSE	60.8333	6	0	0	FALSE	0
Semilicoisoflavone B	Drug3	Semilicoisoflavone B	2.46632	0.00069979	0.405462	0.706736	4650	0.598039	6	0	4	FALSE	62	6	0	0	FALSE	0
1,3-dihydroxy-9-methoxy-6-benzofurano[3,2-c]chromenone	Drug3	1,3-dihydroxy-9-methoxy-6-benzofurano[3,2-c]chromenone	2.64249	6.664e-05	0.378431	0.671503	416	0.764045	3	0	5	FALSE	69	3	0	0	FALSE	0
Calycosin	Drug3	Calycosin	2.5285	0.0005654	0.395492	0.694301	2868	0.621528	6	0	4	FALSE	60.6667	6	0	0	FALSE	0
Quercetin der.	Drug3	Quercetin der.	2.46632	0.00061665	0.405462	0.706736	4734	0.647059	6	0	4	FALSE	67	6	0	0	FALSE	0
(E)-3-[3,4-dihydroxy-5-(3-methylbut-2-enyl)phenyl]-1-(2,4-dihydroxyphenyl)prop-2-en-1-one	Drug3	(E)-3-[3,4-dihydroxy-5-(3-methylbut-2-enyl)phenyl]-1-(2,4-dihydroxyphenyl)prop-2-en-1-one	2.63212	5.785e-05	0.379921	0.673575	360	0.803704	3	0	5	FALSE	73.3333	3	0	0	FALSE	0
Glabrene	Drug3	Glabrene	2.46632	0.00061665	0.405462	0.706736	4734	0.647059	6	0	4	FALSE	67	6	0	0	FALSE	0
3'-Methoxyglabridin	Drug3	3'-Methoxyglabridin	2.43523	0.00222818	0.410638	0.712953	8586	0.486928	9	0	4	FALSE	50.6667	9	0	0	FALSE	0
Glyasperin C	Drug3	Glyasperin C	2.4456	0.0012353	0.408898	0.710881	7592	0.541667	8	0	4	FALSE	56.25	8	0	0	FALSE	0
Isolicoflavonol	Drug3	Isolicoflavonol	2.6114	9.589e-05	0.382937	0.67772	640	0.78022	4	0	5	FALSE	72	4	0	0	FALSE	0
Glepidotin A	Drug3	Glepidotin A	2.43523	0.00194575	0.410638	0.712953	9150	0.48301	8	0	4	FALSE	50.75	8	0	0	FALSE	0
Isoglycyrol	Drug3	Isoglycyrol	2.64249	4.069e-05	0.378431	0.671503	302	0.82397	3	0	5	FALSE	74.3333	3	0	0	FALSE	0
2-(3,4-dihydroxyphenyl)-5,7-dihydroxy-6-(3-methylbut-2-enyl)chromone	Drug3	2-(3,4-dihydroxyphenyl)-5,7-dihydroxy-6-(3-methylbut-2-enyl)chromone	2.48705	0.00038752	0.402083	0.702591	2904	0.671569	4	0	4	FALSE	69.5	4	0	0	FALSE	0
3'-Hydroxy-4'-O-Methylglabridin	Drug3	3'-Hydroxy-4'-O-Methylglabridin	2.43523	0.00243624	0.410638	0.712953	9094	0.481481	9	0	4	FALSE	50.1111	9	0	0	FALSE	0
Eurycarpin A	Drug3	Eurycarpin A	2.46632	0.00061665	0.405462	0.706736	4734	0.647059	6	0	4	FALSE	67	6	0	0	FALSE	0
7-Methoxy-2-methyl isoflavone	Drug3	7-Methoxy-2-methyl isoflavone	2.39378	0.00581925	0.417749	0.721244	18118	0.39644	12	0	4	FALSE	41.8333	12	0	0	FALSE	0
Licoisoflavone	Drug3	Licoisoflavone	2.58031	0.0003335	0.38755	0.683938	1460	0.653763	5	0	5	FALSE	61.8	5	0	0	FALSE	0
Glycyrrhiza flavonol A	Drug3	Glycyrrhiza flavonol A	2.62176	0.00020997	0.381423	0.675648	1080	0.674157	5	0	5	FALSE	61	5	0	0	FALSE	0
(-)-Medicocarpin	Drug3	(-)-Medicocarpin	2.66321	5.542e-05	0.375486	0.667358	214	0.625	2	0	5	FALSE	56	2	0	0	FALSE	0
licochalcone a	Drug3	licochalcone a	2.43523	0.00381953	0.410638	0.712953	7880	0.491505	8	0	4	FALSE	51.625	8	0	0	FALSE	0
5,7-dihydroxy-3-(4-methoxyphenyl)-8-(3-methylbut-2-enyl)chromone	Drug3	5,7-dihydroxy-3-(4-methoxyphenyl)-8-(3-methylbut-2-enyl)chromone	2.53886	0.00046021	0.393878	0.692228	2636	0.631579	6	0	4	FALSE	61	6	0	0	FALSE	0
Inflacoumarin A	Drug3	Inflacoumarin A	2.48705	0.00038752	0.402083	0.702591	2904	0.671569	4	0	4	FALSE	69.5	4	0	0	FALSE	0
(E)-1-(2,4-dihydroxyphenyl)-3-(2,2-dimethylchromen-6-yl)prop-2-en-1-one	Drug3	(E)-1-(2,4-dihydroxyphenyl)-3-(2,2-dimethylchromen-6-yl)prop-2-en-1-one	2.46632	0.00061665	0.405462	0.706736	4734	0.647059	6	0	4	FALSE	67	6	0	0	FALSE	0
6-prenylated eriodictyol	Drug3	6-prenylated eriodictyol	2.51813	0.00024313	0.397119	0.696373	1858	0.696667	3	0	4	FALSE	70.6667	3	0	0	FALSE	0
Licoisoflavone B	Drug3	Licoisoflavone B	2.59067	0.00031192	0.386	0.681865	1652	0.666667	6	0	5	FALSE	61.6667	6	0	0	FALSE	0
7-Acetoxy-2-methylisoflavone	Drug3	7-Acetoxy-2-methylisoflavone	2.42487	0.0025325	0.412393	0.715026	10684	0.448759	9	0	4	FALSE	47.2222	9	0	0	FALSE	0
HMO	Drug3	HMO	2.43523	0.0020094	0.410638	0.712953	9230	0.51699	8	0	4	FALSE	54.25	8	0	0	FALSE	0
(2S)-7-hydroxy-2-(4-hydroxyphenyl)-8-(3-methylbut-2-enyl)chroman-4-one	Drug3	(2S)-7-hydroxy-2-(4-hydroxyphenyl)-8-(3-methylbut-2-enyl)chroman-4-one	2.49741	0.00064139	0.400415	0.700518	3856	0.566	5	0	4	FALSE	57.6	5	0	0	FALSE	0
KCNMA1	Gene	KCNMA1	2.58031	0.0015295	0.38755	0.683938	1488	0.256757	6	0	4	FALSE	20	6	0	0	TRUE	0
2-[(3R)-8,8-dimethyl-3,4-dihydro-2H-pyrano[6,5-f]chromen-3-yl]-5-methoxyphenol	Drug3	2-[(3R)-8,8-dimethyl-3,4-dihydro-2H-pyrano[6,5-f]chromen-3-yl]-5-methoxyphenol	2.41451	0.00294185	0.414163	0.717098	11068	0.451456	10	0	4	FALSE	47.5	10	0	0	FALSE	0
Sigmoidin-B	Drug3	Sigmoidin-B	2.66321	8.373e-05	0.375486	0.667358	274	0.596591	2	0	5	FALSE	53.5	2	0	0	FALSE	0
Licocoumarone	Drug3	Licocoumarone	2.64249	4.651e-05	0.378431	0.671503	332	0.779026	3	0	5	FALSE	70.3333	3	0	0	FALSE	0
ESR2	Gene	ESR2	2.06218	0.050132	0.484925	0.787565	57520	0.0950772	56	0	4	FALSE	8.03571	56	0	0	TRUE	0
euchrenone	Drug3	euchrenone	2.49741	0.00058212	0.400415	0.700518	3768	0.57	5	0	4	FALSE	58	5	0	0	FALSE	0
Ruvoside_qt	Drug2	Ruvoside_qt	3.36788	0.00017655	0.296923	0.526425	176	0.575	2	0	5	FALSE	12.5	2	0	0	FALSE	0
(S)-Coclaurine	Drug2	(S)-Coclaurine	2.78756	0.00221212	0.358736	0.642487	3040	0.267606	7	0	5	FALSE	20	7	0	0	FALSE	0
PDE10A	Gene	PDE10A	2.6114	0.00083493	0.382937	0.67772	806	0.382883	3	0	4	FALSE	29.3333	3	0	0	TRUE	0
berberine	Drug2	berberine	2.49741	0.00523552	0.400415	0.700518	8244	0.359307	7	0	5	FALSE	36.5714	7	0	0	FALSE	0
Mauritine D	Drug2	Mauritine D	2.91192	0.00047379	0.343416	0.617617	704	0.570312	2	0	5	FALSE	37.5	2	0	0	FALSE	0
Jujubasaponin V_qt	Drug2	Jujubasaponin V_qt	3.36788	0.00017655	0.296923	0.526425	176	0.575	2	0	5	FALSE	12.5	2	0	0	FALSE	0
coumestrol	Drug2	coumestrol	2.65285	0.00189874	0.376953	0.66943	2470	0.293103	4	0	5	FALSE	26.5	4	0	0	FALSE	0
zizyphus saponin I_qt	Drug2	zizyphus saponin I_qt	3.36788	0.00017655	0.296923	0.526425	176	0.575	2	0	5	FALSE	12.5	2	0	0	FALSE	0
(-)-catechin	Drug2	(-)-catechin	2.76684	0.00081057	0.361423	0.646632	1176	0.512821	2	0	5	FALSE	41	2	0	0	FALSE	0
CTNNB1	Gene	CTNNB1	2.63212	0.00051647	0.379921	0.673575	1052	0.547945	2	0	4	FALSE	41	2	0	0	TRUE	0
ALB	Gene	ALB	2.63212	0.00051647	0.379921	0.673575	1052	0.547945	2	0	4	FALSE	41	2	0	0	TRUE	0
beta-carotene	Drug2	beta-carotene	3.29534	0.00241659	0.303459	0.540933	1194	0.227778	9	0	5	FALSE	5.55556	9	0	0	FALSE	0
KDR	Gene	KDR	2.41451	0.0178629	0.414163	0.717098	18210	0.113016	21	0	4	FALSE	9.47619	21	0	0	TRUE	0
Fumarine	Drug2	Fumarine	2.65285	0.00266281	0.376953	0.66943	4164	0.261905	7	0	5	FALSE	23	7	0	0	FALSE	0
DRD2	Gene	DRD2	2.63212	0.00033872	0.379921	0.673575	264	0.541096	2	0	4	FALSE	40.5	2	0	0	TRUE	0
Nuciferin	Drug2	Nuciferin	2.50777	0.00617296	0.39876	0.698446	7170	0.246134	8	0	5	FALSE	24.875	8	0	0	FALSE	0
ADRA1D	Gene	ADRA1D	2.48705	0.00917749	0.402083	0.702591	14374	0.154286	14	0	4	FALSE	12.5714	14	0	0	TRUE	0
HTR2C	Gene	HTR2C	2.62176	0.00082019	0.381423	0.675648	882	0.388128	3	0	4	FALSE	29.3333	3	0	0	TRUE	0
DRD4	Gene	DRD4	2.63212	0.00044369	0.379921	0.673575	528	0.534247	2	0	4	FALSE	40	2	0	0	TRUE	0
Stepholidine	Drug2	Stepholidine	2.80829	0.00325672	0.356089	0.638342	2798	0.244306	7	0	5	FALSE	17.8571	7	0	0	FALSE	0
stepharine	Drug2	stepharine	2.87047	0.00096731	0.348375	0.625907	1262	0.340909	4	0	5	FALSE	23.5	4	0	0	FALSE	0
FER	Drug1	FER	3.24352	0.00159916	0.308307	0.551295	5556	0.289655	5	0	5	FALSE	9.4	5	0	0	FALSE	0
IGFBP3	Gene	IGFBP3	2.62176	4.133e-05	0.381423	0.675648	136	0.777027	3	0	4	FALSE	58.5	3	0	1	TRUE	0
CRP	Gene	CRP	2.62176	4.133e-05	0.381423	0.675648	136	0.777027	3	0	4	FALSE	58.5	3	0	1	TRUE	0
CHEK2	Gene	CHEK2	2.62176	4.133e-05	0.381423	0.675648	136	0.777027	3	0	4	FALSE	58.5	3	0	1	TRUE	0
NFE2L2	Gene	NFE2L2	2.62176	4.133e-05	0.381423	0.675648	136	0.777027	3	0	4	FALSE	58.5	3	0	1	TRUE	0
ABCG2	Gene	ABCG2	2.62176	4.133e-05	0.381423	0.675648	136	0.777027	3	0	4	FALSE	58.5	3	0	1	TRUE	0
PTEN	Gene	PTEN	2.62176	4.133e-05	0.381423	0.675648	136	0.777027	3	0	4	FALSE	58.5	3	0	1	TRUE	0
IFNG	Gene	IFNG	2.62176	4.133e-05	0.381423	0.675648	136	0.777027	3	0	4	FALSE	58.5	3	0	1	TRUE	0
SERPINE1	Gene	SERPINE1	2.62176	4.133e-05	0.381423	0.675648	136	0.777027	3	0	4	FALSE	58.5	3	0	1	TRUE	0
CXCL8	Gene	CXCL8	2.62176	4.133e-05	0.381423	0.675648	136	0.777027	3	0	4	FALSE	58.5	3	0	1	TRUE	0
PTGER3	Gene	PTGER3	2.62176	4.133e-05	0.381423	0.675648	136	0.777027	3	0	4	FALSE	58.5	3	0	1	TRUE	0
GJA1	Gene	GJA1	2.6114	0.0008593	0.382937	0.67772	1930	0.554054	4	0	4	FALSE	42	4	0	1	TRUE	0
HIF1A	Gene	HIF1A	2.62176	4.133e-05	0.381423	0.675648	136	0.777027	3	0	4	FALSE	58.5	3	0	1	TRUE	0
SOD1	Gene	SOD1	2.60104	0.00214566	0.384462	0.679793	1358	0.435811	5	0	4	FALSE	33.25	5	0	1	TRUE	0
RAF1	Gene	RAF1	2.62176	4.133e-05	0.381423	0.675648	136	0.777027	3	0	4	FALSE	58.5	3	0	1	TRUE	0
ODC1	Gene	ODC1	2.62176	4.133e-05	0.381423	0.675648	136	0.777027	3	0	4	FALSE	58.5	3	0	1	TRUE	0
TP53	Gene	TP53	2.62176	4.133e-05	0.381423	0.675648	136	0.777027	3	0	4	FALSE	58.5	3	0	1	TRUE	0
EGF	Gene	EGF	2.62176	4.133e-05	0.381423	0.675648	136	0.777027	3	0	4	FALSE	58.5	3	0	1	TRUE	0
BCL2L1	Gene	BCL2L1	2.62176	4.133e-05	0.381423	0.675648	136	0.777027	3	0	4	FALSE	58.5	3	0	1	TRUE	0
CCND1	Gene	CCND1	2.59067	0.00125034	0.386	0.681865	1774	0.433333	5	0	4	FALSE	33.5	5	0	1	TRUE	0
VEGFA	Gene	VEGFA	2.6114	0.0008593	0.382937	0.67772	1930	0.554054	4	0	4	FALSE	42	4	0	1	TRUE	0
EGFR	Gene	EGFR	2.62176	4.133e-05	0.381423	0.675648	136	0.777027	3	0	4	FALSE	58.5	3	0	1	TRUE	0
quercetin	D1	quercetin	1.98964	0.115299	0.502604	0.802073	63150	0.0931818	90	0	4	FALSE	11.25	90	0	42	FALSE	0
Mairin	C2	Mairin	2.45596	0.00452516	0.407173	0.708808	4116	0.271429	6	0	4	FALSE	29.5	6	0	1	FALSE	0
ACHE	Gene	ACHE	2.35233	0.0212643	0.42511	0.729534	22556	0.147267	29	0	4	FALSE	12.1923	29	0	2	TRUE	0
AR	Gene	AR	1.90674	0.0963549	0.524457	0.818653	102024	0.0951564	72	0	4	FALSE	8.23188	72	0	2	TRUE	0
CYP3A4	Gene	CYP3A4	2.56995	0.00255238	0.389113	0.68601	4144	0.384211	8	0	4	FALSE	30.2	8	0	2	TRUE	0
SELE	Gene	SELE	2.59067	0.00031157	0.386	0.681865	716	0.592105	6	0	4	FALSE	46	6	0	2	TRUE	0
INSR	Gene	INSR	2.59067	0.00031157	0.386	0.681865	716	0.592105	6	0	4	FALSE	46	6	0	2	TRUE	0
ICAM1	Gene	ICAM1	2.56995	0.00276956	0.389113	0.68601	3328	0.448052	7	0	4	FALSE	35.5	7	0	2	TRUE	0
MAPK8	Gene	MAPK8	2.6114	0.00018144	0.382937	0.67772	370	0.613333	4	0	4	FALSE	47	4	0	1	TRUE	0
NOS2	Gene	NOS2	1.9171	0.0779056	0.521622	0.81658	89932	0.0903638	70	0	4	FALSE	7.86765	70	0	1	TRUE	0
NOS3	Gene	NOS3	2.41451	0.0186698	0.414163	0.717098	30816	0.170198	24	0	4	FALSE	14.1053	24	0	2	TRUE	0
PPARG	Gene	PPARG	1.94819	0.0939775	0.513298	0.810363	100160	0.098583	74	0	4	FALSE	8.49231	74	0	3	TRUE	0
AKT1	Gene	AKT1	2.56995	0.00199219	0.389113	0.68601	4270	0.407895	8	0	4	FALSE	32	8	0	2	TRUE	0
XDH	Gene	XDH	2.58031	0.00071584	0.38755	0.683938	1156	0.473684	7	0	4	FALSE	37	7	0	2	TRUE	0
kaempferol	C1	kaempferol	2.27979	0.0407665	0.438636	0.744041	34896	0.180952	60	0	4	FALSE	20	60	0	18	FALSE	0
IL6	Gene	IL6	2.60104	0.00290714	0.384462	0.679793	2280	0.524444	4	0	4	FALSE	40.3333	4	0	1	TRUE	0
LBP	Gene	LBP	2.63212	0.00176401	0.379921	0.673575	1246	0.513699	2	0	4	FALSE	38.5	2	0	0	TRUE	0
TNF	Gene	TNF	2.58031	0.00396727	0.38755	0.683938	3608	0.453947	7	0	4	FALSE	35.5	7	0	2	TRUE	0
paeoniflorin	Drug7	paeoniflorin	3.4715	0.00056678	0.28806	0.505699	472	0.392857	4	0	4	FALSE	3.75	4	0	0	FALSE	0
(3S,5R,8R,9R,10S,14S)-3,17-dihydroxy-4,4,8,10,14-pentamethyl-2,3,5,6,7,9-hexahydro-1H-cyclopenta[a]phenanthrene-15,16-dione	Drug7	(3S,5R,8R,9R,10S,14S)-3,17-dihydroxy-4,4,8,10,14-pentamethyl-2,3,5,6,7,9-hexahydro-1H-cyclopenta[a]phenanthrene-15,16-dione	3.43005	0.00032735	0.291541	0.51399	288	0.555556	3	0	4	FALSE	7.66667	3	0	0	FALSE	0
sitosterol	B1	sitosterol	2.51813	0.0174712	0.397119	0.696373	10650	0.189003	12	0	4	FALSE	19.3333	12	0	2	FALSE	0
MAOA	Gene	MAOA	2.6114	0.0014974	0.382937	0.67772	1976	0.373874	4	0	4	FALSE	28.6667	4	0	1	TRUE	0
MAOB	Gene	MAOB	2.50777	0.0110161	0.39876	0.698446	17498	0.201111	14	0	4	FALSE	16.0833	14	0	2	TRUE	0
NR3C2	Gene	NR3C2	2.51813	0.0223497	0.397119	0.696373	10652	0.145833	12	0	4	FALSE	12.375	12	0	2	TRUE	0
Stigmasterol	A2	Stigmasterol	2.73575	0.00847542	0.36553	0.65285	16014	0.189189	14	0	4	FALSE	15	14	0	6	FALSE	0
PON1	Gene	PON1	2.58031	0.00067252	0.38755	0.683938	1468	0.562771	7	0	4	FALSE	44.3333	7	0	2	TRUE	0
TGFB1	Gene	TGFB1	2.58031	0.00067252	0.38755	0.683938	1468	0.562771	7	0	4	FALSE	44.3333	7	0	2	TRUE	0
CASP3	Gene	CASP3	2.53886	0.00308441	0.393878	0.692228	6760	0.363248	12	0	4	FALSE	29.3333	12	0	3	TRUE	0
BAX	Gene	BAX	2.55959	0.00104705	0.390688	0.688083	2534	0.480769	10	0	4	FALSE	38.5	10	0	3	TRUE	0
BCL2	Gene	BCL2	2.5285	0.00410737	0.395492	0.694301	8428	0.324176	13	0	4	FALSE	26.2857	13	0	3	TRUE	0
ADRA1A	Gene	ADRA1A	2.50777	0.00758368	0.39876	0.698446	13386	0.180519	14	0	4	FALSE	14.9	14	0	2	TRUE	0
PDE3A	Gene	PDE3A	2.39378	0.0160072	0.417749	0.721244	25292	0.127564	23	0	4	FALSE	10.95	23	0	1	TRUE	0
SCN5A	Gene	SCN5A	2	0.119204	0.5	0.8	187662	0.0985853	63	0	4	FALSE	8.68966	63	0	3	TRUE	0
DRD1	Gene	DRD1	2.50777	0.00512082	0.39876	0.698446	7986	0.190883	12	0	4	FALSE	15.8889	12	0	1	TRUE	0
KCNH2	Gene	KCNH2	2.37306	0.0194469	0.421397	0.725389	32036	0.152098	26	0	4	FALSE	12.8636	26	0	2	TRUE	0
PIK3CG	Gene	PIK3CG	2.40415	0.0348831	0.415948	0.719171	37108	0.153171	25	0	4	FALSE	12.9474	25	0	3	TRUE	0
PGR	Gene	PGR	2.49741	0.0276792	0.400415	0.700518	15644	0.178622	20	0	3	FALSE	15.1111	20	0	5	TRUE	0
beta-sitosterol	A1	beta-sitosterol	2.50777	0.0260678	0.39876	0.698446	37964	0.130682	52	0	4	FALSE	12.5	52	0	12	FALSE	0
