# Supplementary material for: Molecular docking and network pharmacology research on the Danggui Sini Decoction’s mechanism of action for treating erectile dysfunction
Source: Medicine (Baltimore). 2024 Nov 22;103(47):e40529. doi: 10.1097/MD.0000000000040529 (PMC11596949; doi:10.1097/MD.0000000000040529)
Supplement: Supplementary file 5 [file medi-103-e40529-s005.xlsx]

## Sheet: Sheet1
shared name	name	Degree	AverageShortestPathLength	BetweennessCentrality	ClosenessCentrality	ClusteringCoefficient	Radiality	Stress	TopologicalCoefficient	Eccentricity	IsSingleNode	NeighborhoodConnectivity	NumberOfDirectedEdges	NumberOfUndirectedEdges	PartnerOfMultiEdgedNodePairs	selected	SelfLoops
KCNMA1	KCNMA1	3	2.45833	0.00116823	0.40678	0.333333	0.708333	62	0.385965	4	FALSE	15	3	0	0	FALSE	0
SCN5A	SCN5A	3	2.77778	0.00017657	0.36	0.666667	0.644444	8	0.444444	5	FALSE	9.33333	3	0	0	FALSE	0
ECE1	ECE1	2	2.52778	0	0.395604	1	0.694444	0	0.783784	4	FALSE	29	2	0	0	FALSE	0
PDE10A	PDE10A	3	2.84722	0.0012133	0.35122	0.333333	0.630556	16	0.466667	4	FALSE	7.33333	3	0	0	FALSE	0
EHHADH	EHHADH	3	2.30556	0.0181806	0.433735	0.333333	0.738889	466	0.354167	4	FALSE	17.3333	3	0	0	FALSE	0
DECR1	DECR1	2	3.16667	0	0.315789	1	0.566667	0	0.666667	5	FALSE	4	2	0	0	FALSE	0
SOAT1	SOAT1	4	2.43056	0.00125159	0.411429	0.5	0.713889	50	0.448718	4	FALSE	17.5	4	0	0	FALSE	0
PTGER3	PTGER3	4	2.25	0	0.444444	1	0.75	0	0.839623	4	FALSE	44.5	4	0	0	FALSE	0
KCNH2	KCNH2	7	2.11111	0.0101754	0.473684	0.380952	0.777778	422	0.391626	4	FALSE	22.7143	7	0	0	FALSE	0
LBP	LBP	7	2.19444	2.812e-05	0.455696	0.952381	0.761111	4	0.73545	4	FALSE	39.7143	7	0	0	FALSE	0
PIK3CG	PIK3CG	15	1.93056	0.00451977	0.517986	0.761905	0.813889	130	0.587097	3	FALSE	36.4	15	0	0	FALSE	0
RAF1	RAF1	14	2.04167	0.00064024	0.489796	0.857143	0.791667	28	0.633929	4	FALSE	35.5	14	0	0	FALSE	0
BAD	BAD	8	2.13889	6.817e-05	0.467532	0.928571	0.772222	4	0.643182	4	FALSE	35.375	8	0	0	FALSE	0
CHEK2	CHEK2	11	2.06944	1.956e-05	0.483221	0.981818	0.786111	2	0.69378	4	FALSE	39.5455	11	0	0	FALSE	0
AR	AR	25	1.77778	0.00268133	0.5625	0.803333	0.844444	190	0.566349	3	FALSE	35.68	25	0	0	FALSE	0
COL18A1	COL18A1	14	2	5.993e-05	0.5	0.967033	0.8	6	0.661017	4	FALSE	39	14	0	0	FALSE	0
PDE3A	PDE3A	3	2.18056	0.00580523	0.458599	0.333333	0.763889	166	0.428571	4	FALSE	24.3333	3	0	0	FALSE	0
NR3C2	NR3C2	9	2.04167	0.00017015	0.489796	0.888889	0.791667	16	0.661202	4	FALSE	40.3333	9	0	0	FALSE	0
NOS2	NOS2	23	1.80556	0.012942	0.553846	0.743083	0.838889	668	0.547964	3	FALSE	34.5217	23	0	0	FALSE	0
BAX	BAX	18	1.93056	0.00074388	0.517986	0.928105	0.813889	50	0.655556	4	FALSE	39.3333	18	0	0	FALSE	0
ODC1	ODC1	5	2.16667	0.00011957	0.461538	0.7	0.766667	10	0.625	4	FALSE	35	5	0	0	FALSE	0
HADHB	HADHB	5	2.52778	0.0152477	0.395604	0.2	0.694444	380	0.248276	4	FALSE	7.4	5	0	0	FALSE	0
DRD4	DRD4	5	2.59722	0.00148477	0.385027	0.7	0.680556	78	0.456	4	FALSE	11.4	5	0	0	FALSE	0
DRD1	DRD1	7	2.38889	0.00881317	0.418605	0.333333	0.722222	330	0.305019	4	FALSE	11.4286	7	0	0	FALSE	0
ADRA1D	ADRA1D	5	2.73611	0.00692925	0.365482	0.3	0.652778	106	0.355556	4	FALSE	6.6	5	0	0	FALSE	0
HTR2C	HTR2C	8	2.09722	0.00909729	0.476821	0.392857	0.780556	282	0.263158	4	FALSE	15.125	8	0	0	FALSE	0
ADRA1A	ADRA1A	4	2.65278	0.00107098	0.376963	0.5	0.669444	50	0.409091	4	FALSE	9	4	0	0	FALSE	0
CYP19A1	CYP19A1	20	1.83333	0.00938332	0.545455	0.789474	0.833333	600	0.571094	3	FALSE	36.55	20	0	0	FALSE	0
MAPK8	MAPK8	28	1.72222	0.00309295	0.580645	0.833333	0.855556	232	0.566964	3	FALSE	36.2857	28	0	0	FALSE	0
G6PD	G6PD	16	1.90278	0.00232104	0.525547	0.791667	0.819444	114	0.5625	3	FALSE	35.4375	16	0	0	FALSE	0
IGFBP3	IGFBP3	22	1.84722	0.00108573	0.541353	0.861472	0.830556	82	0.619225	3	FALSE	37.7727	22	0	0	FALSE	0
ESR2	ESR2	24	1.72222	0.0170638	0.580645	0.836957	0.855556	996	0.55597	3	FALSE	37.2917	24	0	0	FALSE	0
SELE	SELE	21	1.83333	0.00039815	0.545455	0.919048	0.833333	40	0.597128	3	FALSE	37.619	21	0	0	FALSE	0
CXCL8	CXCL8	33	1.65278	0.00497155	0.605042	0.772727	0.869444	392	0.538826	3	FALSE	34.4848	33	0	0	FALSE	0
INSR	INSR	12	2.01389	0.00023544	0.496552	0.863636	0.797222	20	0.635593	3	FALSE	37.5	12	0	0	FALSE	0
NOS3	NOS3	35	1.58333	0.0473138	0.631579	0.645378	0.883333	1912	0.476623	3	FALSE	31.4857	35	0	0	FALSE	0
ICAM1	ICAM1	32	1.65278	0.00327147	0.605042	0.802419	0.869444	336	0.545192	3	FALSE	35.4375	32	0	0	FALSE	0
CRP	CRP	30	1.68056	0.00671976	0.595041	0.701149	0.863889	456	0.504103	3	FALSE	32.7667	30	0	0	FALSE	0
APOB	APOB	22	1.79167	0.010665	0.55814	0.718615	0.841667	666	0.506993	3	FALSE	32.9545	22	0	0	FALSE	0
SERPINE1	SERPINE1	29	1.70833	0.00251829	0.585366	0.815271	0.858333	248	0.558728	3	FALSE	35.7586	29	0	0	FALSE	0
TGFB1	TGFB1	40	1.54167	0.0137829	0.648649	0.647436	0.891667	912	0.482692	3	FALSE	31.375	40	0	0	FALSE	0
SIRT1	SIRT1	37	1.54167	0.0124655	0.648649	0.66967	0.891667	840	0.478537	3	FALSE	32.5405	37	0	0	FALSE	0
MAOB	MAOB	16	1.88889	0.0183755	0.529412	0.591667	0.822222	1240	0.452885	4	FALSE	29.4375	16	0	0	FALSE	0
MAOA	MAOA	16	1.86111	0.0356291	0.537313	0.541667	0.827778	1840	0.432765	3	FALSE	28.5625	16	0	0	FALSE	0
TNF	TNF	51	1.33333	0.0502571	0.75	0.501176	0.933333	2680	0.406365	3	FALSE	28.0392	51	0	0	FALSE	0
DRD2	DRD2	12	1.94444	0.0422756	0.514286	0.393939	0.811111	1442	0.303385	3	FALSE	19.4167	12	0	0	FALSE	0
NFE2L2	NFE2L2	29	1.72222	0.00284335	0.580645	0.793103	0.855556	216	0.560482	3	FALSE	35.3103	29	0	0	FALSE	0
IFNG	IFNG	35	1.61111	0.00597014	0.62069	0.727731	0.877778	450	0.518242	3	FALSE	33.6857	35	0	0	FALSE	0
PON1	PON1	15	1.95833	0.0008093	0.510638	0.809524	0.808333	66	0.563333	3	FALSE	33.8	15	0	0	FALSE	0
ACHE	ACHE	16	1.86111	0.00352961	0.537313	0.75	0.827778	214	0.530303	3	FALSE	35	16	0	0	FALSE	0
CYP3A4	CYP3A4	25	1.66667	0.0226932	0.6	0.526667	0.866667	1000	0.398873	3	FALSE	28.32	25	0	0	FALSE	0
CTNNB1	CTNNB1	37	1.52778	0.0178916	0.654545	0.684685	0.894444	954	0.467685	3	FALSE	32.2703	37	0	0	FALSE	0
AKT1	AKT1	55	1.25	0.0972727	0.8	0.461279	0.95	3396	0.379001	3	FALSE	26.9091	55	0	0	FALSE	0
HIF1A	HIF1A	43	1.47222	0.0149114	0.679245	0.6268	0.905556	1070	0.460951	3	FALSE	30.8837	43	0	0	FALSE	0
ADIPOQ	ADIPOQ	30	1.68056	0.00512553	0.595041	0.703448	0.863889	410	0.511282	3	FALSE	33.2333	30	0	0	FALSE	0
IL6	IL6	51	1.33333	0.0411219	0.75	0.515294	0.933333	2406	0.410628	3	FALSE	28.3333	51	0	0	FALSE	0
BCL2	BCL2	47	1.38889	0.0291827	0.72	0.557817	0.922222	1816	0.426149	3	FALSE	29.4043	47	0	0	FALSE	0
XDH	XDH	27	1.70833	0.00562769	0.585366	0.712251	0.858333	422	0.501683	3	FALSE	33.1111	27	0	0	FALSE	0
BCL2L1	BCL2L1	29	1.75	0.00376561	0.571429	0.79064	0.85	286	0.568118	3	FALSE	34.6552	29	0	0	FALSE	0
PTEN	PTEN	36	1.56944	0.0201373	0.637168	0.677778	0.886111	888	0.48569	3	FALSE	32.0833	36	0	0	FALSE	0
PGR	PGR	25	1.80556	0.00555987	0.553846	0.743333	0.838889	296	0.541935	4	FALSE	33.6	25	0	0	FALSE	0
CASP3	CASP3	45	1.43056	0.0209598	0.699029	0.593939	0.913889	1426	0.446405	3	FALSE	30.3556	45	0	0	FALSE	0
ALB	ALB	51	1.33333	0.0485259	0.75	0.50902	0.933333	2624	0.408355	3	FALSE	28.1765	51	0	0	FALSE	0
HMGCR	HMGCR	23	1.75	0.0394335	0.571429	0.667984	0.85	1800	0.495133	3	FALSE	33.1739	23	0	0	FALSE	0
PPARG	PPARG	45	1.41667	0.0605136	0.705882	0.580808	0.916667	2142	0.442484	3	FALSE	30.1111	45	0	0	FALSE	0
GJA1	GJA1	18	1.88889	0.0228894	0.529412	0.771242	0.822222	1206	0.594356	4	FALSE	37.4444	18	0	0	FALSE	0
EGFR	EGFR	40	1.51389	0.021745	0.66055	0.615385	0.897222	1136	0.460448	3	FALSE	30.85	40	0	0	FALSE	0
SOD1	SOD1	18	1.84722	0.00116323	0.541353	0.856209	0.830556	96	0.576923	3	FALSE	37.5	18	0	0	FALSE	0
TP53	TP53	47	1.41667	0.0281601	0.705882	0.560592	0.916667	1604	0.438552	3	FALSE	29.383	47	0	0	FALSE	0
EGF	EGF	36	1.58333	0.00767964	0.631579	0.704762	0.883333	608	0.496212	3	FALSE	32.75	36	0	0	FALSE	0
KDR	KDR	30	1.66667	0.00369074	0.6	0.783908	0.866667	300	0.529798	3	FALSE	34.9667	30	0	0	FALSE	0
CCND1	CCND1	34	1.63889	0.00900332	0.610169	0.713012	0.872222	546	0.51011	3	FALSE	32.6471	34	0	0	FALSE	0
ABCG2	ABCG2	22	1.80556	0.0022001	0.553846	0.761905	0.838889	182	0.5625	3	FALSE	36	22	0	0	FALSE	0
