# Supplementary material for: Molecular docking and network pharmacology research on the Danggui Sini Decoction’s mechanism of action for treating erectile dysfunction
Source: Medicine (Baltimore). 2024 Nov 22;103(47):e40529. doi: 10.1097/MD.0000000000040529 (PMC11596949; doi:10.1097/MD.0000000000040529)
Supplement: Supplementary file 6 [file medi-103-e40529-s006.xlsx]

## Sheet: summary table(FDR<0.05)355
Category	Term	Count	%	PValue	Genes	List Total	Pop Hits	Pop Total	Fold Enrichment	Bonferroni	Benjamini	FDR
GOTERM_BP_DIRECT	GO:0010628~positive regulation of gene expression	21	28.7671	1.9852e-15	CRP, TGFB1, CXCL8, NOS3, EGF, HIF1A, TNF, VEGFA, AR, GJA1, IL6, MAPK8, IFNG, AKT1, CTNNB1, PGR, PPARG, DRD1, APOB, TP53, NFE2L2	73	519	19453	10.7824	4.05076e-12	4.02201e-12	3.59123e-12
GOTERM_MF_DIRECT	GO:0042802~identical protein binding	33	45.2055	3.40463e-15	CRP, MAOB, PTEN, HTR2C, ADRA1D, TNF, EGFR, PIK3CG, CHEK2, KDR, AKT1, DRD2, DRD4, DECR1, KCNH2, G6PD, TGFB1, INSR, ADIPOQ, SIRT1, SOD1, VEGFA, SOAT1, KCNMA1, ALB, BCL2, BAX, PPARG, PGR, RAF1, TP53, ABCG2, BCL2L1	73	1736	18967	4.93901	1.3457e-12	1.33121e-12	1.18481e-12
KEGG_PATHWAY	hsa04933:AGE-RAGE signaling pathway in diabetic complications	15	20.5479	1.78713e-14	TGFB1, CXCL8, NOS3, SERPINE1, SELE, TNF, ICAM1, VEGFA, IL6, MAPK8, CCND1, CASP3, BCL2, BAX, AKT1	68	100	8644	19.0676	4.23628e-12	4.25337e-12	2.09094e-12
KEGG_PATHWAY	hsa05200:Pathways in cancer	26	35.6164	4.34767e-14	CXCL8, PTGER3, PTEN, HIF1A, EGFR, MAPK8, CCND1, CASP3, AKT1, TGFB1, NOS2, EGF, BAD, ESR2, VEGFA, AR, IL6, IFNG, BCL2, BAX, CTNNB1, PPARG, RAF1, TP53, BCL2L1, NFE2L2	68	531	8644	6.22422	1.03144e-11	5.17373e-12	2.54339e-12
GOTERM_MF_DIRECT	GO:0019899~enzyme binding	18	24.6575	6.06461e-14	TGFB1, PTEN, CYP3A4, HIF1A, SIRT1, EGFR, ESR2, AR, MAPK8, CCND1, EHHADH, AKT1, CTNNB1, PGR, PPARG, SCN5A, RAF1, TP53	73	386	18967	12.116	2.37017e-11	1.18563e-11	1.05524e-11
KEGG_PATHWAY	hsa05417:Lipid and atherosclerosis	18	24.6575	3.18914e-13	CXCL8, NOS3, BAD, SELE, TNF, ICAM1, IL6, MAPK8, CASP3, BCL2, BAX, AKT1, PPARG, LBP, APOB, TP53, NFE2L2, BCL2L1	68	215	8644	10.6424	7.55952e-11	2.53005e-11	1.24377e-11
GOTERM_BP_DIRECT	GO:0043065~positive regulation of apoptotic process	16	21.9178	1.2635e-12	TGFB1, BAD, IGFBP3, SIRT1, TNF, SOD1, IL6, MAPK8, CASP3, KCNMA1, BCL2, BAX, CTNNB1, PPARG, TP53, BCL2L1	73	336	19453	12.6895	2.56121e-09	7.61802e-10	6.80207e-10
GOTERM_BP_DIRECT	GO:0009410~response to xenobiotic stimulus	15	20.5479	1.44972e-12	TGFB1, MAOB, BAD, ADRA1A, TNF, SOD1, CCND1, CASP3, PDE3A, BCL2, CTNNB1, PPARG, DRD1, DRD2, TP53	73	277	19453	14.4303	2.9386e-09	7.61802e-10	6.80207e-10
GOTERM_BP_DIRECT	GO:0043410~positive regulation of MAPK cascade	13	17.8082	1.50405e-12	EGF, INSR, IGFBP3, ADRA1D, ADRA1A, TNF, SOD1, VEGFA, AR, IL6, KDR, CTNNB1, RAF1	73	172	19453	20.1409	3.04865e-09	7.61802e-10	6.80207e-10
KEGG_PATHWAY	hsa05210:Colorectal cancer	13	17.8082	1.64186e-12	TGFB1, BAD, EGF, EGFR, MAPK8, CCND1, CASP3, BCL2, BAX, AKT1, CTNNB1, RAF1, TP53	68	86	8644	19.2155	3.89132e-10	9.76907e-11	4.80244e-11
GOTERM_BP_DIRECT	GO:0010629~negative regulation of gene expression	15	20.5479	9.71958e-12	TGFB1, CXCL8, NOS2, HIF1A, SIRT1, TNF, VEGFA, GJA1, IFNG, KDR, AKT1, CTNNB1, PGR, PPARG, XDH	73	319	19453	12.5304	1.97015e-08	3.93837e-09	3.51654e-09
KEGG_PATHWAY	hsa05212:Pancreatic cancer	12	16.4384	9.95907e-12	MAPK8, TGFB1, CCND1, BAD, EGF, BAX, AKT1, RAF1, TP53, EGFR, BCL2L1, VEGFA	68	76	8644	20.0712	2.36029e-09	4.74052e-10	2.33042e-10
KEGG_PATHWAY	hsa01521:EGFR tyrosine kinase inhibitor resistance	12	16.4384	1.54347e-11	IL6, BAD, EGF, PTEN, BCL2, KDR, BAX, AKT1, RAF1, EGFR, BCL2L1, VEGFA	68	79	8644	19.309	3.65804e-09	6.12245e-10	3.00978e-10
GOTERM_BP_DIRECT	GO:0001934~positive regulation of protein phosphorylation	13	17.8082	3.753e-11	TGFB1, INSR, ADIPOQ, SIRT1, TNF, EGFR, VEGFA, IFNG, CCND1, CHEK2, KDR, AKT1, RAF1	73	226	19453	15.3285	7.60733e-08	1.26726e-08	1.13153e-08
GOTERM_BP_DIRECT	GO:0043066~negative regulation of apoptotic process	17	23.2877	9.77278e-11	PTEN, SIRT1, TNF, EGFR, VEGFA, IL6, MAPK8, CASP3, ALB, KDR, PDE3A, BCL2, AKT1, CTNNB1, RAF1, TP53, BCL2L1	73	540	19453	8.38917	1.98094e-07	2.82852e-08	2.52557e-08
KEGG_PATHWAY	hsa05213:Endometrial cancer	10	13.6986	4.57394e-10	CCND1, BAD, EGF, PTEN, BAX, CTNNB1, AKT1, RAF1, TP53, EGFR	68	58	8644	21.9168	1.08402e-07	1.44777e-08	7.11718e-09
KEGG_PATHWAY	hsa05418:Fluid shear stress and atherosclerosis	13	17.8082	5.22256e-10	NOS3, SELE, TNF, ICAM1, VEGFA, MAPK8, IFNG, KDR, BCL2, AKT1, CTNNB1, TP53, NFE2L2	68	139	8644	11.8887	1.23775e-07	1.44777e-08	7.11718e-09
GOTERM_BP_DIRECT	GO:0043536~positive regulation of blood vessel endothelial cell migration	8	10.9589	5.35549e-10	TGFB1, NOS3, KDR, AKT1, HIF1A, SIRT1, NFE2L2, VEGFA	73	49	19453	43.5068	1.08556e-06	1.35628e-07	1.21101e-07
KEGG_PATHWAY	hsa04066:HIF-1 signaling pathway	12	16.4384	5.47475e-10	IL6, IFNG, NOS2, EGF, NOS3, INSR, SERPINE1, BCL2, AKT1, HIF1A, EGFR, VEGFA	68	109	8644	13.9946	1.29752e-07	1.44777e-08	7.11718e-09
GOTERM_BP_DIRECT	GO:0008284~positive regulation of cell proliferation	16	21.9178	1.12696e-09	TGFB1, EGF, INSR, ODC1, PTEN, ADRA1D, SIRT1, EGFR, VEGFA, AR, IL6, IFNG, KDR, BCL2, AKT1, BCL2L1	73	545	19453	7.82325	2.28435e-06	2.53692e-07	2.2652e-07
KEGG_PATHWAY	hsa05167:Kaposi sarcoma-associated herpesvirus infection	14	19.1781	2.15137e-09	CXCL8, HIF1A, PIK3CG, ICAM1, VEGFA, IL6, MAPK8, CCND1, CASP3, BAX, AKT1, CTNNB1, RAF1, TP53	68	194	8644	9.17344	5.09874e-07	5.12025e-08	2.5171e-08
KEGG_PATHWAY	hsa05215:Prostate cancer	11	15.0685	2.89e-09	AR, CCND1, BAD, EGF, PTEN, BCL2, CTNNB1, AKT1, RAF1, TP53, EGFR	68	97	8644	14.4154	6.8493e-07	6.25291e-08	3.07391e-08
KEGG_PATHWAY	hsa04115:p53 signaling pathway	10	13.6986	4.30736e-09	CCND1, CHEK2, CASP3, IGFBP3, SERPINE1, PTEN, BCL2, BAX, TP53, BCL2L1	68	74	8644	17.1781	1.02084e-06	8.54293e-08	4.19967e-08
KEGG_PATHWAY	hsa05152:Tuberculosis	13	17.8082	1.01918e-08	TGFB1, NOS2, BAD, TNF, IL6, MAPK8, IFNG, CASP3, BCL2, BAX, AKT1, LBP, RAF1	68	180	8644	9.18072	2.41545e-06	1.84994e-07	9.09423e-08
KEGG_PATHWAY	hsa05145:Toxoplasmosis	11	15.0685	1.0882e-08	MAPK8, TGFB1, IFNG, NOS2, BAD, CASP3, BCL2, AKT1, TNF, PIK3CG, BCL2L1	68	111	8644	12.5972	2.57903e-06	1.84994e-07	9.09423e-08
GOTERM_BP_DIRECT	GO:0043406~positive regulation of MAP kinase activity	8	10.9589	1.38124e-08	TGFB1, EGF, INSR, TNF, EGFR, DRD4, PIK3CG, VEGFA	73	77	19453	27.6862	2.79973e-05	2.79839e-06	2.49866e-06
KEGG_PATHWAY	hsa04218:Cellular senescence	12	16.4384	2.50175e-08	IL6, TGFB1, CXCL8, CCND1, CHEK2, IGFBP3, SERPINE1, PTEN, AKT1, RAF1, SIRT1, TP53	68	156	8644	9.77828	5.92914e-06	3.96945e-07	1.95137e-07
KEGG_PATHWAY	hsa05160:Hepatitis C	12	16.4384	2.85696e-08	IFNG, CCND1, BAD, EGF, CASP3, BAX, CTNNB1, AKT1, RAF1, TNF, TP53, EGFR	68	158	8644	9.6545	6.77097e-06	4.24973e-07	2.08915e-07
GOTERM_BP_DIRECT	GO:0071456~cellular response to hypoxia	9	12.3288	3.3941e-08	TGFB1, BAD, PTEN, BCL2, PPARG, HIF1A, SIRT1, TP53, VEGFA	73	134	19453	17.8979	6.8796e-05	6.25131e-06	5.58175e-06
KEGG_PATHWAY	hsa05161:Hepatitis B	12	16.4384	3.70501e-08	IL6, MAPK8, TGFB1, CXCL8, BAD, CASP3, BCL2, BAX, AKT1, RAF1, TNF, TP53	68	162	8644	9.41612	8.78083e-06	5.18701e-07	2.54992e-07
GOTERM_BP_DIRECT	GO:1902895~positive regulation of pri-miRNA transcription from RNA polymerase II promoter	7	9.58904	4.15929e-08	AR, TGFB1, PPARG, HIF1A, TNF, TP53, EGFR	73	53	19453	35.1954	8.43052e-05	7.02227e-06	6.27013e-06
GOTERM_BP_DIRECT	GO:0033138~positive regulation of peptidyl-serine phosphorylation	8	10.9589	5.19224e-08	IL6, TGFB1, BCL2, AKT1, RAF1, TNF, EGFR, VEGFA	73	93	19453	22.923	0.000105241	8.0919e-06	7.2252e-06
KEGG_PATHWAY	hsa01522:Endocrine resistance	10	13.6986	5.29989e-08	MAPK8, CCND1, BAD, BCL2, BAX, AKT1, RAF1, TP53, EGFR, ESR2	68	98	8644	12.9712	1.25607e-05	6.42517e-07	3.15859e-07
KEGG_PATHWAY	hsa04068:FoxO signaling pathway	11	15.0685	5.39491e-08	IL6, MAPK8, TGFB1, CCND1, EGF, INSR, PTEN, AKT1, RAF1, SIRT1, EGFR	68	131	8644	10.674	1.27859e-05	6.42517e-07	3.15859e-07
KEGG_PATHWAY	hsa05225:Hepatocellular carcinoma	12	16.4384	5.3993e-08	TGFB1, CCND1, BAD, PTEN, BAX, CTNNB1, AKT1, RAF1, TP53, EGFR, BCL2L1, NFE2L2	68	168	8644	9.07983	1.27963e-05	6.42517e-07	3.15859e-07
KEGG_PATHWAY	hsa04151:PI3K-Akt signaling pathway	16	21.9178	6.79279e-08	NOS3, BAD, EGF, INSR, PTEN, EGFR, PIK3CG, VEGFA, IL6, CCND1, KDR, BCL2, AKT1, RAF1, TP53, BCL2L1	68	359	8644	5.66541	1.60988e-05	7.41965e-07	3.64747e-07
KEGG_PATHWAY	hsa05218:Melanoma	9	12.3288	6.8585e-08	CCND1, BAD, EGF, PTEN, BAX, AKT1, RAF1, TP53, EGFR	68	72	8644	15.8897	1.62545e-05	7.41965e-07	3.64747e-07
GOTERM_MF_DIRECT	GO:0005515~protein binding	68	93.1507	1.08301e-07	ACHE, CXCL8, SERPINE1, PTEN, HTR2C, ADRA1D, ECE1, ADRA1A, TNF, PIK3CG, ICAM1, NR3C2, GJA1, CCND1, CHEK2, CASP3, KDR, AKT1, SCN5A, LBP, KCNH2, G6PD, IGFBP3, ADIPOQ, SIRT1, HADHB, AR, IFNG, SOAT1, EHHADH, KCNMA1, PPARG, PGR, RAF1, TP53, ABCG2, CRP, MAOB, MAOA, ODC1, HMGCR, CYP3A4, HIF1A, EGFR, MAPK8, DRD1, DRD2, APOB, XDH, DRD4, TGFB1, NOS2, EGF, BAD, NOS3, INSR, SELE, ESR2, SOD1, VEGFA, IL6, ALB, …	73	12657	18967	1.3959	4.23448e-05	1.06803e-05	9.50572e-06
GOTERM_MF_DIRECT	GO:0042803~protein homodimerization activity	16	21.9178	1.09261e-07	KCNH2, ACHE, G6PD, NOS2, PON1, ODC1, ADIPOQ, ECE1, VEGFA, CHEK2, BCL2, BAX, AKT1, XDH, ABCG2, BCL2L1	73	749	18967	5.55027	4.27202e-05	1.06803e-05	9.50572e-06
KEGG_PATHWAY	hsa04936:Alcoholic liver disease	11	15.0685	1.16233e-07	IL6, MAPK8, CXCL8, CCND1, CASP3, ADIPOQ, CTNNB1, AKT1, LBP, SIRT1, TNF	68	142	8644	9.84714	2.75469e-05	1.20276e-06	5.91273e-07
KEGG_PATHWAY	hsa05163:Human cytomegalovirus infection	13	17.8082	1.22315e-07	CXCL8, PTGER3, TNF, EGFR, VEGFA, IL6, CCND1, CASP3, BAX, AKT1, CTNNB1, RAF1, TP53	68	225	8644	7.34458	2.89883e-05	1.21296e-06	5.96287e-07
KEGG_PATHWAY	hsa05224:Breast cancer	11	15.0685	1.61196e-07	CCND1, EGF, PTEN, BAX, CTNNB1, AKT1, PGR, RAF1, TP53, EGFR, ESR2	68	147	8644	9.5122	3.82027e-05	1.53458e-06	7.54396e-07
GOTERM_BP_DIRECT	GO:0070374~positive regulation of ERK1 and ERK2 cascade	10	13.6986	1.7213e-07	TGFB1, PTEN, KDR, HTR2C, DRD2, ADRA1A, TNF, EGFR, ICAM1, VEGFA	73	230	19453	11.5861	0.000348848	2.49097e-05	2.22417e-05
KEGG_PATHWAY	hsa04932:Non-alcoholic fatty liver disease	11	15.0685	2.65212e-07	IL6, MAPK8, TGFB1, CXCL8, CASP3, INSR, ADIPOQ, BAX, AKT1, PPARG, TNF	68	155	8644	9.02125	6.28533e-05	2.42771e-06	1.19345e-06
GOTERM_BP_DIRECT	GO:0001666~response to hypoxia	9	12.3288	2.79819e-07	TGFB1, NOS2, CASP3, KCNMA1, ADIPOQ, DRD2, HIF1A, TNF, VEGFA	73	176	19453	13.6268	0.000567032	3.77942e-05	3.37462e-05
KEGG_PATHWAY	hsa04510:Focal adhesion	12	16.4384	3.71751e-07	MAPK8, CCND1, BAD, EGF, PTEN, BCL2, KDR, CTNNB1, AKT1, RAF1, EGFR, VEGFA	68	203	8644	7.51434	8.81011e-05	3.27692e-06	1.61092e-06
GOTERM_BP_DIRECT	GO:0045893~positive regulation of transcription, DNA-templated	15	20.5479	3.72671e-07	KCNH2, TGFB1, EGF, INSR, HIF1A, TNF, EGFR, ESR2, AR, IL6, CHEK2, AKT1, CTNNB1, PPARG, TP53	73	728	19453	5.49065	0.000755118	4.62957e-05	4.13371e-05
GOTERM_BP_DIRECT	GO:0051897~positive regulation of protein kinase B signaling	9	12.3288	4.09393e-07	TGFB1, EGF, INSR, KDR, SIRT1, TNF, EGFR, PIK3CG, VEGFA	73	185	19453	12.9639	0.000829495	4.62957e-05	4.13371e-05
KEGG_PATHWAY	hsa05205:Proteoglycans in cancer	12	16.4384	4.10238e-07	TGFB1, CCND1, CASP3, KDR, CTNNB1, AKT1, RAF1, HIF1A, TNF, TP53, EGFR, VEGFA	68	205	8644	7.44103	9.72216e-05	3.48702e-06	1.71421e-06
GOTERM_BP_DIRECT	GO:0001525~angiogenesis	10	13.6986	4.11314e-07	CXCL8, EGF, NOS3, SERPINE1, PTEN, KDR, HIF1A, SIRT1, PIK3CG, VEGFA	73	255	19453	10.4502	0.000833387	4.62957e-05	4.13371e-05
GOTERM_BP_DIRECT	GO:0001541~ovarian follicle development	6	8.21918	4.61244e-07	BCL2, KDR, BAX, BCL2L1, SOD1, VEGFA	73	42	19453	38.0685	0.000934506	4.91832e-05	4.39153e-05
KEGG_PATHWAY	hsa05222:Small cell lung cancer	9	12.3288	4.72094e-07	CCND1, NOS2, CASP3, PTEN, BCL2, BAX, AKT1, TP53, BCL2L1	68	92	8644	12.4354	0.00011188	3.87443e-06	1.90466e-06
GOTERM_BP_DIRECT	GO:0043491~protein kinase B signaling	7	9.58904	5.41969e-07	TGFB1, PTEN, KDR, AKT1, DRD2, TNF, PIK3CG	73	81	19453	23.0291	0.00109797	5.49015e-05	4.90211e-05
KEGG_PATHWAY	hsa05207:Chemical carcinogenesis - receptor activation	12	16.4384	5.74208e-07	AR, CCND1, BAD, EGF, BCL2, AKT1, PGR, RAF1, CYP3A4, EGFR, ESR2, VEGFA	68	212	8644	7.19534	0.000136078	4.55539e-06	2.23941e-06
KEGG_PATHWAY	hsa05219:Bladder cancer	7	9.58904	6.27379e-07	CXCL8, CCND1, EGF, RAF1, TP53, EGFR, VEGFA	68	41	8644	21.703	0.000148678	4.81665e-06	2.36785e-06
GOTERM_BP_DIRECT	GO:0050673~epithelial cell proliferation	6	8.21918	8.19871e-07	AR, EGF, KDR, DRD2, EGFR, BCL2L1	73	47	19453	34.0187	0.0016605	7.90981e-05	7.06261e-05
GOTERM_CC_DIRECT	GO:0005741~mitochondrial outer membrane	9	12.3288	8.49039e-07	HADHB, MAOB, MAOA, BAD, BCL2, BAX, PGR, RAF1, BCL2L1	73	216	20647	11.7848	0.00019526	0.000195279	0.000170657
KEGG_PATHWAY	hsa04210:Apoptosis	10	13.6986	8.94359e-07	MAPK8, BAD, CASP3, BCL2, BAX, AKT1, RAF1, TNF, TP53, BCL2L1	68	136	8644	9.34689	0.000211941	6.55148e-06	3.22069e-06
KEGG_PATHWAY	hsa05166:Human T-cell leukemia virus 1 infection	12	16.4384	9.08399e-07	IL6, MAPK8, TGFB1, CCND1, CHEK2, PTEN, BAX, AKT1, TNF, TP53, BCL2L1, ICAM1	68	222	8644	6.87122	0.000215267	6.55148e-06	3.22069e-06
GOTERM_BP_DIRECT	GO:0061419~positive regulation of transcription from RNA polymerase II promoter in response to hypoxia	4	5.47945	9.64618e-07	HIF1A, TP53, NFE2L2, VEGFA	73	6	19453	177.653	0.00195337	8.6927e-05	7.76164e-05
GOTERM_BP_DIRECT	GO:0008285~negative regulation of cell proliferation	12	16.4384	9.86831e-07	AR, IL6, TGFB1, CXCL8, NOS3, IGFBP3, PTEN, CTNNB1, DRD2, RAF1, ADRA1A, TP53	73	462	19453	6.92154	0.00199831	8.6927e-05	7.76164e-05
KEGG_PATHWAY	hsa05162:Measles	10	13.6986	1.01162e-06	IL6, MAPK8, CCND1, BAD, CASP3, BCL2, BAX, AKT1, TP53, BCL2L1	68	138	8644	9.21142	0.000239726	7.08136e-06	3.48117e-06
KEGG_PATHWAY	hsa05142:Chagas disease	9	12.3288	1.04638e-06	IL6, MAPK8, TGFB1, CXCL8, IFNG, NOS2, SERPINE1, AKT1, TNF	68	102	8644	11.2163	0.000247961	7.11536e-06	3.49789e-06
KEGG_PATHWAY	hsa05223:Non-small cell lung cancer	8	10.9589	1.20762e-06	CCND1, BAD, EGF, BAX, AKT1, RAF1, TP53, EGFR	68	72	8644	14.1242	0.000286166	7.98372e-06	3.92477e-06
GOTERM_BP_DIRECT	GO:0008630~intrinsic apoptotic signaling pathway in response to DNA damage	6	8.21918	1.24121e-06	BAD, CHEK2, BCL2, BAX, TNF, BCL2L1	73	51	19453	31.3505	0.00251278	0.000104779	9.35563e-05
KEGG_PATHWAY	hsa05214:Glioma	8	10.9589	1.59762e-06	CCND1, EGF, PTEN, BAX, AKT1, RAF1, TP53, EGFR	68	75	8644	13.5592	0.000378566	1.02766e-05	5.05195e-06
GOTERM_BP_DIRECT	GO:0001836~release of cytochrome c from mitochondria	5	6.84932	1.73294e-06	BAD, BCL2, BAX, TP53, BCL2L1	73	24	19453	55.5166	0.00350651	0.000140438	0.000125396
KEGG_PATHWAY	hsa05220:Chronic myeloid leukemia	8	10.9589	1.74901e-06	TGFB1, CCND1, BAD, BAX, AKT1, RAF1, TP53, BCL2L1	68	76	8644	13.3808	0.000414429	1.09543e-05	5.3851e-06
GOTERM_BP_DIRECT	GO:0000165~MAPK cascade	8	10.9589	1.85102e-06	AR, TGFB1, IGFBP3, CTNNB1, RAF1, ADRA1A, TNF, EGFR	73	157	19453	13.5786	0.00374499	0.000144237	0.000128788
KEGG_PATHWAY	hsa05226:Gastric cancer	10	13.6986	1.92476e-06	TGFB1, CCND1, EGF, BCL2, BAX, CTNNB1, AKT1, RAF1, TP53, EGFR	68	149	8644	8.53139	0.000456063	1.17459e-05	5.77427e-06
GOTERM_BP_DIRECT	GO:0032355~response to estradiol	7	9.58904	1.99679e-06	TGFB1, CCND1, BAD, CASP3, CTNNB1, APOB, CYP19A1	73	101	19453	18.4689	0.00403932	0.000149833	0.000133785
KEGG_PATHWAY	hsa05144:Malaria	7	9.58904	2.09945e-06	IL6, TGFB1, CXCL8, IFNG, SELE, TNF, ICAM1	68	50	8644	17.7965	0.000497447	1.24917e-05	6.1409e-06
GOTERM_BP_DIRECT	GO:0043524~negative regulation of neuron apoptotic process	8	10.9589	2.37682e-06	CCND1, BCL2, KDR, BAX, HIF1A, SIRT1, BCL2L1, SOD1	73	163	19453	13.0787	0.00480622	0.00017198	0.000153559
GOTERM_BP_DIRECT	GO:0045766~positive regulation of angiogenesis	8	10.9589	2.68326e-06	CXCL8, NOS3, SERPINE1, KDR, HIF1A, SIRT1, NFE2L2, VEGFA	73	166	19453	12.8424	0.00542422	0.000187458	0.00016738
GOTERM_BP_DIRECT	GO:0051384~response to glucocorticoid	6	8.21918	2.81222e-06	IL6, BAD, CASP3, ADIPOQ, BCL2, TNF	73	60	19453	26.6479	0.00568416	0.000189919	0.000169577
GOTERM_BP_DIRECT	GO:0002092~positive regulation of receptor internalization	5	6.84932	3.30202e-06	EGF, INSR, DRD2, SELE, VEGFA	73	28	19453	47.5856	0.00667086	0.000209059	0.000186667
GOTERM_BP_DIRECT	GO:1902042~negative regulation of extrinsic apoptotic signaling pathway via death domain receptors	5	6.84932	3.30202e-06	NOS3, SERPINE1, RAF1, BCL2L1, ICAM1	73	28	19453	47.5856	0.00667086	0.000209059	0.000186667
KEGG_PATHWAY	hsa04071:Sphingolipid signaling pathway	9	12.3288	3.82297e-06	MAPK8, NOS3, PTEN, BCL2, BAX, AKT1, RAF1, TNF, TP53	68	121	8644	9.45503	0.000905635	2.21919e-05	1.09095e-05
GOTERM_BP_DIRECT	GO:0045471~response to ethanol	7	9.58904	3.84428e-06	G6PD, MAOB, CCND1, BAD, ADIPOQ, TNF, SOD1	73	113	19453	16.5076	0.00776208	0.000236015	0.000210736
GOTERM_BP_DIRECT	GO:0010888~negative regulation of lipid storage	4	5.47945	4.01916e-06	CRP, IL6, PPARG, TNF	73	9	19453	118.435	0.00811376	0.000239495	0.000213843
GOTERM_BP_DIRECT	GO:0032757~positive regulation of interleukin-8 production	6	8.21918	4.19259e-06	IL6, NOS2, ADIPOQ, SERPINE1, LBP, TNF	73	65	19453	24.5981	0.00846238	0.000242691	0.000216697
GOTERM_BP_DIRECT	GO:0006954~inflammatory response	11	15.0685	4.47373e-06	CRP, IL6, TGFB1, CXCL8, NOS2, PTGER3, AKT1, SELE, TNF, PIK3CG, NFE2L2	73	436	19453	6.72311	0.00902728	0.000251772	0.000224805
GOTERM_MF_DIRECT	GO:0005496~steroid binding	5	6.84932	4.85403e-06	AR, PGR, CYP3A4, ESR2, NR3C2	73	30	18967	43.3037	0.00189613	0.000379585	0.00033784
GOTERM_BP_DIRECT	GO:0051091~positive regulation of sequence-specific DNA binding transcription factor activity	7	9.58904	4.94135e-06	IL6, PTEN, CTNNB1, AKT1, PPARG, TNF, ESR2	73	118	19453	15.8081	0.00996615	0.000270572	0.000241592
KEGG_PATHWAY	hsa04022:cGMP-PKG signaling pathway	10	13.6986	4.94551e-06	BAD, NOS3, INSR, KCNMA1, PDE3A, AKT1, ADRA1D, RAF1, ADRA1A, PIK3CG	68	167	8644	7.61184	0.0011714	2.80246e-05	1.37768e-05
GOTERM_BP_DIRECT	GO:0042593~glucose homeostasis	7	9.58904	6.28039e-06	IL6, BAD, INSR, ADIPOQ, AKT1, PPARG, HIF1A	73	123	19453	15.1655	0.0126497	0.000334844	0.00029898
GOTERM_CC_DIRECT	GO:0005901~caveola	6	8.21918	6.39387e-06	NOS3, INSR, KCNMA1, SCN5A, SELE, ADRA1A	73	75	20647	22.6268	0.00146951	0.000735295	0.000642584
GOTERM_BP_DIRECT	GO:0071466~cellular response to xenobiotic stimulus	6	8.21918	6.49595e-06	KCNH2, NOS2, CHEK2, ADIPOQ, TP53, NFE2L2	73	71	19453	22.5194	0.013081	0.000337457	0.000301312
GOTERM_BP_DIRECT	GO:0030308~negative regulation of cell growth	7	9.58904	7.21591e-06	GJA1, TGFB1, BCL2, PPARG, SIRT1, TP53, ESR2	73	126	19453	14.8044	0.0145203	0.000365486	0.00032634
KEGG_PATHWAY	hsa05208:Chemical carcinogenesis - reactive oxygen species	11	15.0685	7.30746e-06	MAPK8, BAD, EGF, PTEN, AKT1, RAF1, HIF1A, EGFR, SOD1, NFE2L2, VEGFA	68	223	8644	6.27038	0.00173037	3.96144e-05	1.94743e-05
KEGG_PATHWAY	hsa05165:Human papillomavirus infection	13	17.8082	7.32366e-06	BAD, EGF, PTEN, TNF, EGFR, VEGFA, CCND1, CASP3, BAX, AKT1, CTNNB1, RAF1, TP53	68	331	8644	4.99254	0.00173421	3.96144e-05	1.94743e-05
GOTERM_MF_DIRECT	GO:0034056~estrogen response element binding	4	5.47945	8.46752e-06	AR, PGR, ESR2, NR3C2	73	11	18967	94.4807	0.00330534	0.0005518	0.000491116
GOTERM_BP_DIRECT	GO:0071222~cellular response to lipopolysaccharide	8	10.9589	8.57001e-06	HADHB, IL6, MAPK8, CXCL8, NOS2, SERPINE1, LBP, TNF	73	198	19453	10.7668	0.0172215	0.000413443	0.00036916
GOTERM_BP_DIRECT	GO:0045944~positive regulation of transcription from RNA polymerase II promoter	17	23.2877	8.57089e-06	TGFB1, HIF1A, SIRT1, TNF, EGFR, ESR2, VEGFA, AR, IL6, AKT1, CTNNB1, PGR, PPARG, RAF1, DRD2, TP53, NFE2L2	73	1232	19453	3.67707	0.0172232	0.000413443	0.00036916
GOTERM_CC_DIRECT	GO:0005615~extracellular space	21	28.7671	9.89684e-06	CRP, ACHE, TGFB1, CXCL8, EGF, IGFBP3, PON1, ADIPOQ, SERPINE1, SELE, TNF, EGFR, ICAM1, SOD1, VEGFA, IL6, IFNG, ALB, LBP, APOB, XDH	73	1990	20647	2.9847	0.0022737	0.000758758	0.000663088
GOTERM_BP_DIRECT	GO:0001938~positive regulation of endothelial cell proliferation	6	8.21918	1.03236e-05	EGF, KDR, AKT1, HIF1A, SIRT1, VEGFA	73	78	19453	20.4984	0.0207085	0.000480837	0.000429336
GOTERM_BP_DIRECT	GO:1903800~positive regulation of production of miRNAs involved in gene silencing by miRNA	4	5.47945	1.04427e-05	IL6, TGFB1, TP53, EGFR	73	12	19453	88.8265	0.0209449	0.000480837	0.000429336
GOTERM_BP_DIRECT	GO:0014068~positive regulation of phosphatidylinositol 3-kinase signaling	6	8.21918	1.09896e-05	EGF, INSR, KDR, SIRT1, TNF, VEGFA	73	79	19453	20.2389	0.0220297	0.000494774	0.00044178
GOTERM_BP_DIRECT	GO:0042327~positive regulation of phosphorylation	5	6.84932	1.15761e-05	AR, EGF, KDR, EGFR, VEGFA	73	38	19453	35.0631	0.0231917	0.000509852	0.000455243
GOTERM_BP_DIRECT	GO:0051402~neuron apoptotic process	6	8.21918	1.31907e-05	CASP3, BCL2, BAX, HIF1A, TP53, BCL2L1	73	82	19453	19.4985	0.0263835	0.000568605	0.000507703
GOTERM_BP_DIRECT	GO:0030518~intracellular steroid hormone receptor signaling pathway	4	5.47945	1.35394e-05	AR, PGR, ESR2, NR3C2	73	13	19453	81.9937	0.0270713	0.000571475	0.000510265
GOTERM_BP_DIRECT	GO:0008625~extrinsic apoptotic signaling pathway via death domain receptors	5	6.84932	1.42525e-05	BAD, BCL2, BAX, RAF1, TNF	73	40	19453	33.3099	0.0284766	0.000589295	0.000526177
KEGG_PATHWAY	hsa05230:Central carbon metabolism in cancer	7	9.58904	1.53451e-05	G6PD, PTEN, AKT1, RAF1, HIF1A, TP53, EGFR	68	70	8644	12.7118	0.00363022	8.11587e-05	3.98973e-05
GOTERM_BP_DIRECT	GO:0001701~in utero embryonic development	8	10.9589	1.55422e-05	AR, GJA1, NOS3, CTNNB1, APOB, TP53, BCL2L1, VEGFA	73	217	19453	9.82413	0.0310132	0.000629771	0.000562317
GOTERM_BP_DIRECT	GO:0006915~apoptotic process	12	16.4384	1.60738e-05	IFNG, BAD, CASP3, IGFBP3, PTEN, BCL2, BAX, RAF1, ADRA1A, TP53, BCL2L1, SOD1	73	619	19453	5.166	0.0320567	0.000638538	0.000570145
KEGG_PATHWAY	hsa04010:MAPK signaling pathway	12	16.4384	1.71386e-05	MAPK8, TGFB1, EGF, CASP3, INSR, KDR, AKT1, RAF1, TNF, TP53, EGFR, VEGFA	68	301	8644	5.06781	0.00405364	8.86735e-05	4.35916e-05
GOTERM_BP_DIRECT	GO:0031663~lipopolysaccharide-mediated signaling pathway	5	6.84932	1.73585e-05	TGFB1, NOS3, AKT1, LBP, TNF	73	42	19453	31.7237	0.0345741	0.000676313	0.000603874
GOTERM_BP_DIRECT	GO:0032496~response to lipopolysaccharide	7	9.58904	1.88087e-05	MAOB, NOS2, NOS3, CASP3, LBP, APOB, SELE	73	149	19453	12.5192	0.037408	0.00071899	0.00064198
KEGG_PATHWAY	hsa05132:Salmonella infection	11	15.0685	1.92037e-05	IL6, MAPK8, CXCL8, CASP3, BCL2, BAX, CTNNB1, AKT1, RAF1, TNF, PIK3CG	68	249	8644	5.61564	0.00454097	9.7005e-05	4.76873e-05
KEGG_PATHWAY	hsa01524:Platinum drug resistance	7	9.58904	1.9564e-05	BAD, CASP3, BCL2, BAX, AKT1, TP53, BCL2L1	68	73	8644	12.1894	0.00462599	9.7005e-05	4.76873e-05
KEGG_PATHWAY	hsa04020:Calcium signaling pathway	11	15.0685	2.20439e-05	NOS2, EGF, NOS3, PTGER3, KDR, HTR2C, ADRA1D, DRD1, ADRA1A, EGFR, VEGFA	68	253	8644	5.52685	0.00521084	0.00010707	5.26354e-05
GOTERM_BP_DIRECT	GO:0042542~response to hydrogen peroxide	5	6.84932	2.29138e-05	BAD, CASP3, BCL2, SIRT1, SOD1	73	45	19453	29.6088	0.0453848	0.000844063	0.000753657
GOTERM_BP_DIRECT	GO:0032722~positive regulation of chemokine production	5	6.84932	2.29138e-05	IL6, IFNG, LBP, HIF1A, TNF	73	45	19453	29.6088	0.0453848	0.000844063	0.000753657
KEGG_PATHWAY	hsa05169:Epstein-Barr virus infection	10	13.6986	2.30091e-05	IL6, MAPK8, CCND1, CASP3, BCL2, BAX, AKT1, TNF, TP53, ICAM1	68	202	8644	6.29295	0.00543839	0.000109524	5.38414e-05
GOTERM_MF_DIRECT	GO:0019903~protein phosphatase binding	6	8.21918	2.47077e-05	MAPK8, BAD, CTNNB1, PPARG, TP53, EGFR	73	91	18967	17.1311	0.00961433	0.00123097	0.0010956
GOTERM_MF_DIRECT	GO:0031625~ubiquitin protein ligase binding	9	12.3288	2.51861e-05	KCNH2, CHEK2, BCL2, CTNNB1, SCN5A, HIF1A, TP53, EGFR, NFE2L2	73	315	18967	7.42348	0.00979958	0.00123097	0.0010956
GOTERM_CC_DIRECT	GO:0045121~membrane raft	8	10.9589	2.57765e-05	GJA1, CASP3, KDR, SELE, TNF, EGFR, ABCG2, ICAM1	73	249	20647	9.08709	0.00591112	0.00148215	0.00129527
GOTERM_BP_DIRECT	GO:0007200~phospholipase C-activating G-protein coupled receptor signaling pathway	6	8.21918	2.69864e-05	PTGER3, HTR2C, ADRA1D, DRD1, DRD2, ADRA1A	73	95	19453	16.8303	0.053233	0.00097633	0.000871758
GOTERM_BP_DIRECT	GO:0050731~positive regulation of peptidyl-tyrosine phosphorylation	6	8.21918	2.83878e-05	IL6, TGFB1, EGF, ADIPOQ, TP53, VEGFA	73	96	19453	16.655	0.0559185	0.00100901	0.000900938
GOTERM_BP_DIRECT	GO:0010039~response to iron ion	4	5.47945	3.18508e-05	CCND1, BCL2, DRD2, HIF1A	73	17	19453	62.701	0.0625226	0.00111258	0.000993416
KEGG_PATHWAY	hsa05012:Parkinson disease	11	15.0685	3.39133e-05	MAPK8, MAOB, MAOA, CASP3, BAX, DRD1, DRD2, TP53, BCL2L1, SOD1, NFE2L2	68	266	8644	5.25674	0.00800538	0.000158262	7.78012e-05
GOTERM_BP_DIRECT	GO:0060749~mammary gland alveolus development	4	5.47945	3.81195e-05	AR, CCND1, EGF, VEGFA	73	18	19453	59.2177	0.0743598	0.00128717	0.0011493
GOTERM_BP_DIRECT	GO:0071880~adenylate cyclase-activating adrenergic receptor signaling pathway	4	5.47945	3.81195e-05	ADRA1D, DRD1, DRD2, ADRA1A	73	18	19453	59.2177	0.0743598	0.00128717	0.0011493
KEGG_PATHWAY	hsa04152:AMPK signaling pathway	8	10.9589	3.83939e-05	CCND1, INSR, ADIPOQ, AKT1, PPARG, HMGCR, SIRT1, ADRA1A	68	121	8644	8.40447	0.00905825	0.000174648	8.58564e-05
KEGG_PATHWAY	hsa04630:JAK-STAT signaling pathway	9	12.3288	3.88922e-05	IL6, IFNG, CCND1, EGF, BCL2, AKT1, RAF1, EGFR, BCL2L1	68	166	8644	6.89192	0.00917528	0.000174648	8.58564e-05
GOTERM_BP_DIRECT	GO:0070141~response to UV-A	3	4.10959	4.04313e-05	CCND1, AKT1, EGFR	73	3	19453	266.479	0.0786875	0.00133418	0.00119128
GOTERM_BP_DIRECT	GO:0097191~extrinsic apoptotic signaling pathway	5	6.84932	4.08289e-05	TGFB1, IFNG, BAD, BAX, TNF	73	52	19453	25.623	0.0794297	0.00133418	0.00119128
GOTERM_BP_DIRECT	GO:0032755~positive regulation of interleukin-6 production	6	8.21918	4.37045e-05	IL6, TGFB1, IFNG, NOS2, LBP, TNF	73	105	19453	15.2274	0.08478	0.00140548	0.00125494
GOTERM_CC_DIRECT	GO:0005886~plasma membrane	36	49.3151	4.47904e-05	ACHE, PTGER3, SERPINE1, PTEN, HTR2C, ADRA1D, ECE1, ADRA1A, TNF, EGFR, PIK3CG, ICAM1, GJA1, MAPK8, KDR, AKT1, DRD1, SCN5A, APOB, DRD2, DRD4, KCNH2, TGFB1, NOS2, EGF, NOS3, INSR, SELE, SOD1, AR, KCNMA1, CTNNB1, PGR, RAF1, ABCG2, NFE2L2	73	5455	20647	1.86656	0.0102491	0.00206036	0.00180058
KEGG_PATHWAY	hsa05164:Influenza A	9	12.3288	4.80736e-05	IL6, CXCL8, IFNG, CASP3, BAX, AKT1, RAF1, TNF, ICAM1	68	171	8644	6.6904	0.011329	0.00021188	0.000104159
GOTERM_BP_DIRECT	GO:0031334~positive regulation of protein complex assembly	5	6.84932	5.10068e-05	TGFB1, IFNG, BAX, TNF, VEGFA	73	55	19453	24.2254	0.098228	0.00161469	0.00144174
GOTERM_MF_DIRECT	GO:0004879~RNA polymerase II transcription factor activity, ligand-activated sequence-specific DNA binding	5	6.84932	5.22935e-05	AR, PGR, PPARG, ESR2, NR3C2	73	54	18967	24.0576	0.0202397	0.00227186	0.00202202
KEGG_PATHWAY	hsa04540:Gap junction	7	9.58904	5.68736e-05	GJA1, EGF, HTR2C, DRD1, DRD2, RAF1, EGFR	68	88	8644	10.1116	0.013389	0.000246007	0.000120936
KEGG_PATHWAY	hsa04926:Relaxin signaling pathway	8	10.9589	5.78841e-05	MAPK8, TGFB1, NOS2, NOS3, AKT1, RAF1, EGFR, VEGFA	68	129	8644	7.88326	0.0136252	0.000246007	0.000120936
KEGG_PATHWAY	hsa05235:PD-L1 expression and PD-1 checkpoint pathway in cancer	7	9.58904	6.06168e-05	IFNG, EGF, PTEN, AKT1, RAF1, HIF1A, EGFR	68	89	8644	9.99802	0.0142639	0.000248738	0.000122279
KEGG_PATHWAY	hsa04211:Longevity regulating pathway	7	9.58904	6.06168e-05	INSR, ADIPOQ, BAX, AKT1, PPARG, SIRT1, TP53	68	89	8644	9.99802	0.0142639	0.000248738	0.000122279
GOTERM_BP_DIRECT	GO:0007165~signal transduction	16	21.9178	7.21542e-05	CXCL8, ADIPOQ, HIF1A, ADRA1A, EGFR, ESR2, NR3C2, AR, GJA1, MAPK8, PDE10A, PDE3A, AKT1, PGR, PPARG, RAF1	73	1307	19453	3.26218	0.136069	0.00224899	0.00200811
GOTERM_BP_DIRECT	GO:0045599~negative regulation of fat cell differentiation	5	6.84932	7.67512e-05	IL6, TGFB1, ADIPOQ, SIRT1, TNF	73	61	19453	21.8426	0.144082	0.00235603	0.00210368
KEGG_PATHWAY	hsa05323:Rheumatoid arthritis	7	9.58904	7.76095e-05	IL6, TGFB1, CXCL8, IFNG, TNF, ICAM1, VEGFA	68	93	8644	9.56799	0.018226	0.000308758	0.000151784
KEGG_PATHWAY	hsa04014:Ras signaling pathway	10	13.6986	7.78382e-05	MAPK8, BAD, EGF, INSR, KDR, AKT1, RAF1, EGFR, BCL2L1, VEGFA	68	236	8644	5.38634	0.0182792	0.000308758	0.000151784
GOTERM_BP_DIRECT	GO:0043525~positive regulation of neuron apoptotic process	5	6.84932	8.18159e-05	CASP3, BAX, CTNNB1, TNF, TP53	73	62	19453	21.4903	0.152825	0.00247401	0.00220903
KEGG_PATHWAY	hsa04370:VEGF signaling pathway	6	8.21918	8.712e-05	BAD, NOS3, KDR, AKT1, RAF1, VEGFA	68	59	8644	12.9272	0.0204366	0.000339911	0.000167099
GOTERM_BP_DIRECT	GO:2000378~negative regulation of reactive oxygen species metabolic process	4	5.47945	9.30555e-05	G6PD, BCL2, HIF1A, TP53	73	24	19453	44.4132	0.171909	0.00277251	0.00247555
GOTERM_CC_DIRECT	GO:0031093~platelet alpha granule lumen	5	6.84932	9.35164e-05	TGFB1, EGF, ALB, SERPINE1, VEGFA	73	68	20647	20.7967	0.0212801	0.00358479	0.0031328
KEGG_PATHWAY	hsa04215:Apoptosis - multiple species	5	6.84932	0.000100688	MAPK8, CASP3, BCL2, BAX, BCL2L1	68	32	8644	19.8621	0.0235818	0.000386512	0.000190008
GOTERM_BP_DIRECT	GO:0007569~cell aging	4	5.47945	0.000105464	BCL2, SIRT1, TP53, SOD1	73	25	19453	42.6367	0.19248	0.00309668	0.002765
GOTERM_BP_DIRECT	GO:0010595~positive regulation of endothelial cell migration	5	6.84932	0.00011746	EGF, KDR, AKT1, PIK3CG, VEGFA	73	68	19453	19.5941	0.21188	0.00339962	0.0030355
GOTERM_MF_DIRECT	GO:0050660~flavin adenine dinucleotide binding	5	6.84932	0.000129377	MAOB, NOS2, MAOA, NOS3, XDH	73	68	18967	19.1046	0.0493312	0.00495112	0.00440662
KEGG_PATHWAY	hsa05146:Amoebiasis	7	9.58904	0.000129833	IL6, TGFB1, CXCL8, IFNG, NOS2, CASP3, TNF	68	102	8644	8.72376	0.0303039	0.000490482	0.000241119
GOTERM_BP_DIRECT	GO:0010875~positive regulation of cholesterol efflux	4	5.47945	0.000133413	PON1, ADIPOQ, PPARG, SIRT1	73	27	19453	39.4784	0.23696	0.00380696	0.0033992
GOTERM_CC_DIRECT	GO:0005739~mitochondrion	16	21.9178	0.000134257	MAOB, MAOA, BAD, SIRT1, ESR2, SOD1, HADHB, GJA1, MAPK8, BCL2, BAX, AKT1, RAF1, TP53, DECR1, BCL2L1	73	1466	20647	3.08688	0.0304093	0.00441131	0.0038551
GOTERM_MF_DIRECT	GO:0004952~dopamine neurotransmitter receptor activity	3	4.10959	0.000141061	DRD1, DRD2, DRD4	73	5	18967	155.893	0.0536651	0.00495112	0.00440662
GOTERM_BP_DIRECT	GO:0050679~positive regulation of epithelial cell proliferation	5	6.84932	0.000146739	TGFB1, BAD, SCN5A, EGFR, VEGFA	73	72	19453	18.5055	0.257299	0.00412907	0.00368681
GOTERM_MF_DIRECT	GO:0019901~protein kinase binding	10	13.6986	0.000151953	CCND1, BAD, CHEK2, PTEN, CTNNB1, AKT1, SCN5A, HIF1A, TP53, BCL2L1	73	521	18967	4.98698	0.0576872	0.00495112	0.00440662
KEGG_PATHWAY	hsa04931:Insulin resistance	7	9.58904	0.000177926	IL6, MAPK8, NOS3, INSR, PTEN, AKT1, TNF	68	108	8644	8.23911	0.0412954	0.000647718	0.000318416
KEGG_PATHWAY	hsa05216:Thyroid cancer	5	6.84932	0.000179619	CCND1, BAX, CTNNB1, PPARG, TP53	68	37	8644	17.1781	0.0416801	0.000647718	0.000318416
KEGG_PATHWAY	hsa05143:African trypanosomiasis	5	6.84932	0.000179619	IL6, IFNG, SELE, TNF, ICAM1	68	37	8644	17.1781	0.0416801	0.000647718	0.000318416
KEGG_PATHWAY	hsa05211:Renal cell carcinoma	6	8.21918	0.000184236	TGFB1, BAD, AKT1, RAF1, HIF1A, VEGFA	68	69	8644	11.0537	0.0427283	0.000654451	0.000321726
GOTERM_CC_DIRECT	GO:0005783~endoplasmic reticulum	14	19.1781	0.000188768	ADIPOQ, HMGCR, CYP19A1, VEGFA, HADHB, GJA1, SOAT1, ALB, KDR, BCL2, BAX, SCN5A, TP53, BCL2L1	73	1175	20647	3.36996	0.0424915	0.00542708	0.00474279
GOTERM_BP_DIRECT	GO:0045760~positive regulation of action potential	3	4.10959	0.000200706	SCN5A, ADRA1A, TNF	73	6	19453	133.24	0.33427	0.00547983	0.0048929
GOTERM_BP_DIRECT	GO:1902512~positive regulation of apoptotic DNA fragmentation	3	4.10959	0.000200706	IL6, CASP3, BAX	73	6	19453	133.24	0.33427	0.00547983	0.0048929
KEGG_PATHWAY	hsa04015:Rap1 signaling pathway	9	12.3288	0.000202185	EGF, INSR, KDR, CTNNB1, AKT1, DRD2, RAF1, EGFR, VEGFA	68	210	8644	5.4479	0.0467925	0.000707647	0.000347877
GOTERM_BP_DIRECT	GO:0045776~negative regulation of blood pressure	4	5.47945	0.000202856	NOS2, NOS3, ADIPOQ, DRD2	73	31	19453	34.3844	0.337167	0.00547983	0.0048929
GOTERM_MF_DIRECT	GO:0051434~BH3 domain binding	3	4.10959	0.000211071	BCL2, BAX, BCL2L1	73	6	18967	129.911	0.0792232	0.00634838	0.00565022
KEGG_PATHWAY	hsa05170:Human immunodeficiency virus 1 infection	9	12.3288	0.000215741	MAPK8, BAD, CASP3, BCL2, BAX, AKT1, RAF1, TNF, BCL2L1	68	212	8644	5.3965	0.0498506	0.000744149	0.000365821
GOTERM_BP_DIRECT	GO:0001662~behavioral fear response	4	5.47945	0.000223248	BCL2, HTR2C, DRD1, DRD4	73	32	19453	33.3099	0.364012	0.00595133	0.0053139
GOTERM_BP_DIRECT	GO:0009636~response to toxic substance	5	6.84932	0.000231428	MAOB, PON1, BCL2, BAX, DRD2	73	81	19453	16.4493	0.374472	0.00608927	0.00543707
KEGG_PATHWAY	hsa04668:TNF signaling pathway	7	9.58904	0.000239139	IL6, MAPK8, CASP3, AKT1, SELE, TNF, ICAM1	68	114	8644	7.80547	0.0551061	0.000813071	0.000399703
GOTERM_BP_DIRECT	GO:0006919~activation of cysteine-type endopeptidase activity involved in apoptotic process	5	6.84932	0.00024262	BAD, BAX, PPARG, TNF, XDH	73	82	19453	16.2487	0.388506	0.00620266	0.00553831
GOTERM_BP_DIRECT	GO:0048662~negative regulation of smooth muscle cell proliferation	4	5.47945	0.000244922	IFNG, NOS3, IGFBP3, PPARG	73	33	19453	32.3005	0.391354	0.00620266	0.00553831
GOTERM_BP_DIRECT	GO:0051881~regulation of mitochondrial membrane potential	4	5.47945	0.000244922	BCL2, BAX, BCL2L1, SOD1	73	33	19453	32.3005	0.391354	0.00620266	0.00553831
GOTERM_MF_DIRECT	GO:0016491~oxidoreductase activity	7	9.58904	0.000255965	MAOB, NOS2, MAOA, NOS3, CYP3A4, XDH, DECR1	73	233	18967	7.80581	0.0952486	0.00714874	0.00636256
GOTERM_BP_DIRECT	GO:2001234~negative regulation of apoptotic signaling pathway	4	5.47945	0.000267913	BCL2, BAX, CTNNB1, TNF	73	34	19453	31.3505	0.419074	0.00670113	0.00598339
KEGG_PATHWAY	hsa04140:Autophagy - animal	8	10.9589	0.000270057	MAPK8, BAD, PTEN, BCL2, AKT1, RAF1, HIF1A, BCL2L1	68	165	8644	6.16328	0.0620064	0.000905261	0.000445023
GOTERM_BP_DIRECT	GO:0001933~negative regulation of protein phosphorylation	5	6.84932	0.000278531	TGFB1, IGFBP3, PTEN, DRD2, XDH	73	85	19453	15.6753	0.431448	0.00684238	0.00610951
GOTERM_BP_DIRECT	GO:0010573~vascular endothelial growth factor production	3	4.10959	0.000280315	IL6, HIF1A, TNF	73	7	19453	114.205	0.4335	0.00684238	0.00610951
KEGG_PATHWAY	hsa05133:Pertussis	6	8.21918	0.000290477	IL6, MAPK8, CXCL8, NOS2, CASP3, TNF	68	76	8644	10.0356	0.0665361	0.000960187	0.000472025
GOTERM_BP_DIRECT	GO:0097192~extrinsic apoptotic signaling pathway in absence of ligand	4	5.47945	0.000292253	BAD, BCL2, BAX, BCL2L1	73	35	19453	30.4548	0.447048	0.00704887	0.00629388
GOTERM_MF_DIRECT	GO:0035240~dopamine binding	3	4.10959	0.000294774	DRD1, DRD2, DRD4	73	7	18967	111.352	0.108878	0.00768377	0.00683875
KEGG_PATHWAY	hsa04722:Neurotrophin signaling pathway	7	9.58904	0.000301892	MAPK8, BAD, BCL2, BAX, AKT1, RAF1, TP53	68	119	8644	7.47751	0.0690588	0.00098425	0.000483854
GOTERM_BP_DIRECT	GO:0001975~response to amphetamine	4	5.47945	0.000317977	DRD1, DRD2, DRD4, SOD1	73	36	19453	29.6088	0.47515	0.00740485	0.00661173
GOTERM_BP_DIRECT	GO:0071276~cellular response to cadmium ion	4	5.47945	0.000317977	MAPK8, AKT1, EGFR, SOD1	73	36	19453	29.6088	0.47515	0.00740485	0.00661173
GOTERM_BP_DIRECT	GO:0097421~liver regeneration	4	5.47945	0.000317977	IL6, TGFB1, CCND1, TNF	73	36	19453	29.6088	0.47515	0.00740485	0.00661173
KEGG_PATHWAY	hsa04024:cAMP signaling pathway	9	12.3288	0.000323287	MAPK8, PDE10A, BAD, PTGER3, PDE3A, AKT1, DRD1, DRD2, RAF1	68	225	8644	5.08471	0.0737688	0.00103976	0.000511143
GOTERM_MF_DIRECT	GO:0043565~sequence-specific DNA binding	8	10.9589	0.000325547	AR, BCL2, PGR, PPARG, HIF1A, ESR2, NR3C2, NFE2L2	73	344	18967	6.04237	0.119539	0.00795555	0.00708064
KEGG_PATHWAY	hsa04919:Thyroid hormone signaling pathway	7	9.58904	0.000330342	CCND1, BAD, CTNNB1, AKT1, RAF1, HIF1A, TP53	68	121	8644	7.35391	0.0753167	0.00104829	0.000515334
GOTERM_BP_DIRECT	GO:2000352~negative regulation of endothelial cell apoptotic process	4	5.47945	0.000345118	SERPINE1, KDR, ICAM1, NFE2L2	73	37	19453	28.8086	0.503253	0.00760009	0.00678606
GOTERM_BP_DIRECT	GO:0097193~intrinsic apoptotic signaling pathway	4	5.47945	0.000345118	BAD, CASP3, BAX, TP53	73	37	19453	28.8086	0.503253	0.00760009	0.00678606
GOTERM_BP_DIRECT	GO:2001240~negative regulation of extrinsic apoptotic signaling pathway in absence of ligand	4	5.47945	0.000345118	BCL2, AKT1, TNF, BCL2L1	73	37	19453	28.8086	0.503253	0.00760009	0.00678606
GOTERM_BP_DIRECT	GO:0046326~positive regulation of glucose import	4	5.47945	0.000345118	INSR, ADIPOQ, AKT1, NFE2L2	73	37	19453	28.8086	0.503253	0.00760009	0.00678606
GOTERM_BP_DIRECT	GO:0002052~positive regulation of neuroblast proliferation	4	5.47945	0.000345118	CTNNB1, DRD2, HIF1A, VEGFA	73	37	19453	28.8086	0.503253	0.00760009	0.00678606
GOTERM_BP_DIRECT	GO:0010742~macrophage derived foam cell differentiation	3	4.10959	0.000372858	TGFB1, SOAT1, PPARG	73	8	19453	99.9298	0.530423	0.00796979	0.00711617
GOTERM_BP_DIRECT	GO:0060736~prostate gland growth	3	4.10959	0.000372858	AR, PTEN, CYP19A1	73	8	19453	99.9298	0.530423	0.00796979	0.00711617
GOTERM_BP_DIRECT	GO:0048469~cell maturation	4	5.47945	0.000373707	KDR, CTNNB1, PPARG, VEGFA	73	38	19453	28.0505	0.531231	0.00796979	0.00711617
GOTERM_BP_DIRECT	GO:0098586~cellular response to virus	5	6.84932	0.000425915	IL6, TGFB1, IFNG, BAX, HIF1A	73	95	19453	14.0252	0.578322	0.00898858	0.00802584
GOTERM_CC_DIRECT	GO:0005887~integral component of plasma membrane	15	20.5479	0.000430739	KCNH2, INSR, PTGER3, HTR2C, ADRA1D, SELE, ADRA1A, TNF, EGFR, ICAM1, GJA1, KDR, DRD1, DRD2, DRD4	73	1453	20647	2.91984	0.09434	0.00942197	0.00823398
GOTERM_CC_DIRECT	GO:0005576~extracellular region	19	26.0274	0.000448825	CRP, ACHE, TGFB1, CXCL8, EGF, IGFBP3, PON1, ADIPOQ, SERPINE1, PTEN, TNF, SOD1, VEGFA, IL6, IFNG, ALB, KDR, LBP, APOB	73	2208	20647	2.43382	0.0981012	0.00942197	0.00823398
GOTERM_CC_DIRECT	GO:0009986~cell surface	10	13.6986	0.000450616	KCNH2, ACHE, TGFB1, ADIPOQ, LBP, SCN5A, TNF, EGFR, ICAM1, VEGFA	73	657	20647	4.30496	0.0984728	0.00942197	0.00823398
GOTERM_BP_DIRECT	GO:0030335~positive regulation of cell migration	7	9.58904	0.000462737	TGFB1, EGF, INSR, KDR, DRD1, EGFR, VEGFA	73	267	19453	6.98635	0.608663	0.009665	0.00862981
GOTERM_BP_DIRECT	GO:0007405~neuroblast proliferation	4	5.47945	0.000468488	CTNNB1, DRD2, HIF1A, TP53	73	41	19453	25.998	0.6132	0.00968526	0.0086479
GOTERM_BP_DIRECT	GO:0001542~ovulation from ovarian follicle	3	4.10959	0.00047824	NOS3, PGR, SIRT1	73	9	19453	88.8265	0.620774	0.00978701	0.00873875
KEGG_PATHWAY	hsa04012:ErbB signaling pathway	6	8.21918	0.000488793	MAPK8, BAD, EGF, AKT1, RAF1, EGFR	68	85	8644	8.97301	0.109411	0.00153069	0.000752484
KEGG_PATHWAY	hsa04728:Dopaminergic synapse	7	9.58904	0.000526555	MAPK8, MAOB, MAOA, AKT1, DRD1, DRD2, DRD4	68	132	8644	6.74109	0.11735	0.00162753	0.000800091
GOTERM_BP_DIRECT	GO:0007595~lactation	4	5.47945	0.000539498	CCND1, HIF1A, XDH, VEGFA	73	43	19453	24.7888	0.665078	0.0109302	0.00975951
GOTERM_CC_DIRECT	GO:0005829~cytosol	34	46.5753	0.000551456	MAOA, ODC1, PTEN, HIF1A, ADRA1A, PIK3CG, NR3C2, GJA1, MAPK8, CCND1, CASP3, AKT1, APOB, XDH, DECR1, G6PD, NOS2, NOS3, BAD, SIRT1, SOD1, AR, PDE10A, EHHADH, PDE3A, BCL2, BAX, CTNNB1, PPARG, PGR, RAF1, TP53, BCL2L1, NFE2L2	73	5627	20647	1.70898	0.119152	0.0105696	0.00923689
GOTERM_MF_DIRECT	GO:0050661~NADP binding	4	5.47945	0.000580462	G6PD, NOS2, NOS3, HMGCR	73	43	18967	24.1695	0.2031	0.0133506	0.0118824
KEGG_PATHWAY	hsa00330:Arginine and proline metabolism	5	6.84932	0.000580736	MAOB, NOS2, MAOA, NOS3, ODC1	68	50	8644	12.7118	0.128618	0.00177199	0.000871103
GOTERM_BP_DIRECT	GO:0002070~epithelial cell maturation	3	4.10959	0.000596368	GJA1, KDR, PGR	73	10	19453	79.9438	0.701564	0.0119628	0.0106815
KEGG_PATHWAY	hsa05131:Shigellosis	9	12.3288	0.000602866	MAPK8, CXCL8, BCL2, BAX, AKT1, TNF, TP53, EGFR, BCL2L1	68	247	8644	4.63182	0.133179	0.00181623	0.000892851
KEGG_PATHWAY	hsa04915:Estrogen signaling pathway	7	9.58904	0.000641294	NOS3, BCL2, AKT1, PGR, RAF1, EGFR, ESR2	68	137	8644	6.49506	0.141042	0.00190785	0.000937893
GOTERM_BP_DIRECT	GO:0050796~regulation of insulin secretion	4	5.47945	0.000658354	IL6, IFNG, NOS2, TNF	73	46	19453	23.1721	0.736822	0.0129498	0.0115627
GOTERM_BP_DIRECT	GO:0042311~vasodilation	4	5.47945	0.000658354	NOS3, KCNMA1, DRD1, TNF	73	46	19453	23.1721	0.736822	0.0129498	0.0115627
GOTERM_CC_DIRECT	GO:0032991~macromolecular complex	10	13.6986	0.000688751	AR, ALB, BCL2, CTNNB1, AKT1, HIF1A, TNF, TP53, EGFR, SOD1	73	697	20647	4.0579	0.146549	0.0121856	0.0106492
KEGG_PATHWAY	hsa04371:Apelin signaling pathway	7	9.58904	0.000692276	CCND1, NOS2, NOS3, SERPINE1, AKT1, RAF1, PIK3CG	68	139	8644	6.40161	0.151365	0.00203409	0.000999954
GOTERM_BP_DIRECT	GO:0045429~positive regulation of nitric oxide biosynthetic process	4	5.47945	0.000701382	IFNG, INSR, AKT1, TNF	73	47	19453	22.6791	0.758817	0.0136408	0.0121798
GOTERM_BP_DIRECT	GO:1900222~negative regulation of beta-amyloid clearance	3	4.10959	0.000727149	IFNG, HMGCR, TNF	73	11	19453	72.6762	0.7711	0.0136408	0.0121798
GOTERM_BP_DIRECT	GO:0009651~response to salt stress	3	4.10959	0.000727149	BAX, TNF, TP53	73	11	19453	72.6762	0.7711	0.0136408	0.0121798
GOTERM_BP_DIRECT	GO:1903799~negative regulation of production of miRNAs involved in gene silencing by miRNA	3	4.10959	0.000727149	TGFB1, TNF, TP53	73	11	19453	72.6762	0.7711	0.0136408	0.0121798
GOTERM_BP_DIRECT	GO:0070242~thymocyte apoptotic process	3	4.10959	0.000727149	CHEK2, BAX, TP53	73	11	19453	72.6762	0.7711	0.0136408	0.0121798
GOTERM_BP_DIRECT	GO:0009615~response to virus	5	6.84932	0.000740835	IFNG, ODC1, APOB, TNF, BCL2L1	73	110	19453	12.1127	0.777367	0.013743	0.012271
GOTERM_BP_DIRECT	GO:0048538~thymus development	4	5.47945	0.000746163	BCL2, CTNNB1, RAF1, SOD1	73	48	19453	22.2066	0.77976	0.013743	0.012271
KEGG_PATHWAY	hsa04657:IL-17 signaling pathway	6	8.21918	0.000775271	IL6, MAPK8, CXCL8, IFNG, CASP3, TNF	68	94	8644	8.11389	0.167907	0.00225018	0.00110618
GOTERM_BP_DIRECT	GO:0008584~male gonad development	5	6.84932	0.000792579	AR, GJA1, INSR, BCL2, BCL2L1	73	112	19453	11.8964	0.799551	0.0144664	0.0129169
GOTERM_BP_DIRECT	GO:0007186~G-protein coupled receptor signaling pathway	12	16.4384	0.000802429	AR, CXCL8, INSR, PTGER3, PDE3A, AKT1, ECE1, ADRA1D, PGR, PPARG, ADRA1A, PIK3CG	73	966	19453	3.3103	0.803516	0.0145154	0.0129607
GOTERM_MF_DIRECT	GO:0005125~cytokine activity	6	8.21918	0.000815255	IL6, TGFB1, IFNG, ADIPOQ, TNF, VEGFA	73	192	18967	8.11943	0.273048	0.0177092	0.0157616
GOTERM_BP_DIRECT	GO:0006635~fatty acid beta-oxidation	4	5.47945	0.000841094	HADHB, EHHADH, ADIPOQ, DECR1	73	50	19453	21.3184	0.818339	0.0149189	0.013321
GOTERM_BP_DIRECT	GO:0008542~visual learning	4	5.47945	0.000841094	DRD1, HMGCR, DRD2, HIF1A	73	50	19453	21.3184	0.818339	0.0149189	0.013321
GOTERM_BP_DIRECT	GO:0006874~cellular calcium ion homeostasis	5	6.84932	0.000846827	TGFB1, HTR2C, DRD1, DRD2, DRD4	73	114	19453	11.6877	0.82044	0.0149189	0.013321
GOTERM_BP_DIRECT	GO:0046902~regulation of mitochondrial membrane permeability	3	4.10959	0.000870491	BAD, BCL2, BCL2L1	73	12	19453	66.6199	0.828857	0.0152036	0.0135752
GOTERM_BP_DIRECT	GO:0007173~epidermal growth factor receptor signaling pathway	4	5.47945	0.0008913	TGFB1, EGF, AKT1, EGFR	73	51	19453	20.9003	0.835932	0.015434	0.0137809
GOTERM_MF_DIRECT	GO:0002020~protease binding	5	6.84932	0.000899643	CASP3, SERPINE1, BCL2, TNF, TP53	73	113	18967	11.4965	0.296663	0.0185137	0.0164777
KEGG_PATHWAY	hsa05231:Choline metabolism in cancer	6	8.21918	0.000936596	MAPK8, EGF, AKT1, RAF1, HIF1A, EGFR	68	98	8644	7.78271	0.199146	0.00268566	0.00132026
KEGG_PATHWAY	hsa04072:Phospholipase D signaling pathway	7	9.58904	0.000961799	CXCL8, EGF, INSR, AKT1, RAF1, EGFR, PIK3CG	68	148	8644	6.01232	0.20392	0.0027251	0.00133965
KEGG_PATHWAY	hsa05022:Pathways of neurodegeneration - multiple diseases	12	16.4384	0.000977803	IL6, MAPK8, NOS2, BAD, CASP3, BCL2, BAX, CTNNB1, RAF1, TNF, BCL2L1, SOD1	68	476	8644	3.20465	0.206937	0.00273785	0.00134592
GOTERM_BP_DIRECT	GO:0043117~positive regulation of vascular permeability	3	4.10959	0.0010263	TGFB1, PDE3A, VEGFA	73	13	19453	61.4953	0.875242	0.0176211	0.0157337
GOTERM_BP_DIRECT	GO:0043154~negative regulation of cysteine-type endopeptidase activity involved in apoptotic process	4	5.47945	0.00117081	AKT1, RAF1, TNF, VEGFA	73	56	19453	19.0342	0.906951	0.0192066	0.0171494
GOTERM_BP_DIRECT	GO:1903078~positive regulation of protein localization to plasma membrane	4	5.47945	0.00117081	IFNG, AKT1, TNF, EGFR	73	56	19453	19.0342	0.906951	0.0192066	0.0171494
GOTERM_BP_DIRECT	GO:0006979~response to oxidative stress	5	6.84932	0.00119291	MAPK8, AKT1, SIRT1, TP53, NFE2L2	73	125	19453	10.6592	0.911032	0.0192066	0.0171494
GOTERM_BP_DIRECT	GO:0010745~negative regulation of macrophage derived foam cell differentiation	3	4.10959	0.00119449	CRP, ADIPOQ, PPARG	73	14	19453	57.1027	0.911315	0.0192066	0.0171494
GOTERM_BP_DIRECT	GO:0034383~low-density lipoprotein particle clearance	3	4.10959	0.00119449	SOAT1, ADIPOQ, APOB	73	14	19453	57.1027	0.911315	0.0192066	0.0171494
GOTERM_BP_DIRECT	GO:0060134~prepulse inhibition	3	4.10959	0.00119449	PTEN, DRD1, DRD2	73	14	19453	57.1027	0.911315	0.0192066	0.0171494
GOTERM_BP_DIRECT	GO:0048546~digestive tract morphogenesis	3	4.10959	0.00119449	BCL2, HIF1A, EGFR	73	14	19453	57.1027	0.911315	0.0192066	0.0171494
GOTERM_BP_DIRECT	GO:0048148~behavioral response to cocaine	3	4.10959	0.00119449	DRD1, DRD2, DRD4	73	14	19453	57.1027	0.911315	0.0192066	0.0171494
KEGG_PATHWAY	hsa04064:NF-kappa B signaling pathway	6	8.21918	0.00122383	CXCL8, BCL2, LBP, TNF, BCL2L1, ICAM1	68	104	8644	7.33371	0.251906	0.00338689	0.00166498
GOTERM_BP_DIRECT	GO:0018108~peptidyl-tyrosine phosphorylation	4	5.47945	0.00129639	EGF, INSR, KDR, EGFR	73	58	19453	18.3779	0.927885	0.0205195	0.0183217
GOTERM_BP_DIRECT	GO:0048661~positive regulation of smooth muscle cell proliferation	4	5.47945	0.00129639	IL6, TGFB1, AKT1, TNF	73	58	19453	18.3779	0.927885	0.0205195	0.0183217
GOTERM_BP_DIRECT	GO:0007507~heart development	6	8.21918	0.00136419	GJA1, TGFB1, CASP3, PTEN, ECE1, PPARG	73	221	19453	7.23474	0.937156	0.0212646	0.018987
GOTERM_BP_DIRECT	GO:0002281~macrophage activation involved in immune response	3	4.10959	0.00137496	IFNG, LBP, TNF	73	15	19453	53.2959	0.938515	0.0212646	0.018987
GOTERM_BP_DIRECT	GO:0080135~regulation of cellular response to stress	3	4.10959	0.00137496	BCL2, BAX, BCL2L1	73	15	19453	53.2959	0.938515	0.0212646	0.018987
KEGG_PATHWAY	hsa04620:Toll-like receptor signaling pathway	6	8.21918	0.00144856	IL6, MAPK8, CXCL8, AKT1, LBP, TNF	68	108	8644	7.06209	0.290758	0.00396274	0.00194807
GOTERM_MF_DIRECT	GO:0004712~protein serine/threonine/tyrosine kinase activity	8	10.9589	0.00145999	MAPK8, CHEK2, INSR, KDR, AKT1, RAF1, EGFR, PIK3CG	73	444	18967	4.68148	0.435194	0.0285427	0.0254038
GOTERM_BP_DIRECT	GO:0090399~replicative senescence	3	4.10959	0.00156762	CHEK2, SERPINE1, TP53	73	16	19453	49.9649	0.958417	0.0237718	0.0212257
GOTERM_BP_DIRECT	GO:0060402~calcium ion transport into cytosol	3	4.10959	0.00156762	BCL2, BAX, ADRA1A	73	16	19453	49.9649	0.958417	0.0237718	0.0212257
GOTERM_BP_DIRECT	GO:0042149~cellular response to glucose starvation	4	5.47945	0.00157227	BCL2, SIRT1, TP53, NFE2L2	73	62	19453	17.1922	0.958808	0.0237718	0.0212257
GOTERM_BP_DIRECT	GO:0010507~negative regulation of autophagy	4	5.47945	0.00164653	BCL2, AKT1, ADRA1A, BCL2L1	73	63	19453	16.9193	0.964573	0.0247101	0.0220635
GOTERM_BP_DIRECT	GO:0006959~humoral immune response	4	5.47945	0.00172295	IL6, IFNG, BCL2, TNF	73	64	19453	16.655	0.969664	0.0256669	0.0229178
GOTERM_BP_DIRECT	GO:0007267~cell-cell signaling	6	8.21918	0.00175401	AR, GJA1, ADRA1D, PGR, ADRA1A, ESR2	73	234	19453	6.83281	0.971518	0.0259388	0.0231606
GOTERM_BP_DIRECT	GO:0044342~type B pancreatic cell proliferation	3	4.10959	0.00177239	BAD, IGFBP3, RAF1	73	17	19453	47.0258	0.972562	0.0260085	0.0232228
GOTERM_CC_DIRECT	GO:0005789~endoplasmic reticulum membrane	12	16.4384	0.00178583	GJA1, SOAT1, PON1, BCL2, BAX, DRD1, HMGCR, APOB, CYP3A4, CYP19A1, EGFR, NR3C2	73	1132	20647	2.99826	0.337084	0.0293386	0.0256394
GOTERM_BP_DIRECT	GO:0006006~glucose metabolic process	4	5.47945	0.00180155	G6PD, ADIPOQ, AKT1, TNF	73	65	19453	16.3987	0.97414	0.0260085	0.0232228
GOTERM_BP_DIRECT	GO:0071356~cellular response to tumor necrosis factor	5	6.84932	0.00181007	CXCL8, AKT1, APOB, SIRT1, NFE2L2	73	140	19453	9.51712	0.974583	0.0260085	0.0232228
GOTERM_BP_DIRECT	GO:0010467~gene expression	5	6.84932	0.00181007	HADHB, TGFB1, ADIPOQ, AKT1, SOD1	73	140	19453	9.51712	0.974583	0.0260085	0.0232228
GOTERM_BP_DIRECT	GO:0050680~negative regulation of epithelial cell proliferation	4	5.47945	0.00188236	AR, TGFB1, PTEN, DRD2	73	66	19453	16.1503	0.978053	0.0268568	0.0239803
GOTERM_BP_DIRECT	GO:0043129~surfactant homeostasis	3	4.10959	0.00198918	TGFB1, KDR, VEGFA	73	18	19453	44.4132	0.982333	0.0276032	0.0246467
GOTERM_BP_DIRECT	GO:0042417~dopamine metabolic process	3	4.10959	0.00198918	DRD1, DRD2, DRD4	73	18	19453	44.4132	0.982333	0.0276032	0.0246467
GOTERM_BP_DIRECT	GO:0035234~ectopic germ cell programmed cell death	3	4.10959	0.00198918	BAX, BCL2L1, SOD1	73	18	19453	44.4132	0.982333	0.0276032	0.0246467
GOTERM_BP_DIRECT	GO:0008637~apoptotic mitochondrial changes	3	4.10959	0.00198918	BAX, AKT1, BCL2L1	73	18	19453	44.4132	0.982333	0.0276032	0.0246467
GOTERM_BP_DIRECT	GO:0051898~negative regulation of protein kinase B signaling	4	5.47945	0.00205069	PTEN, DRD2, SIRT1, XDH	73	68	19453	15.6753	0.984408	0.0282633	0.0252361
KEGG_PATHWAY	hsa04917:Prolactin signaling pathway	5	6.84932	0.00205892	MAPK8, CCND1, AKT1, RAF1, ESR2	68	70	8644	9.07983	0.386434	0.00556845	0.00273743
GOTERM_MF_DIRECT	GO:0000976~transcription regulatory region sequence-specific DNA binding	6	8.21918	0.00210751	KCNH2, AR, PPARG, TNF, TP53, NFE2L2	73	238	18967	6.55013	0.561724	0.0392399	0.0349245
GOTERM_BP_DIRECT	GO:0042981~regulation of apoptotic process	6	8.21918	0.00214309	BAX, AKT1, RAF1, SIRT1, TP53, BCL2L1	73	245	19453	6.52603	0.987076	0.0293371	0.0261949
GOTERM_BP_DIRECT	GO:0002028~regulation of sodium ion transport	3	4.10959	0.00221788	TGFB1, NOS3, DRD2	73	19	19453	42.0757	0.988898	0.0296983	0.0265174
GOTERM_BP_DIRECT	GO:1904019~epithelial cell apoptotic process	3	4.10959	0.00221788	CASP3, BCL2, BAX	73	19	19453	42.0757	0.988898	0.0296983	0.0265174
GOTERM_BP_DIRECT	GO:0001819~positive regulation of cytokine production	4	5.47945	0.00222811	IFNG, TNF, PIK3CG, SOD1	73	70	19453	15.2274	0.989126	0.0296983	0.0265174
GOTERM_BP_DIRECT	GO:0009749~response to glucose	4	5.47945	0.00222811	TGFB1, BAD, CASP3, ADIPOQ	73	70	19453	15.2274	0.989126	0.0296983	0.0265174
GOTERM_MF_DIRECT	GO:0097110~scaffold protein binding	4	5.47945	0.00229659	KCNH2, GJA1, NOS3, SCN5A	73	69	18967	15.0621	0.593023	0.0396197	0.0352626
GOTERM_MF_DIRECT	GO:0030297~transmembrane receptor protein tyrosine kinase activator activity	3	4.10959	0.00233057	EGF, EGFR, VEGFA	73	19	18967	41.0245	0.598407	0.0396197	0.0352626
GOTERM_BP_DIRECT	GO:0007416~synapse assembly	4	5.47945	0.00241478	ACHE, PTEN, DRD1, DRD2	73	72	19453	14.8044	0.992558	0.0313257	0.0279704
GOTERM_BP_DIRECT	GO:0033674~positive regulation of kinase activity	4	5.47945	0.00241478	INSR, KDR, EGFR, DRD4	73	72	19453	14.8044	0.992558	0.0313257	0.0279704
GOTERM_BP_DIRECT	GO:0045737~positive regulation of cyclin-dependent protein serine/threonine kinase activity	3	4.10959	0.00245843	CCND1, AKT1, EGFR	73	20	19453	39.9719	0.99319	0.0313257	0.0279704
GOTERM_BP_DIRECT	GO:0010165~response to X-ray	3	4.10959	0.00245843	CCND1, CASP3, TP53	73	20	19453	39.9719	0.99319	0.0313257	0.0279704
GOTERM_BP_DIRECT	GO:0031065~positive regulation of histone deacetylation	3	4.10959	0.00245843	TGFB1, SIRT1, TP53	73	20	19453	39.9719	0.99319	0.0313257	0.0279704
GOTERM_BP_DIRECT	GO:1902176~negative regulation of oxidative stress-induced intrinsic apoptotic signaling pathway	3	4.10959	0.00245843	AKT1, SIRT1, NFE2L2	73	20	19453	39.9719	0.99319	0.0313257	0.0279704
GOTERM_BP_DIRECT	GO:0032930~positive regulation of superoxide anion generation	3	4.10959	0.00245843	CRP, TGFB1, SOD1	73	20	19453	39.9719	0.99319	0.0313257	0.0279704
GOTERM_CC_DIRECT	GO:0005634~nucleus	34	46.5753	0.00248103	ACHE, PTEN, HIF1A, ADRA1A, EGFR, NR3C2, GJA1, MAPK8, CCND1, CHEK2, CASP3, KDR, AKT1, DRD1, DECR1, G6PD, TGFB1, NOS2, NOS3, IGFBP3, SIRT1, ESR2, SOD1, VEGFA, AR, ALB, BCL2, BAX, CTNNB1, PPARG, PGR, RAF1, TP53, NFE2L2	73	6100	20647	1.57646	0.435236	0.0368708	0.0322219
GOTERM_BP_DIRECT	GO:0097190~apoptotic signaling pathway	4	5.47945	0.00251163	CASP3, PDE3A, BAX, CTNNB1	73	73	19453	14.6016	0.993888	0.0318036	0.0283972
GOTERM_CC_DIRECT	GO:0016328~lateral plasma membrane	4	5.47945	0.00256492	GJA1, CTNNB1, SCN5A, DRD2	73	78	20647	14.5044	0.446055	0.0368708	0.0322219
KEGG_PATHWAY	hsa05206:MicroRNAs in cancer	9	12.3288	0.00258527	CCND1, CASP3, PTEN, BCL2, RAF1, SIRT1, TP53, EGFR, VEGFA	68	310	8644	3.69051	0.458549	0.00691343	0.00339862
KEGG_PATHWAY	hsa05010:Alzheimer disease	10	13.6986	0.00267076	IL6, MAPK8, NOS2, BAD, CASP3, INSR, CTNNB1, AKT1, RAF1, TNF	68	384	8644	3.31036	0.469437	0.00706267	0.00347198
GOTERM_BP_DIRECT	GO:0002042~cell migration involved in sprouting angiogenesis	3	4.10959	0.00297468	KDR, AKT1, VEGFA	73	22	19453	36.3381	0.997615	0.0367482	0.0328122
GOTERM_BP_DIRECT	GO:0038083~peptidyl-tyrosine autophosphorylation	3	4.10959	0.00297468	INSR, KDR, EGFR	73	22	19453	36.3381	0.997615	0.0367482	0.0328122
GOTERM_BP_DIRECT	GO:0060307~regulation of ventricular cardiac muscle cell membrane repolarization	3	4.10959	0.00297468	KCNH2, GJA1, SCN5A	73	22	19453	36.3381	0.997615	0.0367482	0.0328122
GOTERM_BP_DIRECT	GO:1902004~positive regulation of beta-amyloid formation	3	4.10959	0.00297468	IFNG, CASP3, TNF	73	22	19453	36.3381	0.997615	0.0367482	0.0328122
GOTERM_BP_DIRECT	GO:0050709~negative regulation of protein secretion	3	4.10959	0.00325021	HMGCR, DRD2, DRD4	73	23	19453	34.7582	0.998638	0.0396682	0.0354194
GOTERM_BP_DIRECT	GO:0006809~nitric oxide biosynthetic process	3	4.10959	0.00325021	NOS2, NOS3, AKT1	73	23	19453	34.7582	0.998638	0.0396682	0.0354194
GOTERM_MF_DIRECT	GO:0004672~protein kinase activity	7	9.58904	0.0032772	MAPK8, CCND1, CHEK2, AKT1, RAF1, EGFR, PIK3CG	73	382	18967	4.76113	0.722932	0.0533911	0.0475194
GOTERM_BP_DIRECT	GO:0048511~rhythmic process	4	5.47945	0.00337353	MAPK8, PPARG, TP53, DRD4	73	81	19453	13.1595	0.99894	0.0409268	0.0365432
GOTERM_MF_DIRECT	GO:0003707~steroid hormone receptor activity	3	4.10959	0.00341451	PGR, ESR2, NR3C2	73	23	18967	33.8898	0.737462	0.0534029	0.04753
GOTERM_BP_DIRECT	GO:0010906~regulation of glucose metabolic process	3	4.10959	0.00353722	IGFBP3, ADIPOQ, SIRT1	73	24	19453	33.3099	0.99924	0.0421553	0.0376402
GOTERM_BP_DIRECT	GO:0051247~positive regulation of protein metabolic process	3	4.10959	0.00353722	MAPK8, TGFB1, AKT1	73	24	19453	33.3099	0.99924	0.0421553	0.0376402
GOTERM_BP_DIRECT	GO:0045821~positive regulation of glycolytic process	3	4.10959	0.00353722	IFNG, INSR, HIF1A	73	24	19453	33.3099	0.99924	0.0421553	0.0376402
KEGG_PATHWAY	hsa05202:Transcriptional misregulation in cancer	7	9.58904	0.00369431	IL6, CXCL8, IGFBP3, BAX, PPARG, TP53, BCL2L1	68	193	8644	4.61048	0.584042	0.00966203	0.00474982
GOTERM_BP_DIRECT	GO:0051000~positive regulation of nitric-oxide synthase activity	3	4.10959	0.00383563	AKT1, HIF1A, TNF	73	25	19453	31.9775	0.999586	0.0454444	0.040577
KEGG_PATHWAY	hsa04380:Osteoclast differentiation	6	8.21918	0.00383824	MAPK8, TGFB1, IFNG, AKT1, PPARG, TNF	68	135	8644	5.64967	0.598044	0.00992936	0.00488124
GOTERM_BP_DIRECT	GO:0007626~locomotory behavior	4	5.47945	0.00399356	PTEN, HTR2C, DRD2, SOD1	73	86	19453	12.3944	0.9997	0.0467685	0.0417592
GOTERM_BP_DIRECT	GO:0008203~cholesterol metabolic process	4	5.47945	0.00399356	SOAT1, PON1, APOB, CYP3A4	73	86	19453	12.3944	0.9997	0.0467685	0.0417592
GOTERM_BP_DIRECT	GO:0000122~negative regulation of transcription from RNA polymerase II promoter	11	15.0685	0.00407618	AR, TGFB1, IFNG, CCND1, CTNNB1, PPARG, SIRT1, TNF, TP53, ESR2, VEGFA	73	1016	19453	2.88511	0.999746	0.0474618	0.0423782
GOTERM_BP_DIRECT	GO:0001782~B cell homeostasis	3	4.10959	0.00414536	CASP3, BCL2, BAX	73	26	19453	30.7476	0.99978	0.0479914	0.0428512
GOTERM_CC_DIRECT	GO:0005737~cytoplasm	32	43.8356	0.0041926	ODC1, PTEN, CYP3A4, HIF1A, ADRA1A, EGFR, PIK3CG, GJA1, MAPK8, CCND1, CHEK2, CASP3, AKT1, APOB, G6PD, TGFB1, NOS2, NOS3, SIRT1, SOD1, VEGFA, AR, ALB, BCL2, BAX, CTNNB1, PPARG, PGR, RAF1, TP53, BCL2L1, NFE2L2	73	5771	20647	1.56831	0.619521	0.0567234	0.0495713
GOTERM_BP_DIRECT	GO:1902894~negative regulation of pri-miRNA transcription from RNA polymerase II promoter	3	4.10959	0.00446632	TGFB1, PPARG, HIF1A	73	27	19453	29.6088	0.999885	0.0508357	0.0453908
GOTERM_BP_DIRECT	GO:0090200~positive regulation of release of cytochrome c from mitochondria	3	4.10959	0.00446632	BAD, BAX, TP53	73	27	19453	29.6088	0.999885	0.0508357	0.0453908
GOTERM_BP_DIRECT	GO:0046716~muscle cell cellular homeostasis	3	4.10959	0.00446632	TGFB1, HIF1A, SOD1	73	27	19453	29.6088	0.999885	0.0508357	0.0453908
GOTERM_CC_DIRECT	GO:0048471~perinuclear region of cytoplasm	9	12.3288	0.00464722	KCNH2, ACHE, NOS2, CTNNB1, ECE1, PPARG, SCN5A, SELE, EGFR	73	754	20647	3.37602	0.657455	0.0593811	0.0518939
GOTERM_BP_DIRECT	GO:0046777~protein autophosphorylation	5	6.84932	0.00464932	CHEK2, INSR, KDR, AKT1, EGFR	73	182	19453	7.32086	0.999921	0.052623	0.0469867
KEGG_PATHWAY	hsa05415:Diabetic cardiomyopathy	7	9.58904	0.00472851	G6PD, MAPK8, TGFB1, NOS3, INSR, PTEN, AKT1	68	203	8644	4.38337	0.6748	0.0121009	0.00594877
GOTERM_BP_DIRECT	GO:0010332~response to gamma radiation	3	4.10959	0.00479842	BCL2, BAX, TP53	73	28	19453	28.5514	0.999942	0.0531234	0.0474335
GOTERM_BP_DIRECT	GO:0060333~interferon-gamma-mediated signaling pathway	3	4.10959	0.00479842	IFNG, RAF1, TP53	73	28	19453	28.5514	0.999942	0.0531234	0.0474335
GOTERM_BP_DIRECT	GO:2001243~negative regulation of intrinsic apoptotic signaling pathway	3	4.10959	0.00479842	BCL2, AKT1, BCL2L1	73	28	19453	28.5514	0.999942	0.0531234	0.0474335
GOTERM_BP_DIRECT	GO:0043200~response to amino acid	3	4.10959	0.00479842	BAD, CASP3, BCL2	73	28	19453	28.5514	0.999942	0.0531234	0.0474335
GOTERM_BP_DIRECT	GO:0006974~cellular response to DNA damage stimulus	6	8.21918	0.00494461	CCND1, CHEK2, CASP3, BCL2, SIRT1, TP53	73	298	19453	5.36536	0.999957	0.0544445	0.0486131
GOTERM_BP_DIRECT	GO:0030336~negative regulation of cell migration	5	6.84932	0.00501966	ADIPOQ, SERPINE1, PTEN, BCL2, DRD2	73	186	19453	7.16343	0.999963	0.054972	0.0490841
GOTERM_BP_DIRECT	GO:0050829~defense response to Gram-negative bacterium	4	5.47945	0.0052749	IL6, NOS2, SERPINE1, LBP	73	95	19453	11.2202	0.999978	0.0574567	0.0513026
KEGG_PATHWAY	hsa04930:Type II diabetes mellitus	4	5.47945	0.00532619	MAPK8, INSR, ADIPOQ, TNF	68	46	8644	11.0537	0.717953	0.0134855	0.00662941
GOTERM_BP_DIRECT	GO:0071480~cellular response to gamma radiation	3	4.10959	0.00549571	CHEK2, TP53, BCL2L1	73	30	19453	26.6479	0.999986	0.0589117	0.0526018
GOTERM_BP_DIRECT	GO:0007202~activation of phospholipase C activity	3	4.10959	0.00549571	SELE, ADRA1A, EGFR	73	30	19453	26.6479	0.999986	0.0589117	0.0526018
GOTERM_BP_DIRECT	GO:0045840~positive regulation of mitotic nuclear division	3	4.10959	0.00549571	EGF, INSR, TNF	73	30	19453	26.6479	0.999986	0.0589117	0.0526018
GOTERM_MF_DIRECT	GO:0061629~RNA polymerase II sequence-specific DNA binding transcription factor binding	5	6.84932	0.00558722	AR, CTNNB1, HIF1A, TP53, NFE2L2	73	187	18967	6.94711	0.888165	0.0840232	0.0747828
GOTERM_CC_DIRECT	GO:0016020~membrane	23	31.5068	0.0057843	ACHE, G6PD, INSR, PTGER3, ECE1, CYP3A4, CYP19A1, TNF, EGFR, PIK3CG, ICAM1, VEGFA, CCND1, SOAT1, KCNMA1, PDE3A, BCL2, BAX, AKT1, CTNNB1, LBP, SCN5A, DRD4	73	3677	20647	1.76916	0.736645	0.0687969	0.0601225
GOTERM_BP_DIRECT	GO:0010575~positive regulation of vascular endothelial growth factor production	3	4.10959	0.00586073	IL6, TGFB1, HIF1A	73	31	19453	25.7883	0.999993	0.0618429	0.0552191
GOTERM_BP_DIRECT	GO:0048009~insulin-like growth factor receptor signaling pathway	3	4.10959	0.00586073	AR, AKT1, RAF1	73	31	19453	25.7883	0.999993	0.0618429	0.0552191
GOTERM_BP_DIRECT	GO:0048873~homeostasis of number of cells within a tissue	3	4.10959	0.00586073	NOS3, BCL2, BAX	73	31	19453	25.7883	0.999993	0.0618429	0.0552191
GOTERM_BP_DIRECT	GO:0006468~protein phosphorylation	7	9.58904	0.00600285	MAPK8, TGFB1, CHEK2, INSR, IGFBP3, AKT1, RAF1	73	444	19453	4.20125	0.999995	0.0630144	0.0562651
GOTERM_BP_DIRECT	GO:0045892~negative regulation of transcription, DNA-templated	8	10.9589	0.00616846	TGFB1, IFNG, ADIPOQ, CTNNB1, PPARG, SIRT1, TNF, TP53	73	591	19453	3.60717	0.999996	0.0634939	0.0566932
GOTERM_BP_DIRECT	GO:0001569~branching involved in blood vessel morphogenesis	3	4.10959	0.00623656	KDR, CTNNB1, VEGFA	73	32	19453	24.9824	0.999997	0.0634939	0.0566932
GOTERM_BP_DIRECT	GO:0046677~response to antibiotic	3	4.10959	0.00623656	CASP3, TP53, SOD1	73	32	19453	24.9824	0.999997	0.0634939	0.0566932
GOTERM_BP_DIRECT	GO:1900017~positive regulation of cytokine production involved in inflammatory response	3	4.10959	0.00623656	IL6, HIF1A, TNF	73	32	19453	24.9824	0.999997	0.0634939	0.0566932
GOTERM_BP_DIRECT	GO:0051482~positive regulation of cytosolic calcium ion concentration involved in phospholipase C-activating G-protein coupled signaling pathway	3	4.10959	0.00623656	HTR2C, DRD1, DRD2	73	32	19453	24.9824	0.999997	0.0634939	0.0566932
GOTERM_BP_DIRECT	GO:0030225~macrophage differentiation	3	4.10959	0.00623656	IFNG, SIRT1, VEGFA	73	32	19453	24.9824	0.999997	0.0634939	0.0566932
KEGG_PATHWAY	hsa05030:Cocaine addiction	4	5.47945	0.00635866	MAOB, MAOA, DRD1, DRD2	68	49	8644	10.377	0.77949	0.0159301	0.00783119
GOTERM_BP_DIRECT	GO:0016239~positive regulation of macroautophagy	3	4.10959	0.00662312	KDR, HIF1A, SIRT1	73	33	19453	24.2254	0.999999	0.0667584	0.0596081
GOTERM_BP_DIRECT	GO:0042771~intrinsic apoptotic signaling pathway in response to DNA damage by p53 class mediator	3	4.10959	0.00662312	CHEK2, SIRT1, TP53	73	33	19453	24.2254	0.999999	0.0667584	0.0596081
KEGG_PATHWAY	hsa04261:Adrenergic signaling in cardiomyocytes	6	8.21918	0.00668754	BCL2, AKT1, ADRA1D, SCN5A, ADRA1A, PIK3CG	68	154	8644	4.95264	0.79613	0.0165795	0.00815044
GOTERM_CC_DIRECT	GO:0016605~PML body	4	5.47945	0.00672143	CHEK2, PTEN, SIRT1, TP53	73	110	20647	10.2849	0.787996	0.0687969	0.0601225
KEGG_PATHWAY	hsa05014:Amyotrophic lateral sclerosis	9	12.3288	0.00680896	NOS2, BAD, CASP3, BCL2, BAX, TNF, TP53, BCL2L1, SOD1	68	364	8644	3.14302	0.801951	0.0167065	0.00821287
GOTERM_CC_DIRECT	GO:0097648~G-protein coupled receptor complex	2	2.73973	0.00696239	DRD1, DRD2	73	2	20647	282.836	0.799502	0.0687969	0.0601225
GOTERM_CC_DIRECT	GO:0097138~BAD-BCL-2 complex	2	2.73973	0.00696239	BAD, BCL2	73	2	20647	282.836	0.799502	0.0687969	0.0601225
GOTERM_BP_DIRECT	GO:0035924~cellular response to vascular endothelial growth factor stimulus	3	4.10959	0.00702032	KDR, AKT1, VEGFA	73	34	19453	23.5129	0.999999	0.0700649	0.0625604
GOTERM_BP_DIRECT	GO:2000379~positive regulation of reactive oxygen species metabolic process	3	4.10959	0.00702032	TP53, XDH, NFE2L2	73	34	19453	23.5129	0.999999	0.0700649	0.0625604
KEGG_PATHWAY	hsa04148:Efferocytosis	6	8.21918	0.00705535	TGFB1, CASP3, ODC1, PPARG, HIF1A, SIRT1	68	156	8644	4.88914	0.813261	0.0171344	0.00842322
GOTERM_CC_DIRECT	GO:0005777~peroxisome	4	5.47945	0.00706324	NOS2, EHHADH, XDH, SOD1	73	112	20647	10.1013	0.804131	0.0687969	0.0601225
GOTERM_BP_DIRECT	GO:0032869~cellular response to insulin stimulus	4	5.47945	0.00714262	INSR, ADIPOQ, AKT1, PPARG	73	106	19453	10.0558	1	0.070936	0.0633383
GOTERM_CC_DIRECT	GO:0016021~integral component of membrane	30	41.0959	0.00717881	ACHE, MAOB, MAOA, PTGER3, ADRA1D, ECE1, HMGCR, CYP3A4, ADRA1A, TNF, CYP19A1, EGFR, ICAM1, GJA1, KDR, SCN5A, DRD2, KCNH2, EGF, INSR, SELE, AR, SOAT1, KCNMA1, PDE3A, BCL2, BAX, TP53, ABCG2, BCL2L1	73	5457	20647	1.5549	0.809305	0.0687969	0.0601225
GOTERM_MF_DIRECT	GO:0071889~14-3-3 protein binding	3	4.10959	0.00737028	BAD, AKT1, TP53	73	34	18967	22.9255	0.94456	0.106733	0.0949947
GOTERM_BP_DIRECT	GO:0060557~positive regulation of vitamin D biosynthetic process	2	2.73973	0.00738895	IFNG, TNF	73	2	19453	266.479	1	0.0723189	0.064573
GOTERM_BP_DIRECT	GO:0097048~dendritic cell apoptotic process	2	2.73973	0.00738895	BCL2, BCL2L1	73	2	19453	266.479	1	0.0723189	0.064573
GOTERM_BP_DIRECT	GO:0006808~regulation of nitrogen utilization	2	2.73973	0.00738895	BCL2, BAX	73	2	19453	266.479	1	0.0723189	0.064573
GOTERM_BP_DIRECT	GO:0032147~activation of protein kinase activity	3	4.10959	0.00742808	INSR, DRD2, VEGFA	73	35	19453	22.8411	1	0.0723524	0.0646029
GOTERM_BP_DIRECT	GO:0032760~positive regulation of tumor necrosis factor production	4	5.47945	0.00751905	IL6, TGFB1, IFNG, LBP	73	108	19453	9.86961	1	0.072888	0.0650812
GOTERM_BP_DIRECT	GO:0070059~intrinsic apoptotic signaling pathway in response to endoplasmic reticulum stress	3	4.10959	0.00784633	BCL2, BAX, TP53	73	36	19453	22.2066	1	0.0756984	0.0675905
GOTERM_CC_DIRECT	GO:0043235~receptor complex	5	6.84932	0.00792439	INSR, KDR, PPARG, EGFR, NR3C2	73	225	20647	6.28524	0.839565	0.0729044	0.0637121
GOTERM_BP_DIRECT	GO:0034612~response to tumor necrosis factor	3	4.10959	0.00827497	CASP3, ADIPOQ, SELE	73	37	19453	21.6064	1	0.0790806	0.0706104
GOTERM_BP_DIRECT	GO:0045765~regulation of angiogenesis	3	4.10959	0.00827497	IL6, CTNNB1, PIK3CG	73	37	19453	21.6064	1	0.0790806	0.0706104
GOTERM_MF_DIRECT	GO:0051087~chaperone binding	4	5.47945	0.00846938	ALB, BAX, TP53, SOD1	73	110	18967	9.44807	0.96405	0.109554	0.0975061
KEGG_PATHWAY	hsa04625:C-type lectin receptor signaling pathway	5	6.84932	0.0084859	IL6, MAPK8, AKT1, RAF1, TNF	68	104	8644	6.11143	0.86731	0.0204005	0.0100288
GOTERM_MF_DIRECT	GO:0003700~transcription factor activity, sequence-specific DNA binding	8	10.9589	0.00853764	AR, PGR, PPARG, HIF1A, TP53, ESR2, NR3C2, NFE2L2	73	613	18967	3.39082	0.965005	0.109554	0.0975061
GOTERM_MF_DIRECT	GO:0019825~oxygen binding	3	4.10959	0.00868589	ALB, CYP3A4, CYP19A1	73	37	18967	21.0666	0.966992	0.109554	0.0975061
GOTERM_MF_DIRECT	GO:0001221~transcription cofactor binding	3	4.10959	0.00868589	CTNNB1, PPARG, NFE2L2	73	37	18967	21.0666	0.966992	0.109554	0.0975061
GOTERM_BP_DIRECT	GO:0019228~neuronal action potential	3	4.10959	0.00871392	DRD1, SCN5A, SOD1	73	38	19453	21.0379	1	0.0810213	0.0723433
GOTERM_BP_DIRECT	GO:0072593~reactive oxygen species metabolic process	3	4.10959	0.00871392	BCL2, TP53, SOD1	73	38	19453	21.0379	1	0.0810213	0.0723433
GOTERM_BP_DIRECT	GO:0043029~T cell homeostasis	3	4.10959	0.00871392	TGFB1, CASP3, BCL2	73	38	19453	21.0379	1	0.0810213	0.0723433
GOTERM_BP_DIRECT	GO:0048678~response to axon injury	3	4.10959	0.00871392	BAX, DRD2, SOD1	73	38	19453	21.0379	1	0.0810213	0.0723433
GOTERM_BP_DIRECT	GO:0014065~phosphatidylinositol 3-kinase signaling	3	4.10959	0.00871392	PTEN, AKT1, PIK3CG	73	38	19453	21.0379	1	0.0810213	0.0723433
GOTERM_BP_DIRECT	GO:0050729~positive regulation of inflammatory response	4	5.47945	0.00871799	TGFB1, IFNG, SERPINE1, TNF	73	114	19453	9.35016	1	0.0810213	0.0723433
GOTERM_BP_DIRECT	GO:2000648~positive regulation of stem cell proliferation	3	4.10959	0.00916312	GJA1, KDR, CTNNB1	73	39	19453	20.4984	1	0.0847693	0.0756899
KEGG_PATHWAY	hsa05134:Legionellosis	4	5.47945	0.00920631	IL6, CXCL8, CASP3, TNF	68	56	8644	9.07983	0.888307	0.021911	0.0107714
GOTERM_BP_DIRECT	GO:0007283~spermatogenesis	7	9.58904	0.00935266	AR, GJA1, BAD, APOB, SIRT1, BCL2L1, SOD1	73	488	19453	3.82245	1	0.0861295	0.0769044
GOTERM_CC_DIRECT	GO:0005654~nucleoplasm	24	32.8767	0.00958367	NOS2, PTEN, HIF1A, SIRT1, ADRA1A, ESR2, NR3C2, SOD1, AR, GJA1, MAPK8, CCND1, CHEK2, CASP3, BCL2, AKT1, CTNNB1, PGR, PPARG, SCN5A, TP53, DECR1, NFE2L2, ABCG2	73	4076	20647	1.66537	0.890833	0.0847786	0.0740891
GOTERM_BP_DIRECT	GO:0043537~negative regulation of blood vessel endothelial cell migration	3	4.10959	0.00962248	TGFB1, PPARG, TNF	73	40	19453	19.986	1	0.0878159	0.0784102
GOTERM_BP_DIRECT	GO:0033077~T cell differentiation in thymus	3	4.10959	0.00962248	BCL2, CTNNB1, TP53	73	40	19453	19.986	1	0.0878159	0.0784102
KEGG_PATHWAY	hsa04659:Th17 cell differentiation	5	6.84932	0.00966542	IL6, MAPK8, TGFB1, IFNG, HIF1A	68	108	8644	5.88508	0.899926	0.0227759	0.0111966
GOTERM_BP_DIRECT	GO:0048286~lung alveolus development	3	4.10959	0.0100919	TGFB1, KDR, PGR	73	41	19453	19.4985	1	0.0908721	0.081139
GOTERM_BP_DIRECT	GO:0035094~response to nicotine	3	4.10959	0.0100919	CASP3, BCL2, DRD2	73	41	19453	19.4985	1	0.0908721	0.081139
GOTERM_BP_DIRECT	GO:0071479~cellular response to ionizing radiation	3	4.10959	0.0100919	TGFB1, SIRT1, TP53	73	41	19453	19.4985	1	0.0908721	0.081139
GOTERM_BP_DIRECT	GO:0006953~acute-phase response	3	4.10959	0.0105713	CRP, IL6, LBP	73	42	19453	19.0342	1	0.0947679	0.0846176
GOTERM_BP_DIRECT	GO:0007281~germ cell development	3	4.10959	0.0110607	BAX, AKT1, BCL2L1	73	43	19453	18.5916	1	0.095379	0.0851631
GOTERM_BP_DIRECT	GO:0046666~retinal cell programmed cell death	2	2.73973	0.0110632	BCL2, BAX	73	3	19453	177.653	1	0.095379	0.0851631
GOTERM_BP_DIRECT	GO:0060559~positive regulation of calcidiol 1-monooxygenase activity	2	2.73973	0.0110632	IFNG, TNF	73	3	19453	177.653	1	0.095379	0.0851631
GOTERM_BP_DIRECT	GO:0060769~positive regulation of epithelial cell proliferation involved in prostate gland development	2	2.73973	0.0110632	AR, CTNNB1	73	3	19453	177.653	1	0.095379	0.0851631
GOTERM_BP_DIRECT	GO:0051097~negative regulation of helicase activity	2	2.73973	0.0110632	SIRT1, TP53	73	3	19453	177.653	1	0.095379	0.0851631
GOTERM_BP_DIRECT	GO:0031644~regulation of neurological system process	2	2.73973	0.0110632	NOS3, HTR2C	73	3	19453	177.653	1	0.095379	0.0851631
GOTERM_BP_DIRECT	GO:0051586~positive regulation of dopamine uptake involved in synaptic transmission	2	2.73973	0.0110632	DRD2, DRD4	73	3	19453	177.653	1	0.095379	0.0851631
GOTERM_BP_DIRECT	GO:0060748~tertiary branching involved in mammary gland duct morphogenesis	2	2.73973	0.0110632	AR, PGR	73	3	19453	177.653	1	0.095379	0.0851631
GOTERM_BP_DIRECT	GO:0034465~response to carbon monoxide	2	2.73973	0.0110632	KCNMA1, SOD1	73	3	19453	177.653	1	0.095379	0.0851631
GOTERM_MF_DIRECT	GO:0001591~dopamine neurotransmitter receptor activity, coupled via Gi/Go	2	2.73973	0.0113456	DRD2, DRD4	73	3	18967	173.215	0.988455	0.126747	0.112808
GOTERM_MF_DIRECT	GO:0097621~monoamine oxidase activity	2	2.73973	0.0113456	MAOB, MAOA	73	3	18967	173.215	0.988455	0.126747	0.112808
GOTERM_MF_DIRECT	GO:0004937~alpha1-adrenergic receptor activity	2	2.73973	0.0113456	ADRA1D, ADRA1A	73	3	18967	173.215	0.988455	0.126747	0.112808
GOTERM_MF_DIRECT	GO:0004517~nitric-oxide synthase activity	2	2.73973	0.0113456	NOS2, NOS3	73	3	18967	173.215	0.988455	0.126747	0.112808
GOTERM_CC_DIRECT	GO:0045202~synapse	7	9.58904	0.0115311	ACHE, MAPK8, PTEN, CTNNB1, HTR2C, DRD2, DRD4	73	542	20647	3.65286	0.930578	0.0962299	0.0840966
GOTERM_BP_DIRECT	GO:0009725~response to hormone	3	4.10959	0.0115599	NOS2, NOS3, ADRA1A	73	44	19453	18.1691	1	0.0988202	0.0882358
GOTERM_BP_DIRECT	GO:0045454~cell redox homeostasis	3	4.10959	0.0115599	NOS2, NOS3, NFE2L2	73	44	19453	18.1691	1	0.0988202	0.0882358
KEGG_PATHWAY	hsa04213:Longevity regulating pathway - multiple species	4	5.47945	0.0116299	INSR, AKT1, SIRT1, SOD1	68	61	8644	8.33558	0.937491	0.0271365	0.0133402
GOTERM_CC_DIRECT	GO:0099055~integral component of postsynaptic membrane	3	4.10959	0.0117149	DRD1, DRD2, ADRA1A	73	47	20647	18.0533	0.933486	0.0962299	0.0840966
KEGG_PATHWAY	hsa04726:Serotonergic synapse	5	6.84932	0.0119773	MAOB, MAOA, CASP3, HTR2C, RAF1	68	115	8644	5.52685	0.942487	0.0276756	0.0136052
GOTERM_BP_DIRECT	GO:0030316~osteoclast differentiation	3	4.10959	0.0120689	TGFB1, CTNNB1, TNF	73	45	19453	17.7653	1	0.102738	0.0917336
GOTERM_MF_DIRECT	GO:0016922~ligand-dependent nuclear receptor binding	3	4.10959	0.0121288	CTNNB1, HIF1A, SIRT1	73	44	18967	17.7151	0.991531	0.131733	0.117245
GOTERM_BP_DIRECT	GO:0072089~stem cell proliferation	3	4.10959	0.0125875	KDR, CTNNB1, TP53	73	46	19453	17.3791	1	0.104948	0.0937073
GOTERM_BP_DIRECT	GO:1904706~negative regulation of vascular smooth muscle cell proliferation	3	4.10959	0.0125875	ADIPOQ, PTEN, PPARG	73	46	19453	17.3791	1	0.104948	0.0937073
GOTERM_BP_DIRECT	GO:1904646~cellular response to beta-amyloid	3	4.10959	0.0125875	GJA1, TNF, ICAM1	73	46	19453	17.3791	1	0.104948	0.0937073
GOTERM_BP_DIRECT	GO:0043407~negative regulation of MAP kinase activity	3	4.10959	0.0125875	ADIPOQ, PPARG, HMGCR	73	46	19453	17.3791	1	0.104948	0.0937073
GOTERM_BP_DIRECT	GO:0042177~negative regulation of protein catabolic process	3	4.10959	0.0125875	NOS2, HMGCR, EGFR	73	46	19453	17.3791	1	0.104948	0.0937073
GOTERM_CC_DIRECT	GO:0031965~nuclear membrane	5	6.84932	0.0134597	CCND1, BCL2, ADRA1A, EGFR, BCL2L1	73	263	20647	5.3771	0.955699	0.106749	0.0932897
KEGG_PATHWAY	hsa05321:Inflammatory bowel disease	4	5.47945	0.0138093	IL6, TGFB1, IFNG, TNF	68	65	8644	7.82262	0.962955	0.0316021	0.0155355
GOTERM_BP_DIRECT	GO:0034097~response to cytokine	3	4.10959	0.0142009	BCL2, SELE, BCL2L1	73	49	19453	16.3151	1	0.117712	0.105104
KEGG_PATHWAY	hsa04660:T cell receptor signaling pathway	5	6.84932	0.0142203	MAPK8, IFNG, AKT1, RAF1, TNF	68	121	8644	5.2528	0.966439	0.0322327	0.0158455
GOTERM_MF_DIRECT	GO:0001223~transcription coactivator binding	3	4.10959	0.0143221	AR, PGR, HIF1A	73	48	18967	16.2389	0.996449	0.137297	0.122198
KEGG_PATHWAY	hsa04621:NOD-like receptor signaling pathway	6	8.21918	0.0143927	IL6, MAPK8, CXCL8, BCL2, TNF, BCL2L1	68	186	8644	4.10057	0.967802	0.0323157	0.0158863
GOTERM_MF_DIRECT	GO:0042826~histone deacetylase binding	4	5.47945	0.0144265	MAPK8, CCND1, HIF1A, TP53	73	134	18967	7.75588	0.996593	0.137297	0.122198
GOTERM_BP_DIRECT	GO:0060073~micturition	2	2.73973	0.0147241	KCNMA1, ADRA1A	73	4	19453	133.24	1	0.117712	0.105104
GOTERM_BP_DIRECT	GO:0060571~morphogenesis of an epithelial fold	2	2.73973	0.0147241	AR, EGFR	73	4	19453	133.24	1	0.117712	0.105104
GOTERM_BP_DIRECT	GO:0001996~positive regulation of heart rate by epinephrine-norepinephrine	2	2.73973	0.0147241	ADRA1D, ADRA1A	73	4	19453	133.24	1	0.117712	0.105104
GOTERM_BP_DIRECT	GO:0048597~post-embryonic camera-type eye morphogenesis	2	2.73973	0.0147241	KDR, BAX	73	4	19453	133.24	1	0.117712	0.105104
GOTERM_BP_DIRECT	GO:0006642~triglyceride mobilization	2	2.73973	0.0147241	APOB, SIRT1	73	4	19453	133.24	1	0.117712	0.105104
GOTERM_BP_DIRECT	GO:0060742~epithelial cell differentiation involved in prostate gland development	2	2.73973	0.0147241	AR, CTNNB1	73	4	19453	133.24	1	0.117712	0.105104
GOTERM_BP_DIRECT	GO:0034776~response to histamine	2	2.73973	0.0147241	DRD2, DRD4	73	4	19453	133.24	1	0.117712	0.105104
GOTERM_BP_DIRECT	GO:0009408~response to heat	3	4.10959	0.0147576	NOS3, AKT1, SOD1	73	50	19453	15.9888	1	0.117712	0.105104
GOTERM_BP_DIRECT	GO:0014823~response to activity	3	4.10959	0.0147576	IL6, ADIPOQ, TNF	73	50	19453	15.9888	1	0.117712	0.105104
GOTERM_BP_DIRECT	GO:0050766~positive regulation of phagocytosis	3	4.10959	0.0147576	IFNG, TNF, SOD1	73	50	19453	15.9888	1	0.117712	0.105104
GOTERM_MF_DIRECT	GO:0046982~protein heterodimerization activity	6	8.21918	0.0148625	BCL2, BAX, HIF1A, ADRA1A, TP53, BCL2L1	73	381	18967	4.09168	0.997134	0.137297	0.122198
GOTERM_BP_DIRECT	GO:0050830~defense response to Gram-positive bacterium	4	5.47945	0.0148738	CRP, IL6, LBP, TNF	73	139	19453	7.66847	1	0.118174	0.105516
KEGG_PATHWAY	hsa05221:Acute myeloid leukemia	4	5.47945	0.0149804	CCND1, BAD, AKT1, RAF1	68	67	8644	7.58911	0.972047	0.0333209	0.0163804
GOTERM_MF_DIRECT	GO:0052596~phenethylamine:oxygen oxidoreductase (deaminating) activity	2	2.73973	0.0150992	MAOB, MAOA	73	4	18967	129.911	0.997391	0.137297	0.122198
GOTERM_MF_DIRECT	GO:0052595~aliphatic-amine oxidase activity	2	2.73973	0.0150992	MAOB, MAOA	73	4	18967	129.911	0.997391	0.137297	0.122198
GOTERM_MF_DIRECT	GO:0034617~tetrahydrobiopterin binding	2	2.73973	0.0150992	NOS2, NOS3	73	4	18967	129.911	0.997391	0.137297	0.122198
GOTERM_MF_DIRECT	GO:0030284~estrogen receptor activity	2	2.73973	0.0150992	PDE3A, ESR2	73	4	18967	129.911	0.997391	0.137297	0.122198
GOTERM_BP_DIRECT	GO:1900087~positive regulation of G1/S transition of mitotic cell cycle	3	4.10959	0.0153235	CCND1, AKT1, EGFR	73	51	19453	15.6753	1	0.120799	0.107861
GOTERM_BP_DIRECT	GO:0031623~receptor internalization	3	4.10959	0.0153235	ACHE, CXCL8, INSR	73	51	19453	15.6753	1	0.120799	0.107861
KEGG_PATHWAY	hsa04664:Fc epsilon RI signaling pathway	4	5.47945	0.0155864	MAPK8, AKT1, RAF1, TNF	68	68	8644	7.47751	0.97584	0.0343478	0.0168853
GOTERM_BP_DIRECT	GO:0043280~positive regulation of cysteine-type endopeptidase activity involved in apoptotic process	3	4.10959	0.0158987	BAD, SIRT1, TNF	73	52	19453	15.3738	1	0.124848	0.111476
KEGG_PATHWAY	hsa05031:Amphetamine addiction	4	5.47945	0.0162061	MAOB, MAOA, DRD1, SIRT1	68	69	8644	7.36914	0.97919	0.0350642	0.0172374
KEGG_PATHWAY	hsa04920:Adipocytokine signaling pathway	4	5.47945	0.0162061	MAPK8, ADIPOQ, AKT1, TNF	68	69	8644	7.36914	0.97919	0.0350642	0.0172374
GOTERM_BP_DIRECT	GO:0034614~cellular response to reactive oxygen species	3	4.10959	0.0164831	MAPK8, AKT1, EGFR	73	53	19453	15.0837	1	0.127949	0.114245
GOTERM_BP_DIRECT	GO:0031667~response to nutrient levels	3	4.10959	0.0164831	PON1, TNF, SOD1	73	53	19453	15.0837	1	0.127949	0.114245
GOTERM_BP_DIRECT	GO:0001837~epithelial to mesenchymal transition	3	4.10959	0.0164831	TGFB1, CTNNB1, HIF1A	73	53	19453	15.0837	1	0.127949	0.114245
GOTERM_CC_DIRECT	GO:0098978~glutamatergic synapse	6	8.21918	0.0165197	CTNNB1, AKT1, DRD1, DRD2, ADRA1A, DRD4	73	426	20647	3.9836	0.978318	0.126651	0.110682
KEGG_PATHWAY	hsa05168:Herpes simplex virus 1 infection	10	13.6986	0.0166277	IL6, IFNG, BAD, CASP3, BCL2, BAX, AKT1, TNF, TP53, BCL2L1	68	512	8644	2.48277	0.9812	0.0354674	0.0174357
KEGG_PATHWAY	hsa04650:Natural killer cell mediated cytotoxicity	5	6.84932	0.0167144	IFNG, CASP3, RAF1, TNF, ICAM1	68	127	8644	5.00463	0.981589	0.0354674	0.0174357
KEGG_PATHWAY	hsa05120:Epithelial cell signaling in Helicobacter pylori infection	4	5.47945	0.0168396	MAPK8, CXCL8, CASP3, EGFR	68	70	8644	7.26387	0.982136	0.0354674	0.0174357
GOTERM_BP_DIRECT	GO:0051209~release of sequestered calcium ion into cytosol	3	4.10959	0.0170766	BAX, HTR2C, DRD2	73	54	19453	14.8044	1	0.131522	0.117435
GOTERM_BP_DIRECT	GO:0009566~fertilization	3	4.10959	0.0170766	BAX, APOB, BCL2L1	73	54	19453	14.8044	1	0.131522	0.117435
GOTERM_BP_DIRECT	GO:0007568~aging	4	5.47945	0.0172495	TGFB1, ADRA1A, SOD1, NFE2L2	73	147	19453	7.25114	1	0.131522	0.117435
GOTERM_CC_DIRECT	GO:0099056~integral component of presynaptic membrane	3	4.10959	0.0174788	DRD1, DRD2, ADRA1A	73	58	20647	14.6294	0.982676	0.129682	0.113331
GOTERM_BP_DIRECT	GO:0045786~negative regulation of cell cycle	3	4.10959	0.017679	TGFB1, CASP3, SIRT1	73	55	19453	14.5352	1	0.131522	0.117435
GOTERM_BP_DIRECT	GO:0010718~positive regulation of epithelial to mesenchymal transition	3	4.10959	0.017679	IL6, TGFB1, CTNNB1	73	55	19453	14.5352	1	0.131522	0.117435
GOTERM_BP_DIRECT	GO:0051592~response to calcium ion	3	4.10959	0.017679	CCND1, BAD, KCNMA1	73	55	19453	14.5352	1	0.131522	0.117435
GOTERM_BP_DIRECT	GO:0042733~embryonic digit morphogenesis	3	4.10959	0.017679	GJA1, CTNNB1, ECE1	73	55	19453	14.5352	1	0.131522	0.117435
GOTERM_MF_DIRECT	GO:0004714~transmembrane receptor protein tyrosine kinase activity	3	4.10959	0.0179062	INSR, KDR, EGFR	73	54	18967	14.4346	0.999145	0.159121	0.141622
GOTERM_BP_DIRECT	GO:0002062~chondrocyte differentiation	3	4.10959	0.0182904	TGFB1, CTNNB1, HIF1A	73	56	19453	14.2757	1	0.131522	0.117435
GOTERM_BP_DIRECT	GO:2000300~regulation of synaptic vesicle exocytosis	3	4.10959	0.0182904	DRD1, DRD2, ADRA1A	73	56	19453	14.2757	1	0.131522	0.117435
GOTERM_BP_DIRECT	GO:0071677~positive regulation of mononuclear cell migration	2	2.73973	0.0183715	TGFB1, TNF	73	5	19453	106.592	1	0.131522	0.117435
GOTERM_BP_DIRECT	GO:0002326~B cell lineage commitment	2	2.73973	0.0183715	BCL2, TP53	73	5	19453	106.592	1	0.131522	0.117435
GOTERM_BP_DIRECT	GO:0002071~glandular epithelial cell maturation	2	2.73973	0.0183715	PGR, HIF1A	73	5	19453	106.592	1	0.131522	0.117435
GOTERM_BP_DIRECT	GO:0060965~negative regulation of gene silencing by miRNA	2	2.73973	0.0183715	TGFB1, PPARG	73	5	19453	106.592	1	0.131522	0.117435
GOTERM_BP_DIRECT	GO:0045923~positive regulation of fatty acid metabolic process	2	2.73973	0.0183715	ADIPOQ, PPARG	73	5	19453	106.592	1	0.131522	0.117435
GOTERM_BP_DIRECT	GO:0031622~positive regulation of fever generation	2	2.73973	0.0183715	PTGER3, TNF	73	5	19453	106.592	1	0.131522	0.117435
GOTERM_BP_DIRECT	GO:0043243~positive regulation of protein complex disassembly	2	2.73973	0.0183715	INSR, TNF	73	5	19453	106.592	1	0.131522	0.117435
GOTERM_BP_DIRECT	GO:0038033~positive regulation of endothelial cell chemotaxis by VEGF-activated vascular endothelial growth factor receptor signaling pathway	2	2.73973	0.0183715	KDR, VEGFA	73	5	19453	106.592	1	0.131522	0.117435
GOTERM_BP_DIRECT	GO:0002248~connective tissue replacement involved in inflammatory response wound healing	2	2.73973	0.0183715	TGFB1, HIF1A	73	5	19453	106.592	1	0.131522	0.117435
GOTERM_BP_DIRECT	GO:0051584~regulation of dopamine uptake involved in synaptic transmission	2	2.73973	0.0183715	DRD1, DRD2	73	5	19453	106.592	1	0.131522	0.117435
GOTERM_BP_DIRECT	GO:0007195~adenylate cyclase-inhibiting dopamine receptor signaling pathway	2	2.73973	0.0183715	DRD2, DRD4	73	5	19453	106.592	1	0.131522	0.117435
GOTERM_BP_DIRECT	GO:1900038~negative regulation of cellular response to hypoxia	2	2.73973	0.0183715	DRD2, NFE2L2	73	5	19453	106.592	1	0.131522	0.117435
GOTERM_BP_DIRECT	GO:1905278~positive regulation of epithelial tube formation	2	2.73973	0.0183715	EGF, VEGFA	73	5	19453	106.592	1	0.131522	0.117435
KEGG_PATHWAY	hsa05130:Pathogenic Escherichia coli infection	6	8.21918	0.0183938	IL6, MAPK8, CXCL8, CASP3, BAX, TNF	68	198	8644	3.85205	0.987722	0.0381522	0.0187555
KEGG_PATHWAY	hsa05020:Prion disease	7	9.58904	0.0184349	IL6, MAPK8, BAD, CASP3, BAX, TNF, SOD1	68	272	8644	3.27141	0.987843	0.0381522	0.0187555
GOTERM_MF_DIRECT	GO:0035033~histone deacetylase regulator activity	2	2.73973	0.0188388	MAPK8, TP53	73	5	18967	103.929	0.99941	0.161585	0.143814
GOTERM_BP_DIRECT	GO:0045600~positive regulation of fat cell differentiation	3	4.10959	0.0189107	HTR2C, AKT1, PPARG	73	57	19453	14.0252	1	0.134905	0.120456
GOTERM_MF_DIRECT	GO:0008270~zinc ion binding	9	12.3288	0.01901	AR, ALB, ECE1, PGR, PPARG, TP53, ESR2, NR3C2, SOD1	73	888	18967	2.63333	0.999449	0.161585	0.143814
GOTERM_BP_DIRECT	GO:0042475~odontogenesis of dentin-containing tooth	3	4.10959	0.0195398	BAX, CTNNB1, SCN5A	73	58	19453	13.7834	1	0.138418	0.123593
GOTERM_BP_DIRECT	GO:0045165~cell fate commitment	3	4.10959	0.0195398	CASP3, KDR, PPARG	73	58	19453	13.7834	1	0.138418	0.123593
GOTERM_CC_DIRECT	GO:0000791~euchromatin	3	4.10959	0.0198179	CTNNB1, HIF1A, SIRT1	73	62	20647	13.6856	0.989987	0.142441	0.124481
GOTERM_BP_DIRECT	GO:0007204~positive regulation of cytosolic calcium ion concentration	4	5.47945	0.0198257	PTGER3, ADRA1D, ADRA1A, PIK3CG	73	155	19453	6.87689	1	0.139954	0.124964
GOTERM_MF_DIRECT	GO:0005102~receptor binding	6	8.21918	0.0201347	AR, GJA1, ADIPOQ, SERPINE1, PGR, LBP	73	412	18967	3.78381	0.999648	0.167504	0.149082
GOTERM_MF_DIRECT	GO:0020037~heme binding	4	5.47945	0.021173	NOS2, NOS3, CYP3A4, CYP19A1	73	155	18967	6.70508	0.999768	0.169666	0.151007
KEGG_PATHWAY	hsa05135:Yersinia infection	5	6.84932	0.0214509	IL6, MAPK8, CXCL8, AKT1, TNF	68	137	8644	4.63933	0.994138	0.0436352	0.0214509
KEGG_PATHWAY	hsa04910:Insulin signaling pathway	5	6.84932	0.0214509	MAPK8, BAD, INSR, AKT1, RAF1	68	137	8644	4.63933	0.994138	0.0436352	0.0214509
KEGG_PATHWAY	hsa05140:Leishmaniasis	4	5.47945	0.0216603	TGFB1, IFNG, NOS2, TNF	68	77	8644	6.60351	0.994427	0.0436878	0.0216603
GOTERM_MF_DIRECT	GO:0005507~copper ion binding	3	4.10959	0.021828	ALB, TP53, SOD1	73	60	18967	12.9911	0.999821	0.169666	0.151007
GOTERM_BP_DIRECT	GO:0021853~cerebral cortex GABAergic interneuron migration	2	2.73973	0.0220057	DRD1, DRD2	73	6	19453	88.8265	1	0.15062	0.134488
GOTERM_BP_DIRECT	GO:2000481~positive regulation of cAMP-dependent protein kinase activity	2	2.73973	0.0220057	ADIPOQ, SIRT1	73	6	19453	88.8265	1	0.15062	0.134488
GOTERM_BP_DIRECT	GO:0003100~regulation of systemic arterial blood pressure by endothelin	2	2.73973	0.0220057	NOS3, ECE1	73	6	19453	88.8265	1	0.15062	0.134488
GOTERM_BP_DIRECT	GO:0031284~positive regulation of guanylate cyclase activity	2	2.73973	0.0220057	NOS2, NOS3	73	6	19453	88.8265	1	0.15062	0.134488
GOTERM_BP_DIRECT	GO:0051712~positive regulation of killing of cells of other organism	2	2.73973	0.0220057	IFNG, NOS2	73	6	19453	88.8265	1	0.15062	0.134488
GOTERM_BP_DIRECT	GO:0036324~vascular endothelial growth factor receptor-2 signaling pathway	2	2.73973	0.0220057	KDR, VEGFA	73	6	19453	88.8265	1	0.15062	0.134488
GOTERM_BP_DIRECT	GO:1904798~positive regulation of core promoter binding	2	2.73973	0.0220057	IFNG, CTNNB1	73	6	19453	88.8265	1	0.15062	0.134488
GOTERM_BP_DIRECT	GO:1904894~positive regulation of STAT cascade	2	2.73973	0.0220057	IL6, TGFB1	73	6	19453	88.8265	1	0.15062	0.134488
GOTERM_BP_DIRECT	GO:0007270~neuron-neuron synaptic transmission	2	2.73973	0.0220057	PTEN, DRD2	73	6	19453	88.8265	1	0.15062	0.134488
KEGG_PATHWAY	hsa01523:Antifolate resistance	3	4.10959	0.0223901	IL6, TNF, ABCG2	68	30	8644	12.7118	0.995331	0.0447802	0.0223901
GOTERM_MF_DIRECT	GO:0008131~primary amine oxidase activity	2	2.73973	0.0225643	MAOB, MAOA	73	6	18967	86.6073	0.999867	0.169666	0.151007
GOTERM_MF_DIRECT	GO:0032795~heterotrimeric G-protein binding	2	2.73973	0.0225643	DRD1, DRD2	73	6	18967	86.6073	0.999867	0.169666	0.151007
GOTERM_MF_DIRECT	GO:0003857~3-hydroxyacyl-CoA dehydrogenase activity	2	2.73973	0.0225643	HADHB, EHHADH	73	6	18967	86.6073	0.999867	0.169666	0.151007
GOTERM_BP_DIRECT	GO:0001570~vasculogenesis	3	4.10959	0.0228147	TGFB1, KDR, VEGFA	73	63	19453	12.6895	1	0.155632	0.138962
GOTERM_BP_DIRECT	GO:0071230~cellular response to amino acid stimulus	3	4.10959	0.0234951	TNF, EGFR, BCL2L1	73	64	19453	12.4912	1	0.159201	0.142149
GOTERM_BP_DIRECT	GO:0007249~I-kappaB kinase/NF-kappaB signaling	3	4.10959	0.0234951	CTNNB1, AKT1, TNF	73	64	19453	12.4912	1	0.159201	0.142149
GOTERM_BP_DIRECT	GO:0007187~G-protein coupled receptor signaling pathway, coupled to cyclic nucleotide second messenger	3	4.10959	0.0241838	HTR2C, DRD1, DRD4	73	65	19453	12.2991	1	0.163321	0.145828
GOTERM_CC_DIRECT	GO:0043231~intracellular membrane-bounded organelle	9	12.3288	0.024521	GJA1, G6PD, MAPK8, PON1, PPARG, APOB, CYP3A4, ADRA1A, ESR2	73	1014	20647	2.51038	0.996688	0.168188	0.146982
GOTERM_CC_DIRECT	GO:0030669~clathrin-coated endocytic vesicle membrane	3	4.10959	0.0248626	EGF, APOB, EGFR	73	70	20647	12.1215	0.996944	0.168188	0.146982
GOTERM_BP_DIRECT	GO:0042752~regulation of circadian rhythm	3	4.10959	0.0248807	MAPK8, PPARG, DRD4	73	66	19453	12.1127	1	0.166364	0.148545
GOTERM_BP_DIRECT	GO:0002931~response to ischemia	3	4.10959	0.0248807	BCL2, TP53, NFE2L2	73	66	19453	12.1127	1	0.166364	0.148545
GOTERM_BP_DIRECT	GO:0060291~long-term synaptic potentiation	3	4.10959	0.0248807	PTEN, DRD1, HMGCR	73	66	19453	12.1127	1	0.166364	0.148545
GOTERM_BP_DIRECT	GO:0032731~positive regulation of interleukin-1 beta production	3	4.10959	0.0255858	IL6, IFNG, TNF	73	67	19453	11.9319	1	0.167482	0.149544
GOTERM_BP_DIRECT	GO:0044321~response to leptin	2	2.73973	0.0256266	CCND1, SIRT1	73	7	19453	76.137	1	0.167482	0.149544
GOTERM_BP_DIRECT	GO:1903721~positive regulation of I-kappaB phosphorylation	2	2.73973	0.0256266	AKT1, TNF	73	7	19453	76.137	1	0.167482	0.149544
GOTERM_BP_DIRECT	GO:0006527~arginine catabolic process	2	2.73973	0.0256266	NOS2, NOS3	73	7	19453	76.137	1	0.167482	0.149544
GOTERM_BP_DIRECT	GO:0090594~inflammatory response to wounding	2	2.73973	0.0256266	IL6, TNF	73	7	19453	76.137	1	0.167482	0.149544
GOTERM_BP_DIRECT	GO:0007435~salivary gland morphogenesis	2	2.73973	0.0256266	TGFB1, EGFR	73	7	19453	76.137	1	0.167482	0.149544
GOTERM_BP_DIRECT	GO:0051173~positive regulation of nitrogen compound metabolic process	2	2.73973	0.0256266	IFNG, TNF	73	7	19453	76.137	1	0.167482	0.149544
GOTERM_MF_DIRECT	GO:0008083~growth factor activity	4	5.47945	0.0256831	IL6, TGFB1, EGF, VEGFA	73	167	18967	6.22328	0.999962	0.189473	0.168636
GOTERM_MF_DIRECT	GO:0030346~protein phosphatase 2B binding	2	2.73973	0.0262759	BAD, SOD1	73	7	18967	74.2348	0.99997	0.190257	0.169333
GOTERM_BP_DIRECT	GO:0042531~positive regulation of tyrosine phosphorylation of STAT protein	3	4.10959	0.026299	IL6, IFNG, TNF	73	68	19453	11.7564	1	0.170775	0.152483
GOTERM_BP_DIRECT	GO:0007611~learning or memory	3	4.10959	0.026299	CASP3, PTEN, EGFR	73	68	19453	11.7564	1	0.170775	0.152483
KEGG_PATHWAY	hsa04146:Peroxisome	4	5.47945	0.0263329	NOS2, EHHADH, XDH, SOD1	68	83	8644	6.12615	0.998208	0.052227	0.0263329
GOTERM_CC_DIRECT	GO:0009897~external side of plasma membrane	6	8.21918	0.0268977	INSR, KDR, ECE1, SELE, TNF, ICAM1	73	484	20647	3.50623	0.99811	0.176103	0.153899
GOTERM_BP_DIRECT	GO:0070301~cellular response to hydrogen peroxide	3	4.10959	0.0270202	IL6, SIRT1, NFE2L2	73	69	19453	11.5861	1	0.174897	0.156165
GOTERM_BP_DIRECT	GO:0042127~regulation of cell proliferation	4	5.47945	0.0271475	TGFB1, NOS2, SIRT1, EGFR	73	175	19453	6.09096	1	0.175162	0.156401
GOTERM_CC_DIRECT	GO:0097136~Bcl-2 family protein complex	2	2.73973	0.027564	BAX, BCL2L1	73	8	20647	70.7089	0.998386	0.176103	0.153899
GOTERM_BP_DIRECT	GO:0008286~insulin receptor signaling pathway	3	4.10959	0.0277494	INSR, AKT1, RAF1	73	70	19453	11.4205	1	0.178477	0.159361
GOTERM_BP_DIRECT	GO:0035556~intracellular signal transduction	6	8.21918	0.0282252	MAPK8, CXCL8, AKT1, DRD2, RAF1, ADRA1A	73	462	19453	3.46077	1	0.179481	0.160257
GOTERM_BP_DIRECT	GO:0007623~circadian rhythm	3	4.10959	0.0284864	NOS2, ADIPOQ, TNF	73	71	19453	11.2597	1	0.179481	0.160257
GOTERM_BP_DIRECT	GO:0018107~peptidyl-threonine phosphorylation	3	4.10959	0.0292313	MAPK8, BCL2, AKT1	73	72	19453	11.1033	1	0.179481	0.160257
GOTERM_BP_DIRECT	GO:1901224~positive regulation of NIK/NF-kappaB signaling	3	4.10959	0.0292313	TNF, EGFR, NR3C2	73	72	19453	11.1033	1	0.179481	0.160257
GOTERM_BP_DIRECT	GO:0034405~response to fluid shear stress	2	2.73973	0.0292343	NOS3, AKT1	73	8	19453	66.6199	1	0.179481	0.160257
GOTERM_BP_DIRECT	GO:0038134~ERBB2-EGFR signaling pathway	2	2.73973	0.0292343	EGF, EGFR	73	8	19453	66.6199	1	0.179481	0.160257
GOTERM_BP_DIRECT	GO:0061044~negative regulation of vascular wound healing	2	2.73973	0.0292343	SERPINE1, TNF	73	8	19453	66.6199	1	0.179481	0.160257
GOTERM_BP_DIRECT	GO:0060373~regulation of ventricular cardiac muscle cell membrane depolarization	2	2.73973	0.0292343	GJA1, SCN5A	73	8	19453	66.6199	1	0.179481	0.160257
GOTERM_BP_DIRECT	GO:0090279~regulation of calcium ion import	2	2.73973	0.0292343	EGF, CTNNB1	73	8	19453	66.6199	1	0.179481	0.160257
GOTERM_BP_DIRECT	GO:0071316~cellular response to nicotine	2	2.73973	0.0292343	BAD, TNF	73	8	19453	66.6199	1	0.179481	0.160257
GOTERM_BP_DIRECT	GO:0060087~relaxation of vascular smooth muscle	2	2.73973	0.0292343	KCNMA1, SOD1	73	8	19453	66.6199	1	0.179481	0.160257
GOTERM_BP_DIRECT	GO:0036003~positive regulation of transcription from RNA polymerase II promoter in response to stress	2	2.73973	0.0292343	TP53, NFE2L2	73	8	19453	66.6199	1	0.179481	0.160257
GOTERM_BP_DIRECT	GO:0042135~neurotransmitter catabolic process	2	2.73973	0.0292343	MAOB, MAOA	73	8	19453	66.6199	1	0.179481	0.160257
GOTERM_BP_DIRECT	GO:0051152~positive regulation of smooth muscle cell differentiation	2	2.73973	0.0292343	TGFB1, SIRT1	73	8	19453	66.6199	1	0.179481	0.160257
GOTERM_BP_DIRECT	GO:2000272~negative regulation of receptor activity	2	2.73973	0.0292343	PPARG, TNF	73	8	19453	66.6199	1	0.179481	0.160257
GOTERM_MF_DIRECT	GO:0030235~nitric-oxide synthase regulator activity	2	2.73973	0.0299736	AKT1, EGFR	73	8	18967	64.9555	0.999993	0.20928	0.186264
GOTERM_MF_DIRECT	GO:0031995~insulin-like growth factor II binding	2	2.73973	0.0299736	INSR, IGFBP3	73	8	18967	64.9555	0.999993	0.20928	0.186264
GOTERM_BP_DIRECT	GO:0018105~peptidyl-serine phosphorylation	4	5.47945	0.030853	MAPK8, CHEK2, BCL2, AKT1	73	184	19453	5.79303	1	0.188846	0.16862
KEGG_PATHWAY	hsa04921:Oxytocin signaling pathway	5	6.84932	0.0312376	CCND1, NOS3, RAF1, EGFR, PIK3CG	68	154	8644	4.1272	0.999459	0.0614425	0.0312376
GOTERM_MF_DIRECT	GO:0002039~p53 binding	3	4.10959	0.0314052	HIF1A, SIRT1, TP53	73	73	18967	10.6776	0.999996	0.215429	0.191737
GOTERM_BP_DIRECT	GO:0030163~protein catabolic process	3	4.10959	0.0315124	CHEK2, CASP3, AKT1	73	75	19453	10.6592	1	0.191724	0.171189
GOTERM_BP_DIRECT	GO:0032091~negative regulation of protein binding	3	4.10959	0.0315124	MAPK8, BAX, AKT1	73	75	19453	10.6592	1	0.191724	0.171189
GOTERM_MF_DIRECT	GO:0043621~protein self-association	3	4.10959	0.0321997	ACHE, PPARG, TP53	73	74	18967	10.5333	0.999997	0.217071	0.193198
KEGG_PATHWAY	hsa04150:mTOR signaling pathway	5	6.84932	0.0325364	INSR, PTEN, AKT1, RAF1, TNF	68	156	8644	4.07428	0.999606	0.0634727	0.0325364
GOTERM_BP_DIRECT	GO:2000242~negative regulation of reproductive process	2	2.73973	0.0328288	BCL2L1, SOD1	73	9	19453	59.2177	1	0.195047	0.174156
GOTERM_BP_DIRECT	GO:0008228~opsonization	2	2.73973	0.0328288	CRP, LBP	73	9	19453	59.2177	1	0.195047	0.174156
GOTERM_BP_DIRECT	GO:0060158~phospholipase C-activating dopamine receptor signaling pathway	2	2.73973	0.0328288	DRD1, DRD2	73	9	19453	59.2177	1	0.195047	0.174156
GOTERM_BP_DIRECT	GO:0032287~peripheral nervous system myelin maintenance	2	2.73973	0.0328288	AKT1, SOD1	73	9	19453	59.2177	1	0.195047	0.174156
GOTERM_BP_DIRECT	GO:0070168~negative regulation of biomineral tissue development	2	2.73973	0.0328288	TGFB1, NOS3	73	9	19453	59.2177	1	0.195047	0.174156
GOTERM_BP_DIRECT	GO:0086014~atrial cardiac muscle cell action potential	2	2.73973	0.0328288	GJA1, SCN5A	73	9	19453	59.2177	1	0.195047	0.174156
GOTERM_BP_DIRECT	GO:2000669~negative regulation of dendritic cell apoptotic process	2	2.73973	0.0328288	BCL2, BCL2L1	73	9	19453	59.2177	1	0.195047	0.174156
GOTERM_BP_DIRECT	GO:0061042~vascular wound healing	2	2.73973	0.0328288	KDR, VEGFA	73	9	19453	59.2177	1	0.195047	0.174156
GOTERM_BP_DIRECT	GO:0071260~cellular response to mechanical stimulus	3	4.10959	0.0338615	MAPK8, TGFB1, BAD	73	78	19453	10.2492	1	0.200595	0.179109
GOTERM_CC_DIRECT	GO:0005916~fascia adherens	2	2.73973	0.0343371	GJA1, CTNNB1	73	10	20647	56.5671	0.999676	0.208622	0.182317
GOTERM_CC_DIRECT	GO:0045211~postsynaptic membrane	4	5.47945	0.0344679	KCNMA1, CTNNB1, DRD1, DRD2	73	204	20647	5.5458	0.999686	0.208622	0.182317
KEGG_PATHWAY	hsa04217:Necroptosis	5	6.84932	0.0345437	MAPK8, IFNG, BCL2, BAX, TNF	68	159	8644	3.99741	0.999759	0.0668407	0.0345437
GOTERM_BP_DIRECT	GO:0002244~hematopoietic progenitor cell differentiation	3	4.10959	0.0354646	TGFB1, KDR, TP53	73	80	19453	9.99298	1	0.206053	0.183983
GOTERM_BP_DIRECT	GO:0098609~cell-cell adhesion	4	5.47945	0.0357255	BCL2, CTNNB1, EGFR, ICAM1	73	195	19453	5.46625	1	0.206053	0.183983
GOTERM_BP_DIRECT	GO:1904179~positive regulation of adipose tissue development	2	2.73973	0.0364102	PPARG, SIRT1	73	10	19453	53.2959	1	0.206053	0.183983
GOTERM_BP_DIRECT	GO:0001963~synaptic transmission, dopaminergic	2	2.73973	0.0364102	DRD1, DRD4	73	10	19453	53.2959	1	0.206053	0.183983
GOTERM_BP_DIRECT	GO:0060371~regulation of atrial cardiac muscle cell membrane depolarization	2	2.73973	0.0364102	GJA1, SCN5A	73	10	19453	53.2959	1	0.206053	0.183983
GOTERM_BP_DIRECT	GO:0051093~negative regulation of developmental process	2	2.73973	0.0364102	BCL2L1, SOD1	73	10	19453	53.2959	1	0.206053	0.183983
GOTERM_BP_DIRECT	GO:0090037~positive regulation of protein kinase C signaling	2	2.73973	0.0364102	ADRA1A, VEGFA	73	10	19453	53.2959	1	0.206053	0.183983
GOTERM_BP_DIRECT	GO:2000008~regulation of protein localization to cell surface	2	2.73973	0.0364102	EGF, CTNNB1	73	10	19453	53.2959	1	0.206053	0.183983
GOTERM_BP_DIRECT	GO:0002262~myeloid cell homeostasis	2	2.73973	0.0364102	BAX, SOD1	73	10	19453	53.2959	1	0.206053	0.183983
GOTERM_BP_DIRECT	GO:1902966~positive regulation of protein localization to early endosome	2	2.73973	0.0364102	EGF, VEGFA	73	10	19453	53.2959	1	0.206053	0.183983
GOTERM_BP_DIRECT	GO:0043583~ear development	2	2.73973	0.0364102	BCL2, ECE1	73	10	19453	53.2959	1	0.206053	0.183983
GOTERM_BP_DIRECT	GO:0009967~positive regulation of signal transduction	2	2.73973	0.0364102	MAOA, ADIPOQ	73	10	19453	53.2959	1	0.206053	0.183983
GOTERM_BP_DIRECT	GO:0048149~behavioral response to ethanol	2	2.73973	0.0364102	DRD2, DRD4	73	10	19453	53.2959	1	0.206053	0.183983
GOTERM_BP_DIRECT	GO:0042053~regulation of dopamine metabolic process	2	2.73973	0.0364102	DRD1, DRD4	73	10	19453	53.2959	1	0.206053	0.183983
GOTERM_BP_DIRECT	GO:0030432~peristalsis	2	2.73973	0.0364102	DRD1, DRD2	73	10	19453	53.2959	1	0.206053	0.183983
GOTERM_BP_DIRECT	GO:0001783~B cell apoptotic process	2	2.73973	0.0364102	BCL2, BAX	73	10	19453	53.2959	1	0.206053	0.183983
GOTERM_CC_DIRECT	GO:0005635~nuclear envelope	4	5.47945	0.0366289	INSR, PTGER3, BAX, SIRT1	73	209	20647	5.41312	0.999813	0.213255	0.186366
GOTERM_CC_DIRECT	GO:0098982~GABA-ergic synapse	3	4.10959	0.0370878	DRD1, DRD2, ADRA1A	73	87	20647	9.75295	0.999832	0.213255	0.186366
GOTERM_BP_DIRECT	GO:0021987~cerebral cortex development	3	4.10959	0.0370966	BAD, BAX, HIF1A	73	82	19453	9.74925	1	0.209353	0.18693
GOTERM_MF_DIRECT	GO:0004300~enoyl-CoA hydratase activity	2	2.73973	0.0373274	HADHB, EHHADH	73	10	18967	51.9644	1	0.247373	0.220169
GOTERM_BP_DIRECT	GO:0030593~neutrophil chemotaxis	3	4.10959	0.0379233	CXCL8, LBP, PIK3CG	73	83	19453	9.63179	1	0.212833	0.190037
GOTERM_BP_DIRECT	GO:0008217~regulation of blood pressure	3	4.10959	0.0379233	NOS3, PPARG, SOD1	73	83	19453	9.63179	1	0.212833	0.190037
GOTERM_CC_DIRECT	GO:0000785~chromatin	9	12.3288	0.0392863	AR, PGR, PPARG, HIF1A, SIRT1, TP53, ESR2, NR3C2, NFE2L2	73	1112	20647	2.28914	0.999901	0.220387	0.192599
GOTERM_BP_DIRECT	GO:0051974~negative regulation of telomerase activity	2	2.73973	0.0399785	PPARG, TP53	73	11	19453	48.4508	1	0.221908	0.19814
GOTERM_BP_DIRECT	GO:0042420~dopamine catabolic process	2	2.73973	0.0399785	MAOB, MAOA	73	11	19453	48.4508	1	0.221908	0.19814
GOTERM_BP_DIRECT	GO:0031642~negative regulation of myelination	2	2.73973	0.0399785	PTEN, TNF	73	11	19453	48.4508	1	0.221908	0.19814
GOTERM_BP_DIRECT	GO:0050665~hydrogen peroxide biosynthetic process	2	2.73973	0.0399785	MAOB, SOD1	73	11	19453	48.4508	1	0.221908	0.19814
GOTERM_BP_DIRECT	GO:0043123~positive regulation of I-kappaB kinase/NF-kappaB signaling	4	5.47945	0.0404797	GJA1, ADIPOQ, CTNNB1, TNF	73	205	19453	5.1996	1	0.224076	0.200076
GOTERM_MF_DIRECT	GO:0034618~arginine binding	2	2.73973	0.0409837	NOS2, NOS3	73	11	18967	47.2403	1	0.267077	0.237706
KEGG_PATHWAY	hsa00380:Tryptophan metabolism	3	4.10959	0.0417699	MAOB, MAOA, EHHADH	68	42	8644	9.07983	0.999959	0.0795298	0.0417699
KEGG_PATHWAY	hsa05332:Graft-versus-host disease	3	4.10959	0.0417699	IL6, IFNG, TNF	68	42	8644	9.07983	0.999959	0.0795298	0.0417699
GOTERM_MF_DIRECT	GO:0051117~ATPase binding	3	4.10959	0.0423303	AR, PGR, EGFR	73	86	18967	9.06356	1	0.27133	0.241491
GOTERM_BP_DIRECT	GO:0033327~Leydig cell differentiation	2	2.73973	0.0435337	AR, CCND1	73	12	19453	44.4132	1	0.235827	0.210568
GOTERM_BP_DIRECT	GO:2000343~positive regulation of chemokine (C-X-C motif) ligand 2 production	2	2.73973	0.0435337	TGFB1, TNF	73	12	19453	44.4132	1	0.235827	0.210568
GOTERM_BP_DIRECT	GO:0002675~positive regulation of acute inflammatory response	2	2.73973	0.0435337	IL6, PIK3CG	73	12	19453	44.4132	1	0.235827	0.210568
GOTERM_BP_DIRECT	GO:0007406~negative regulation of neuroblast proliferation	2	2.73973	0.0435337	TGFB1, TP53	73	12	19453	44.4132	1	0.235827	0.210568
GOTERM_BP_DIRECT	GO:0035773~insulin secretion involved in cellular response to glucose stimulus	2	2.73973	0.0435337	RAF1, HIF1A	73	12	19453	44.4132	1	0.235827	0.210568
GOTERM_BP_DIRECT	GO:0010918~positive regulation of mitochondrial membrane potential	2	2.73973	0.0435337	BAD, AKT1	73	12	19453	44.4132	1	0.235827	0.210568
GOTERM_BP_DIRECT	GO:2000273~positive regulation of receptor activity	2	2.73973	0.0435337	IFNG, HIF1A	73	12	19453	44.4132	1	0.235827	0.210568
GOTERM_BP_DIRECT	GO:0050927~positive regulation of positive chemotaxis	2	2.73973	0.0435337	KDR, VEGFA	73	12	19453	44.4132	1	0.235827	0.210568
KEGG_PATHWAY	hsa04914:Progesterone-mediated oocyte maturation	4	5.47945	0.0443958	MAPK8, AKT1, PGR, RAF1	68	102	8644	4.98501	0.999979	0.0838586	0.0443958
GOTERM_CC_DIRECT	GO:0005740~mitochondrial envelope	2	2.73973	0.0444096	HADHB, MAOB	73	13	20647	43.5132	0.999971	0.236201	0.206419
GOTERM_CC_DIRECT	GO:0043025~neuronal cell body	5	6.84932	0.0444463	TGFB1, CASP3, APOB, TNF, SOD1	73	382	20647	3.70204	0.999971	0.236201	0.206419
GOTERM_CC_DIRECT	GO:0005794~Golgi apparatus	9	12.3288	0.0451863	ACHE, GJA1, NOS3, CHEK2, ALB, KDR, RAF1, NFE2L2, VEGFA	73	1144	20647	2.22511	0.999976	0.236201	0.206419
KEGG_PATHWAY	hsa04137:Mitophagy - animal	4	5.47945	0.0454814	MAPK8, HIF1A, TP53, BCL2L1	68	103	8644	4.93661	0.999984	0.0848792	0.0454814
KEGG_PATHWAY	hsa04310:Wnt signaling pathway	5	6.84932	0.0456493	MAPK8, CCND1, CTNNB1, SIRT1, TP53	68	174	8644	3.65281	0.999984	0.0848792	0.0456493
GOTERM_BP_DIRECT	GO:0030307~positive regulation of cell growth	3	4.10959	0.0456742	BCL2, AKT1, EGFR	73	92	19453	8.68955	1	0.246106	0.219746
GOTERM_BP_DIRECT	GO:0019722~calcium-mediated signaling	3	4.10959	0.0456742	CXCL8, SELE, TNF	73	92	19453	8.68955	1	0.246106	0.219746
GOTERM_MF_DIRECT	GO:0005516~calmodulin binding	4	5.47945	0.0457291	NOS2, NOS3, AKT1, SCN5A	73	210	18967	4.94899	1	0.285876	0.254437
GOTERM_BP_DIRECT	GO:0031647~regulation of protein stability	3	4.10959	0.0465688	CASP3, PTEN, BCL2	73	93	19453	8.59611	1	0.248375	0.221772
GOTERM_MF_DIRECT	GO:0046872~metal ion binding	17	23.2877	0.0468865	NOS2, NOS3, IGFBP3, PON1, ECE1, SELE, SIRT1, SOD1, PDE10A, CHEK2, KCNMA1, ALB, PDE3A, PPARG, RAF1, TP53, DRD4	73	2723	18967	1.6221	1	0.285876	0.254437
GOTERM_BP_DIRECT	GO:0014912~negative regulation of smooth muscle cell migration	2	2.73973	0.047076	IGFBP3, SERPINE1	73	13	19453	40.9968	1	0.248375	0.221772
GOTERM_BP_DIRECT	GO:0010269~response to selenium ion	2	2.73973	0.047076	MAOB, APOB	73	13	19453	40.9968	1	0.248375	0.221772
GOTERM_BP_DIRECT	GO:0002523~leukocyte migration involved in inflammatory response	2	2.73973	0.047076	SELE, TNF	73	13	19453	40.9968	1	0.248375	0.221772
GOTERM_BP_DIRECT	GO:0034379~very-low-density lipoprotein particle assembly	2	2.73973	0.047076	SOAT1, APOB	73	13	19453	40.9968	1	0.248375	0.221772
GOTERM_BP_DIRECT	GO:0042711~maternal behavior	2	2.73973	0.047076	PTEN, DRD1	73	13	19453	40.9968	1	0.248375	0.221772
GOTERM_BP_DIRECT	GO:1903377~negative regulation of oxidative stress-induced neuron intrinsic apoptotic signaling pathway	2	2.73973	0.047076	CTNNB1, HIF1A	73	13	19453	40.9968	1	0.248375	0.221772
GOTERM_BP_DIRECT	GO:0043568~positive regulation of insulin-like growth factor receptor signaling pathway	2	2.73973	0.047076	AR, IGFBP3	73	13	19453	40.9968	1	0.248375	0.221772
GOTERM_MF_DIRECT	GO:0008013~beta-catenin binding	3	4.10959	0.0477856	AR, GJA1, CTNNB1	73	92	18967	8.47245	1	0.285876	0.254437
GOTERM_MF_DIRECT	GO:0051378~serotonin binding	2	2.73973	0.0482553	HTR2C, DRD4	73	13	18967	39.9726	1	0.285876	0.254437
GOTERM_MF_DIRECT	GO:0031994~insulin-like growth factor I binding	2	2.73973	0.0482553	INSR, IGFBP3	73	13	18967	39.9726	1	0.285876	0.254437
GOTERM_BP_DIRECT	GO:0006629~lipid metabolic process	4	5.47945	0.0487182	G6PD, PDE3A, PPARG, CYP3A4	73	221	19453	4.82316	1	0.256372	0.228912
GOTERM_CC_DIRECT	GO:0030054~cell junction	4	5.47945	0.0494684	GJA1, KDR, CTNNB1, EGFR	73	236	20647	4.79382	0.999991	0.252838	0.220959
GOTERM_BP_DIRECT	GO:0034599~cellular response to oxidative stress	3	4.10959	0.050211	G6PD, MAPK8, NFE2L2	73	97	19453	8.24163	1	0.260882	0.232939
GOTERM_BP_DIRECT	GO:0043161~proteasome-mediated ubiquitin-dependent protein catabolic process	4	5.47945	0.050348	CTNNB1, AKT1, SIRT1, NFE2L2	73	224	19453	4.75856	1	0.260882	0.232939
GOTERM_BP_DIRECT	GO:0007512~adult heart development	2	2.73973	0.0506054	GJA1, ADRA1A	73	14	19453	38.0685	1	0.260882	0.232939
GOTERM_BP_DIRECT	GO:0019430~removal of superoxide radicals	2	2.73973	0.0506054	NOS3, SOD1	73	14	19453	38.0685	1	0.260882	0.232939
GOTERM_BP_DIRECT	GO:1904996~positive regulation of leukocyte adhesion to vascular endothelial cell	2	2.73973	0.0506054	IL6, TNF	73	14	19453	38.0685	1	0.260882	0.232939
GOTERM_BP_DIRECT	GO:0048011~neurotrophin TRK receptor signaling pathway	2	2.73973	0.0506054	CASP3, RAF1	73	14	19453	38.0685	1	0.260882	0.232939
GOTERM_BP_DIRECT	GO:0031571~mitotic G1 DNA damage checkpoint	2	2.73973	0.0506054	CCND1, TP53	73	14	19453	38.0685	1	0.260882	0.232939
GOTERM_BP_DIRECT	GO:0097284~hepatocyte apoptotic process	2	2.73973	0.0506054	PIK3CG, BCL2L1	73	14	19453	38.0685	1	0.260882	0.232939
GOTERM_CC_DIRECT	GO:0046930~pore complex	2	2.73973	0.051067	BCL2, BAX	73	15	20647	37.7114	0.999994	0.255335	0.22314
GOTERM_BP_DIRECT	GO:0042060~wound healing	3	4.10959	0.0511372	TGFB1, CASP3, RAF1	73	98	19453	8.15753	1	0.262954	0.23479
GOTERM_MF_DIRECT	GO:0015562~efflux transmembrane transporter activity	2	2.73973	0.0518707	GJA1, ABCG2	73	14	18967	37.1174	1	0.299646	0.266692
GOTERM_MF_DIRECT	GO:0044877~macromolecular complex binding	5	6.84932	0.0521123	TGFB1, CCND1, CASP3, INSR, DRD2	73	370	18967	3.51111	1	0.299646	0.266692
GOTERM_BP_DIRECT	GO:0021854~hypothalamus development	2	2.73973	0.0541218	BAX, CTNNB1	73	15	19453	35.5306	1	0.270743	0.241744
GOTERM_BP_DIRECT	GO:0007625~grooming behavior	2	2.73973	0.0541218	DRD1, DRD2	73	15	19453	35.5306	1	0.270743	0.241744
GOTERM_BP_DIRECT	GO:0045725~positive regulation of glycogen biosynthetic process	2	2.73973	0.0541218	INSR, AKT1	73	15	19453	35.5306	1	0.270743	0.241744
GOTERM_BP_DIRECT	GO:0050930~induction of positive chemotaxis	2	2.73973	0.0541218	CXCL8, VEGFA	73	15	19453	35.5306	1	0.270743	0.241744
GOTERM_BP_DIRECT	GO:0032966~negative regulation of collagen biosynthetic process	2	2.73973	0.0541218	IL6, PPARG	73	15	19453	35.5306	1	0.270743	0.241744
GOTERM_BP_DIRECT	GO:0045348~positive regulation of MHC class II biosynthetic process	2	2.73973	0.0541218	IFNG, SIRT1	73	15	19453	35.5306	1	0.270743	0.241744
GOTERM_BP_DIRECT	GO:0003376~sphingosine-1-phosphate signaling pathway	2	2.73973	0.0541218	AKT1, PIK3CG	73	15	19453	35.5306	1	0.270743	0.241744
GOTERM_BP_DIRECT	GO:0032228~regulation of synaptic transmission, GABAergic	2	2.73973	0.0541218	PTEN, DRD2	73	15	19453	35.5306	1	0.270743	0.241744
GOTERM_BP_DIRECT	GO:0010763~positive regulation of fibroblast migration	2	2.73973	0.0541218	TGFB1, AKT1	73	15	19453	35.5306	1	0.270743	0.241744
GOTERM_BP_DIRECT	GO:0006978~DNA damage response, signal transduction by p53 class mediator resulting in transcription of p21 class mediator	2	2.73973	0.0541218	CHEK2, TP53	73	15	19453	35.5306	1	0.270743	0.241744
GOTERM_BP_DIRECT	GO:0097049~motor neuron apoptotic process	2	2.73973	0.0541218	BCL2, BAX	73	15	19453	35.5306	1	0.270743	0.241744
GOTERM_MF_DIRECT	GO:0047555~3',5'-cyclic-GMP phosphodiesterase activity	2	2.73973	0.0554725	PDE10A, PDE3A	73	15	18967	34.6429	1	0.314344	0.279774
GOTERM_BP_DIRECT	GO:0046718~viral entry into host cell	3	4.10959	0.0558598	INSR, EGFR, ICAM1	73	103	19453	7.76154	1	0.277382	0.247673
GOTERM_BP_DIRECT	GO:0007179~transforming growth factor beta receptor signaling pathway	3	4.10959	0.0558598	TGFB1, SIRT1, TP53	73	103	19453	7.76154	1	0.277382	0.247673
GOTERM_BP_DIRECT	GO:0000902~cell morphogenesis	3	4.10959	0.0558598	TGFB1, CTNNB1, EGFR	73	103	19453	7.76154	1	0.277382	0.247673
KEGG_PATHWAY	hsa04725:Cholinergic synapse	4	5.47945	0.0570552	ACHE, BCL2, AKT1, PIK3CG	68	113	8644	4.49974	0.999999	0.105265	0.0570552
GOTERM_BP_DIRECT	GO:0051607~defense response to virus	4	5.47945	0.0571306	IL6, IFNG, BCL2, BCL2L1	73	236	19453	4.5166	1	0.279304	0.249389
KEGG_PATHWAY	hsa05034:Alcoholism	5	6.84932	0.057624	MAOB, MAOA, DRD1, DRD2, RAF1	68	188	8644	3.38079	0.999999	0.105496	0.057624
GOTERM_BP_DIRECT	GO:0010765~positive regulation of sodium ion transport	2	2.73973	0.0576254	AKT1, SCN5A	73	16	19453	33.3099	1	0.279304	0.249389
GOTERM_BP_DIRECT	GO:0086005~ventricular cardiac muscle cell action potential	2	2.73973	0.0576254	KCNH2, SCN5A	73	16	19453	33.3099	1	0.279304	0.249389
GOTERM_BP_DIRECT	GO:1902166~negative regulation of intrinsic apoptotic signaling pathway in response to DNA damage by p53 class mediator	2	2.73973	0.0576254	BCL2, SIRT1	73	16	19453	33.3099	1	0.279304	0.249389
GOTERM_BP_DIRECT	GO:0002687~positive regulation of leukocyte migration	2	2.73973	0.0576254	SELE, VEGFA	73	16	19453	33.3099	1	0.279304	0.249389
GOTERM_BP_DIRECT	GO:0019395~fatty acid oxidation	2	2.73973	0.0576254	ADIPOQ, PPARG	73	16	19453	33.3099	1	0.279304	0.249389
GOTERM_BP_DIRECT	GO:1901386~negative regulation of voltage-gated calcium channel activity	2	2.73973	0.0576254	DRD2, DRD4	73	16	19453	33.3099	1	0.279304	0.249389
GOTERM_BP_DIRECT	GO:0048566~embryonic digestive tract development	2	2.73973	0.0576254	CXCL8, TNF	73	16	19453	33.3099	1	0.279304	0.249389
GOTERM_BP_DIRECT	GO:0086010~membrane depolarization during action potential	2	2.73973	0.0576254	KCNH2, SCN5A	73	16	19453	33.3099	1	0.279304	0.249389
GOTERM_BP_DIRECT	GO:0051146~striated muscle cell differentiation	2	2.73973	0.0576254	CASP3, AKT1	73	16	19453	33.3099	1	0.279304	0.249389
GOTERM_MF_DIRECT	GO:0016301~kinase activity	4	5.47945	0.0582603	CHEK2, AKT1, EGFR, PIK3CG	73	232	18967	4.47969	1	0.316339	0.28155
GOTERM_BP_DIRECT	GO:0006606~protein import into nucleus	3	4.10959	0.0587645	AKT1, DRD1, TP53	73	106	19453	7.54187	1	0.284145	0.253711
GOTERM_MF_DIRECT	GO:0070402~NADPH binding	2	2.73973	0.0590608	HMGCR, DECR1	73	16	18967	32.4777	1	0.316339	0.28155
GOTERM_MF_DIRECT	GO:0010181~FMN binding	2	2.73973	0.0590608	NOS2, NOS3	73	16	18967	32.4777	1	0.316339	0.28155
GOTERM_MF_DIRECT	GO:0004115~3',5'-cyclic-AMP phosphodiesterase activity	2	2.73973	0.0590608	PDE10A, PDE3A	73	16	18967	32.4777	1	0.316339	0.28155
GOTERM_BP_DIRECT	GO:0042632~cholesterol homeostasis	3	4.10959	0.0597442	SOAT1, APOB, SIRT1	73	107	19453	7.47139	1	0.288195	0.257327
GOTERM_BP_DIRECT	GO:0048599~oocyte development	2	2.73973	0.0611162	BCL2, CTNNB1	73	17	19453	31.3505	1	0.291345	0.260139
GOTERM_BP_DIRECT	GO:0048143~astrocyte activation	2	2.73973	0.0611162	IFNG, TNF	73	17	19453	31.3505	1	0.291345	0.260139
GOTERM_BP_DIRECT	GO:0038084~vascular endothelial growth factor signaling pathway	2	2.73973	0.0611162	KDR, VEGFA	73	17	19453	31.3505	1	0.291345	0.260139
GOTERM_BP_DIRECT	GO:0050872~white fat cell differentiation	2	2.73973	0.0611162	PPARG, SIRT1	73	17	19453	31.3505	1	0.291345	0.260139
GOTERM_BP_DIRECT	GO:0030194~positive regulation of blood coagulation	2	2.73973	0.0611162	SERPINE1, NFE2L2	73	17	19453	31.3505	1	0.291345	0.260139
KEGG_PATHWAY	hsa04062:Chemokine signaling pathway	5	6.84932	0.0613286	CXCL8, BAD, AKT1, RAF1, PIK3CG	68	192	8644	3.31036	1	0.111421	0.0613286
GOTERM_MF_DIRECT	GO:0070403~NAD+ binding	2	2.73973	0.0626357	EHHADH, SIRT1	73	17	18967	30.5673	1	0.330953	0.294557
KEGG_PATHWAY	hsa04080:Neuroactive ligand-receptor interaction	7	9.58904	0.0640972	PTGER3, HTR2C, ADRA1D, DRD1, DRD2, ADRA1A, DRD4	68	367	8644	2.42459	1	0.115569	0.0640972
GOTERM_BP_DIRECT	GO:0051044~positive regulation of membrane protein ectodomain proteolysis	2	2.73973	0.0645943	IFNG, TNF	73	18	19453	29.6088	1	0.300156	0.268007
GOTERM_BP_DIRECT	GO:0042176~regulation of protein catabolic process	2	2.73973	0.0645943	CHEK2, ODC1	73	18	19453	29.6088	1	0.300156	0.268007
GOTERM_BP_DIRECT	GO:0071380~cellular response to prostaglandin E stimulus	2	2.73973	0.0645943	AKT1, PPARG	73	18	19453	29.6088	1	0.300156	0.268007
GOTERM_BP_DIRECT	GO:0051412~response to corticosterone	2	2.73973	0.0645943	MAOB, CCND1	73	18	19453	29.6088	1	0.300156	0.268007
GOTERM_BP_DIRECT	GO:0003161~cardiac conduction system development	2	2.73973	0.0645943	GJA1, SCN5A	73	18	19453	29.6088	1	0.300156	0.268007
GOTERM_BP_DIRECT	GO:0007212~dopamine receptor signaling pathway	2	2.73973	0.0645943	DRD1, DRD4	73	18	19453	29.6088	1	0.300156	0.268007
GOTERM_BP_DIRECT	GO:0051770~positive regulation of nitric-oxide synthase biosynthetic process	2	2.73973	0.0645943	IFNG, KDR	73	18	19453	29.6088	1	0.300156	0.268007
GOTERM_BP_DIRECT	GO:0050765~negative regulation of phagocytosis	2	2.73973	0.0645943	TGFB1, ADIPOQ	73	18	19453	29.6088	1	0.300156	0.268007
GOTERM_BP_DIRECT	GO:0021756~striatum development	2	2.73973	0.0645943	DRD1, DRD2	73	18	19453	29.6088	1	0.300156	0.268007
GOTERM_BP_DIRECT	GO:0030857~negative regulation of epithelial cell differentiation	2	2.73973	0.0645943	IFNG, CCND1	73	18	19453	29.6088	1	0.300156	0.268007
GOTERM_BP_DIRECT	GO:0032270~positive regulation of cellular protein metabolic process	2	2.73973	0.0645943	TGFB1, AKT1	73	18	19453	29.6088	1	0.300156	0.268007
GOTERM_MF_DIRECT	GO:0004674~protein serine/threonine kinase activity	5	6.84932	0.0655904	MAPK8, CHEK2, AKT1, RAF1, PIK3CG	73	400	18967	3.24777	1	0.341945	0.30434
KEGG_PATHWAY	hsa04935:Growth hormone synthesis, secretion and action	4	5.47945	0.0659108	MAPK8, IGFBP3, AKT1, RAF1	68	120	8644	4.23725	1	0.117946	0.0659108
GOTERM_BP_DIRECT	GO:0030512~negative regulation of transforming growth factor beta receptor signaling pathway	3	4.10959	0.0667578	PPARG, SIRT1, TP53	73	114	19453	7.01262	1	0.309499	0.27635
GOTERM_BP_DIRECT	GO:0035162~embryonic hemopoiesis	2	2.73973	0.0680597	KDR, HIF1A	73	19	19453	28.0505	1	0.311262	0.277923
GOTERM_BP_DIRECT	GO:2000811~negative regulation of anoikis	2	2.73973	0.0680597	BCL2, BCL2L1	73	19	19453	28.0505	1	0.311262	0.277923
GOTERM_BP_DIRECT	GO:0090190~positive regulation of branching involved in ureteric bud morphogenesis	2	2.73973	0.0680597	TGFB1, VEGFA	73	19	19453	28.0505	1	0.311262	0.277923
GOTERM_BP_DIRECT	GO:0030224~monocyte differentiation	2	2.73973	0.0680597	PPARG, VEGFA	73	19	19453	28.0505	1	0.311262	0.277923
GOTERM_BP_DIRECT	GO:0035050~embryonic heart tube development	2	2.73973	0.0680597	CTNNB1, ECE1	73	19	19453	28.0505	1	0.311262	0.277923
GOTERM_BP_DIRECT	GO:0032469~endoplasmic reticulum calcium ion homeostasis	2	2.73973	0.0680597	BCL2, BAX	73	19	19453	28.0505	1	0.311262	0.277923
GOTERM_CC_DIRECT	GO:0090575~RNA polymerase II transcription factor complex	3	4.10959	0.0696844	PPARG, HIF1A, NFE2L2	73	124	20647	6.8428	1	0.332166	0.290285
GOTERM_MF_DIRECT	GO:0001216~bacterial-type RNA polymerase transcriptional activator activity, sequence-specific DNA binding	2	2.73973	0.0697453	HIF1A, TP53	73	19	18967	27.3497	1	0.354208	0.315254
GOTERM_MF_DIRECT	GO:0004713~protein tyrosine kinase activity	3	4.10959	0.0697546	INSR, KDR, EGFR	73	114	18967	6.83742	1	0.354208	0.315254
GOTERM_CC_DIRECT	GO:0010008~endosome membrane	4	5.47945	0.07014	INSR, ECE1, APOB, EGFR	73	273	20647	4.14411	1	0.332166	0.290285
GOTERM_CC_DIRECT	GO:0030863~cortical cytoskeleton	2	2.73973	0.0707659	NOS2, SELE	73	21	20647	26.9367	1	0.332166	0.290285
GOTERM_MF_DIRECT	GO:0019904~protein domain specific binding	4	5.47945	0.0709119	INSR, SCN5A, HIF1A, NFE2L2	73	252	18967	4.12416	1	0.355469	0.316376
GOTERM_BP_DIRECT	GO:0007263~nitric oxide mediated signal transduction	2	2.73973	0.0715124	NOS2, NOS3	73	20	19453	26.6479	1	0.321965	0.28748
GOTERM_BP_DIRECT	GO:0019229~regulation of vasoconstriction	2	2.73973	0.0715124	ECE1, ADRA1A	73	20	19453	26.6479	1	0.321965	0.28748
GOTERM_BP_DIRECT	GO:0050901~leukocyte tethering or rolling	2	2.73973	0.0715124	SELE, TNF	73	20	19453	26.6479	1	0.321965	0.28748
GOTERM_BP_DIRECT	GO:0042953~lipoprotein transport	2	2.73973	0.0715124	PPARG, APOB	73	20	19453	26.6479	1	0.321965	0.28748
GOTERM_BP_DIRECT	GO:0009416~response to light stimulus	2	2.73973	0.0715124	MAPK8, DRD2	73	20	19453	26.6479	1	0.321965	0.28748
GOTERM_BP_DIRECT	GO:0001892~embryonic placenta development	2	2.73973	0.0715124	HIF1A, EGFR	73	20	19453	26.6479	1	0.321965	0.28748
GOTERM_BP_DIRECT	GO:2000573~positive regulation of DNA biosynthetic process	2	2.73973	0.0715124	TNF, VEGFA	73	20	19453	26.6479	1	0.321965	0.28748
GOTERM_BP_DIRECT	GO:0001822~kidney development	3	4.10959	0.0719273	ODC1, BAX, VEGFA	73	119	19453	6.71797	1	0.323115	0.288507
KEGG_PATHWAY	hsa05203:Viral carcinogenesis	5	6.84932	0.0731856	CCND1, BAD, CASP3, BAX, TP53	68	204	8644	3.11563	1	0.129986	0.0731856
KEGG_PATHWAY	hsa04923:Regulation of lipolysis in adipocytes	3	4.10959	0.0741549	INSR, PTGER3, AKT1	68	58	8644	6.57505	1	0.130732	0.0741549
GOTERM_BP_DIRECT	GO:0060218~hematopoietic stem cell differentiation	2	2.73973	0.0749524	BCL2, TP53	73	21	19453	25.379	1	0.331558	0.296046
GOTERM_BP_DIRECT	GO:0090201~negative regulation of release of cytochrome c from mitochondria	2	2.73973	0.0749524	AKT1, BCL2L1	73	21	19453	25.379	1	0.331558	0.296046
GOTERM_BP_DIRECT	GO:0006977~DNA damage response, signal transduction by p53 class mediator resulting in cell cycle arrest	2	2.73973	0.0749524	CHEK2, TP53	73	21	19453	25.379	1	0.331558	0.296046
GOTERM_BP_DIRECT	GO:2000774~positive regulation of cellular senescence	2	2.73973	0.0749524	SIRT1, TP53	73	21	19453	25.379	1	0.331558	0.296046
GOTERM_BP_DIRECT	GO:0070584~mitochondrion morphogenesis	2	2.73973	0.0749524	BAX, BCL2L1	73	21	19453	25.379	1	0.331558	0.296046
GOTERM_BP_DIRECT	GO:0006801~superoxide metabolic process	2	2.73973	0.0749524	NOS2, SOD1	73	21	19453	25.379	1	0.331558	0.296046
GOTERM_BP_DIRECT	GO:2000010~positive regulation of protein localization to cell surface	2	2.73973	0.0749524	AKT1, TNF	73	21	19453	25.379	1	0.331558	0.296046
GOTERM_CC_DIRECT	GO:0042734~presynaptic membrane	3	4.10959	0.0766241	CTNNB1, DRD1, DRD2	73	131	20647	6.47715	1	0.352471	0.308029
GOTERM_MF_DIRECT	GO:0004114~3',5'-cyclic-nucleotide phosphodiesterase activity	2	2.73973	0.0768018	PDE10A, PDE3A	73	21	18967	24.7449	1	0.38012	0.338317
GOTERM_BP_DIRECT	GO:0001764~neuron migration	3	4.10959	0.0772228	GJA1, BAX, CTNNB1	73	124	19453	6.44708	1	0.338588	0.302323
GOTERM_BP_DIRECT	GO:0030279~negative regulation of ossification	2	2.73973	0.07838	TGFB1, BCL2	73	22	19453	24.2254	1	0.338588	0.302323
GOTERM_BP_DIRECT	GO:0030520~intracellular estrogen receptor signaling pathway	2	2.73973	0.07838	AR, ESR2	73	22	19453	24.2254	1	0.338588	0.302323
GOTERM_BP_DIRECT	GO:2000060~positive regulation of protein ubiquitination involved in ubiquitin-dependent protein catabolic process	2	2.73973	0.07838	EGF, PTEN	73	22	19453	24.2254	1	0.338588	0.302323
GOTERM_BP_DIRECT	GO:0060252~positive regulation of glial cell proliferation	2	2.73973	0.07838	IL6, TNF	73	22	19453	24.2254	1	0.338588	0.302323
GOTERM_BP_DIRECT	GO:0071391~cellular response to estrogen stimulus	2	2.73973	0.07838	AR, ESR2	73	22	19453	24.2254	1	0.338588	0.302323
GOTERM_BP_DIRECT	GO:0031641~regulation of myelination	2	2.73973	0.07838	CTNNB1, AKT1	73	22	19453	24.2254	1	0.338588	0.302323
GOTERM_BP_DIRECT	GO:0001659~temperature homeostasis	2	2.73973	0.07838	DRD1, DRD2	73	22	19453	24.2254	1	0.338588	0.302323
GOTERM_BP_DIRECT	GO:0019226~transmission of nerve impulse	2	2.73973	0.07838	DRD1, SOD1	73	22	19453	24.2254	1	0.338588	0.302323
GOTERM_BP_DIRECT	GO:0097194~execution phase of apoptosis	2	2.73973	0.07838	CASP3, AKT1	73	22	19453	24.2254	1	0.338588	0.302323
GOTERM_BP_DIRECT	GO:0031929~TOR signaling	2	2.73973	0.07838	AKT1, HIF1A	73	22	19453	24.2254	1	0.338588	0.302323
GOTERM_MF_DIRECT	GO:0004709~MAP kinase kinase kinase activity	2	2.73973	0.0803102	RAF1, EGFR	73	22	18967	23.6202	1	0.392516	0.349349
GOTERM_BP_DIRECT	GO:0008104~protein localization	3	4.10959	0.080458	GJA1, DRD2, TP53	73	127	19453	6.29479	1	0.346825	0.309678
GOTERM_BP_DIRECT	GO:0001649~osteoblast differentiation	3	4.10959	0.0815457	GJA1, IGFBP3, AKT1	73	128	19453	6.24561	1	0.350352	0.312827
GOTERM_CC_DIRECT	GO:0030018~Z disc	3	4.10959	0.0817101	CTNNB1, SCN5A, ADRA1A	73	136	20647	6.23902	1	0.368497	0.322034
GOTERM_BP_DIRECT	GO:0032700~negative regulation of interleukin-17 production	2	2.73973	0.0817949	TGFB1, IFNG	73	23	19453	23.1721	1	0.350352	0.312827
GOTERM_BP_DIRECT	GO:0045861~negative regulation of proteolysis	2	2.73973	0.0817949	AKT1, TP53	73	23	19453	23.1721	1	0.350352	0.312827
GOTERM_MF_DIRECT	GO:0005543~phospholipid binding	3	4.10959	0.0828809	BAD, PON1, APOB	73	126	18967	6.18624	1	0.400079	0.356081
GOTERM_BP_DIRECT	GO:0016477~cell migration	4	5.47945	0.0840269	TGFB1, PTEN, KDR, PIK3CG	73	278	19453	3.83424	1	0.359153	0.320685
GOTERM_BP_DIRECT	GO:0071404~cellular response to low-density lipoprotein particle stimulus	2	2.73973	0.0851975	TGFB1, PPARG	73	24	19453	22.2066	1	0.361866	0.323107
GOTERM_BP_DIRECT	GO:0050768~negative regulation of neurogenesis	2	2.73973	0.0851975	IL6, TNF	73	24	19453	22.2066	1	0.361866	0.323107
GOTERM_BP_DIRECT	GO:0002053~positive regulation of mesenchymal cell proliferation	2	2.73973	0.0851975	KDR, CTNNB1	73	24	19453	22.2066	1	0.361866	0.323107
KEGG_PATHWAY	hsa04270:Vascular smooth muscle contraction	4	5.47945	0.0853777	KCNMA1, ADRA1D, RAF1, ADRA1A	68	134	8644	3.79456	1	0.148549	0.0853777
KEGG_PATHWAY	hsa05217:Basal cell carcinoma	3	4.10959	0.0855094	BAX, CTNNB1, TP53	68	63	8644	6.05322	1	0.148549	0.0855094
GOTERM_CC_DIRECT	GO:0070062~extracellular exosome	13	17.8082	0.0861204	G6PD, EGF, INSR, PON1, SERPINE1, ECE1, ICAM1, SOD1, ALB, BAX, CTNNB1, LBP, APOB	73	2240	20647	1.64146	1	0.380917	0.332888
GOTERM_BP_DIRECT	GO:0090263~positive regulation of canonical Wnt signaling pathway	3	4.10959	0.0870523	TGFB1, EGF, EGFR	73	133	19453	6.01081	1	0.368971	0.329451
GOTERM_MF_DIRECT	GO:0033691~sialic acid binding	2	2.73973	0.0872876	ADIPOQ, SELE	73	24	18967	21.6518	1	0.416213	0.37044
KEGG_PATHWAY	hsa04929:GnRH secretion	3	4.10959	0.0878406	AKT1, RAF1, ESR2	68	64	8644	5.95864	1	0.150585	0.0878406
KEGG_PATHWAY	hsa05016:Huntington disease	6	8.21918	0.087947	MAPK8, CASP3, BAX, PPARG, TP53, SOD1	68	306	8644	2.4925	1	0.150585	0.087947
GOTERM_BP_DIRECT	GO:0045216~cell-cell junction organization	2	2.73973	0.0885875	GJA1, TGFB1	73	25	19453	21.3184	1	0.371591	0.331791
GOTERM_BP_DIRECT	GO:0009314~response to radiation	2	2.73973	0.0885875	BCL2, TNF	73	25	19453	21.3184	1	0.371591	0.331791
GOTERM_BP_DIRECT	GO:0048844~artery morphogenesis	2	2.73973	0.0885875	APOB, VEGFA	73	25	19453	21.3184	1	0.371591	0.331791
GOTERM_BP_DIRECT	GO:1903077~negative regulation of protein localization to plasma membrane	2	2.73973	0.0885875	TGFB1, BCL2L1	73	25	19453	21.3184	1	0.371591	0.331791
GOTERM_BP_DIRECT	GO:0021542~dentate gyrus development	2	2.73973	0.0885875	PTEN, DRD1	73	25	19453	21.3184	1	0.371591	0.331791
GOTERM_CC_DIRECT	GO:0034364~high-density lipoprotein particle	2	2.73973	0.0900614	PON1, APOB	73	27	20647	20.9508	1	0.390833	0.341554
GOTERM_MF_DIRECT	GO:0050750~low-density lipoprotein particle receptor binding	2	2.73973	0.0907567	CRP, APOB	73	25	18967	20.7858	1	0.423793	0.377187
GOTERM_MF_DIRECT	GO:0000978~RNA polymerase II core promoter proximal region sequence-specific DNA binding	9	12.3288	0.0910451	AR, PGR, PPARG, HIF1A, SIRT1, TP53, ESR2, NR3C2, NFE2L2	73	1222	18967	1.91358	1	0.423793	0.377187
GOTERM_BP_DIRECT	GO:0007169~transmembrane receptor protein tyrosine kinase signaling pathway	3	4.10959	0.0915363	INSR, KDR, EGFR	73	137	19453	5.83532	1	0.381026	0.340215
GOTERM_BP_DIRECT	GO:0051894~positive regulation of focal adhesion assembly	2	2.73973	0.0919652	KDR, VEGFA	73	26	19453	20.4984	1	0.381026	0.340215
GOTERM_BP_DIRECT	GO:0051896~regulation of protein kinase B signaling	2	2.73973	0.0919652	PTEN, EGFR	73	26	19453	20.4984	1	0.381026	0.340215
GOTERM_BP_DIRECT	GO:0019934~cGMP-mediated signaling	2	2.73973	0.0919652	PDE3A, HTR2C	73	26	19453	20.4984	1	0.381026	0.340215
GOTERM_BP_DIRECT	GO:0032740~positive regulation of interleukin-17 production	2	2.73973	0.0919652	IL6, TGFB1	73	26	19453	20.4984	1	0.381026	0.340215
GOTERM_BP_DIRECT	GO:0071542~dopaminergic neuron differentiation	2	2.73973	0.0919652	HIF1A, VEGFA	73	26	19453	20.4984	1	0.381026	0.340215
GOTERM_BP_DIRECT	GO:0034765~regulation of ion transmembrane transport	3	4.10959	0.0938036	KCNH2, KCNMA1, SCN5A	73	139	19453	5.75136	1	0.387849	0.346307
GOTERM_CC_DIRECT	GO:0072562~blood microparticle	3	4.10959	0.0943223	TGFB1, PON1, ALB	73	148	20647	5.73315	1	0.395949	0.346025
GOTERM_CC_DIRECT	GO:0005788~endoplasmic reticulum lumen	4	5.47945	0.0947723	IL6, IGFBP3, ALB, APOB	73	311	20647	3.63776	1	0.395949	0.346025
KEGG_PATHWAY	hsa05416:Viral myocarditis	3	4.10959	0.0949466	CCND1, CASP3, ICAM1	68	67	8644	5.69183	1	0.161409	0.0949466
GOTERM_BP_DIRECT	GO:0072332~intrinsic apoptotic signaling pathway by p53 class mediator	2	2.73973	0.0953306	BAX, TP53	73	27	19453	19.7392	1	0.388611	0.346988
GOTERM_BP_DIRECT	GO:0050482~arachidonic acid secretion	2	2.73973	0.0953306	DRD2, DRD4	73	27	19453	19.7392	1	0.388611	0.346988
GOTERM_BP_DIRECT	GO:0045672~positive regulation of osteoclast differentiation	2	2.73973	0.0953306	IFNG, TNF	73	27	19453	19.7392	1	0.388611	0.346988
GOTERM_BP_DIRECT	GO:0032094~response to food	2	2.73973	0.0953306	G6PD, AKT1	73	27	19453	19.7392	1	0.388611	0.346988
GOTERM_BP_DIRECT	GO:0090023~positive regulation of neutrophil chemotaxis	2	2.73973	0.0953306	CXCL8, LBP	73	27	19453	19.7392	1	0.388611	0.346988
GOTERM_BP_DIRECT	GO:0035902~response to immobilization stress	2	2.73973	0.0953306	TGFB1, PPARG	73	27	19453	19.7392	1	0.388611	0.346988
GOTERM_BP_DIRECT	GO:1904753~negative regulation of vascular associated smooth muscle cell migration	2	2.73973	0.0953306	ADIPOQ, NFE2L2	73	27	19453	19.7392	1	0.388611	0.346988
GOTERM_CC_DIRECT	GO:0012506~vesicle membrane	2	2.73973	0.0964051	NOS2, NOS3	73	29	20647	19.5059	1	0.395949	0.346025
GOTERM_MF_DIRECT	GO:0015267~channel activity	2	2.73973	0.097656	BCL2, BAX	73	27	18967	19.2461	1	0.449217	0.399815
GOTERM_BP_DIRECT	GO:0060391~positive regulation of SMAD protein import into nucleus	2	2.73973	0.0986836	TGFB1, PPARG	73	28	19453	19.0342	1	0.399068	0.356325
GOTERM_BP_DIRECT	GO:0045740~positive regulation of DNA replication	2	2.73973	0.0986836	EGF, EGFR	73	28	19453	19.0342	1	0.399068	0.356325
GOTERM_BP_DIRECT	GO:2000773~negative regulation of cellular senescence	2	2.73973	0.0986836	PTEN, SIRT1	73	28	19453	19.0342	1	0.399068	0.356325
GOTERM_BP_DIRECT	GO:0001678~cellular glucose homeostasis	2	2.73973	0.0986836	HIF1A, SIRT1	73	28	19453	19.0342	1	0.399068	0.356325
GOTERM_BP_DIRECT	GO:0007275~multicellular organism development	3	4.10959	0.0995423	INSR, KDR, EGFR	73	144	19453	5.55166	1	0.401739	0.358709

## Sheet: BP(FDR<0.05)185
Category	Term	Count	%	PValue	Genes	List Total	Pop Hits	Pop Total	Fold Enrichment	Bonferroni	Benjamini	FDR
GOTERM_BP_DIRECT	GO:0010628~positive regulation of gene expression	21	28.7671	1.9852e-15	CRP, TGFB1, CXCL8, NOS3, EGF, HIF1A, TNF, VEGFA, AR, GJA1, IL6, MAPK8, IFNG, AKT1, CTNNB1, PGR, PPARG, DRD1, APOB, TP53, NFE2L2	73	519	19453	10.7824	4.05076e-12	4.02201e-12	3.59123e-12
GOTERM_BP_DIRECT	GO:0043065~positive regulation of apoptotic process	16	21.9178	1.2635e-12	TGFB1, BAD, IGFBP3, SIRT1, TNF, SOD1, IL6, MAPK8, CASP3, KCNMA1, BCL2, BAX, CTNNB1, PPARG, TP53, BCL2L1	73	336	19453	12.6895	2.56121e-09	7.61802e-10	6.80207e-10
GOTERM_BP_DIRECT	GO:0009410~response to xenobiotic stimulus	15	20.5479	1.44972e-12	TGFB1, MAOB, BAD, ADRA1A, TNF, SOD1, CCND1, CASP3, PDE3A, BCL2, CTNNB1, PPARG, DRD1, DRD2, TP53	73	277	19453	14.4303	2.9386e-09	7.61802e-10	6.80207e-10
GOTERM_BP_DIRECT	GO:0043410~positive regulation of MAPK cascade	13	17.8082	1.50405e-12	EGF, INSR, IGFBP3, ADRA1D, ADRA1A, TNF, SOD1, VEGFA, AR, IL6, KDR, CTNNB1, RAF1	73	172	19453	20.1409	3.04865e-09	7.61802e-10	6.80207e-10
GOTERM_BP_DIRECT	GO:0010629~negative regulation of gene expression	15	20.5479	9.71958e-12	TGFB1, CXCL8, NOS2, HIF1A, SIRT1, TNF, VEGFA, GJA1, IFNG, KDR, AKT1, CTNNB1, PGR, PPARG, XDH	73	319	19453	12.5304	1.97015e-08	3.93837e-09	3.51654e-09
GOTERM_BP_DIRECT	GO:0001934~positive regulation of protein phosphorylation	13	17.8082	3.753e-11	TGFB1, INSR, ADIPOQ, SIRT1, TNF, EGFR, VEGFA, IFNG, CCND1, CHEK2, KDR, AKT1, RAF1	73	226	19453	15.3285	7.60733e-08	1.26726e-08	1.13153e-08
GOTERM_BP_DIRECT	GO:0043066~negative regulation of apoptotic process	17	23.2877	9.77278e-11	PTEN, SIRT1, TNF, EGFR, VEGFA, IL6, MAPK8, CASP3, ALB, KDR, PDE3A, BCL2, AKT1, CTNNB1, RAF1, TP53, BCL2L1	73	540	19453	8.38917	1.98094e-07	2.82852e-08	2.52557e-08
GOTERM_BP_DIRECT	GO:0043536~positive regulation of blood vessel endothelial cell migration	8	10.9589	5.35549e-10	TGFB1, NOS3, KDR, AKT1, HIF1A, SIRT1, NFE2L2, VEGFA	73	49	19453	43.5068	1.08556e-06	1.35628e-07	1.21101e-07
GOTERM_BP_DIRECT	GO:0008284~positive regulation of cell proliferation	16	21.9178	1.12696e-09	TGFB1, EGF, INSR, ODC1, PTEN, ADRA1D, SIRT1, EGFR, VEGFA, AR, IL6, IFNG, KDR, BCL2, AKT1, BCL2L1	73	545	19453	7.82325	2.28435e-06	2.53692e-07	2.2652e-07
GOTERM_BP_DIRECT	GO:0043406~positive regulation of MAP kinase activity	8	10.9589	1.38124e-08	TGFB1, EGF, INSR, TNF, EGFR, DRD4, PIK3CG, VEGFA	73	77	19453	27.6862	2.79973e-05	2.79839e-06	2.49866e-06
GOTERM_BP_DIRECT	GO:0071456~cellular response to hypoxia	9	12.3288	3.3941e-08	TGFB1, BAD, PTEN, BCL2, PPARG, HIF1A, SIRT1, TP53, VEGFA	73	134	19453	17.8979	6.8796e-05	6.25131e-06	5.58175e-06
GOTERM_BP_DIRECT	GO:1902895~positive regulation of pri-miRNA transcription from RNA polymerase II promoter	7	9.58904	4.15929e-08	AR, TGFB1, PPARG, HIF1A, TNF, TP53, EGFR	73	53	19453	35.1954	8.43052e-05	7.02227e-06	6.27013e-06
GOTERM_BP_DIRECT	GO:0033138~positive regulation of peptidyl-serine phosphorylation	8	10.9589	5.19224e-08	IL6, TGFB1, BCL2, AKT1, RAF1, TNF, EGFR, VEGFA	73	93	19453	22.923	0.000105241	8.0919e-06	7.2252e-06
GOTERM_BP_DIRECT	GO:0070374~positive regulation of ERK1 and ERK2 cascade	10	13.6986	1.7213e-07	TGFB1, PTEN, KDR, HTR2C, DRD2, ADRA1A, TNF, EGFR, ICAM1, VEGFA	73	230	19453	11.5861	0.000348848	2.49097e-05	2.22417e-05
GOTERM_BP_DIRECT	GO:0001666~response to hypoxia	9	12.3288	2.79819e-07	TGFB1, NOS2, CASP3, KCNMA1, ADIPOQ, DRD2, HIF1A, TNF, VEGFA	73	176	19453	13.6268	0.000567032	3.77942e-05	3.37462e-05
GOTERM_BP_DIRECT	GO:0045893~positive regulation of transcription, DNA-templated	15	20.5479	3.72671e-07	KCNH2, TGFB1, EGF, INSR, HIF1A, TNF, EGFR, ESR2, AR, IL6, CHEK2, AKT1, CTNNB1, PPARG, TP53	73	728	19453	5.49065	0.000755118	4.62957e-05	4.13371e-05
GOTERM_BP_DIRECT	GO:0051897~positive regulation of protein kinase B signaling	9	12.3288	4.09393e-07	TGFB1, EGF, INSR, KDR, SIRT1, TNF, EGFR, PIK3CG, VEGFA	73	185	19453	12.9639	0.000829495	4.62957e-05	4.13371e-05
GOTERM_BP_DIRECT	GO:0001525~angiogenesis	10	13.6986	4.11314e-07	CXCL8, EGF, NOS3, SERPINE1, PTEN, KDR, HIF1A, SIRT1, PIK3CG, VEGFA	73	255	19453	10.4502	0.000833387	4.62957e-05	4.13371e-05
GOTERM_BP_DIRECT	GO:0001541~ovarian follicle development	6	8.21918	4.61244e-07	BCL2, KDR, BAX, BCL2L1, SOD1, VEGFA	73	42	19453	38.0685	0.000934506	4.91832e-05	4.39153e-05
GOTERM_BP_DIRECT	GO:0043491~protein kinase B signaling	7	9.58904	5.41969e-07	TGFB1, PTEN, KDR, AKT1, DRD2, TNF, PIK3CG	73	81	19453	23.0291	0.00109797	5.49015e-05	4.90211e-05
GOTERM_BP_DIRECT	GO:0050673~epithelial cell proliferation	6	8.21918	8.19871e-07	AR, EGF, KDR, DRD2, EGFR, BCL2L1	73	47	19453	34.0187	0.0016605	7.90981e-05	7.06261e-05
GOTERM_BP_DIRECT	GO:0061419~positive regulation of transcription from RNA polymerase II promoter in response to hypoxia	4	5.47945	9.64618e-07	HIF1A, TP53, NFE2L2, VEGFA	73	6	19453	177.653	0.00195337	8.6927e-05	7.76164e-05
GOTERM_BP_DIRECT	GO:0008285~negative regulation of cell proliferation	12	16.4384	9.86831e-07	AR, IL6, TGFB1, CXCL8, NOS3, IGFBP3, PTEN, CTNNB1, DRD2, RAF1, ADRA1A, TP53	73	462	19453	6.92154	0.00199831	8.6927e-05	7.76164e-05
GOTERM_BP_DIRECT	GO:0008630~intrinsic apoptotic signaling pathway in response to DNA damage	6	8.21918	1.24121e-06	BAD, CHEK2, BCL2, BAX, TNF, BCL2L1	73	51	19453	31.3505	0.00251278	0.000104779	9.35563e-05
GOTERM_BP_DIRECT	GO:0001836~release of cytochrome c from mitochondria	5	6.84932	1.73294e-06	BAD, BCL2, BAX, TP53, BCL2L1	73	24	19453	55.5166	0.00350651	0.000140438	0.000125396
GOTERM_BP_DIRECT	GO:0000165~MAPK cascade	8	10.9589	1.85102e-06	AR, TGFB1, IGFBP3, CTNNB1, RAF1, ADRA1A, TNF, EGFR	73	157	19453	13.5786	0.00374499	0.000144237	0.000128788
GOTERM_BP_DIRECT	GO:0032355~response to estradiol	7	9.58904	1.99679e-06	TGFB1, CCND1, BAD, CASP3, CTNNB1, APOB, CYP19A1	73	101	19453	18.4689	0.00403932	0.000149833	0.000133785
GOTERM_BP_DIRECT	GO:0043524~negative regulation of neuron apoptotic process	8	10.9589	2.37682e-06	CCND1, BCL2, KDR, BAX, HIF1A, SIRT1, BCL2L1, SOD1	73	163	19453	13.0787	0.00480622	0.00017198	0.000153559
GOTERM_BP_DIRECT	GO:0045766~positive regulation of angiogenesis	8	10.9589	2.68326e-06	CXCL8, NOS3, SERPINE1, KDR, HIF1A, SIRT1, NFE2L2, VEGFA	73	166	19453	12.8424	0.00542422	0.000187458	0.00016738
GOTERM_BP_DIRECT	GO:0051384~response to glucocorticoid	6	8.21918	2.81222e-06	IL6, BAD, CASP3, ADIPOQ, BCL2, TNF	73	60	19453	26.6479	0.00568416	0.000189919	0.000169577
GOTERM_BP_DIRECT	GO:0002092~positive regulation of receptor internalization	5	6.84932	3.30202e-06	EGF, INSR, DRD2, SELE, VEGFA	73	28	19453	47.5856	0.00667086	0.000209059	0.000186667
GOTERM_BP_DIRECT	GO:1902042~negative regulation of extrinsic apoptotic signaling pathway via death domain receptors	5	6.84932	3.30202e-06	NOS3, SERPINE1, RAF1, BCL2L1, ICAM1	73	28	19453	47.5856	0.00667086	0.000209059	0.000186667
GOTERM_BP_DIRECT	GO:0045471~response to ethanol	7	9.58904	3.84428e-06	G6PD, MAOB, CCND1, BAD, ADIPOQ, TNF, SOD1	73	113	19453	16.5076	0.00776208	0.000236015	0.000210736
GOTERM_BP_DIRECT	GO:0010888~negative regulation of lipid storage	4	5.47945	4.01916e-06	CRP, IL6, PPARG, TNF	73	9	19453	118.435	0.00811376	0.000239495	0.000213843
GOTERM_BP_DIRECT	GO:0032757~positive regulation of interleukin-8 production	6	8.21918	4.19259e-06	IL6, NOS2, ADIPOQ, SERPINE1, LBP, TNF	73	65	19453	24.5981	0.00846238	0.000242691	0.000216697
GOTERM_BP_DIRECT	GO:0006954~inflammatory response	11	15.0685	4.47373e-06	CRP, IL6, TGFB1, CXCL8, NOS2, PTGER3, AKT1, SELE, TNF, PIK3CG, NFE2L2	73	436	19453	6.72311	0.00902728	0.000251772	0.000224805
GOTERM_BP_DIRECT	GO:0051091~positive regulation of sequence-specific DNA binding transcription factor activity	7	9.58904	4.94135e-06	IL6, PTEN, CTNNB1, AKT1, PPARG, TNF, ESR2	73	118	19453	15.8081	0.00996615	0.000270572	0.000241592
GOTERM_BP_DIRECT	GO:0042593~glucose homeostasis	7	9.58904	6.28039e-06	IL6, BAD, INSR, ADIPOQ, AKT1, PPARG, HIF1A	73	123	19453	15.1655	0.0126497	0.000334844	0.00029898
GOTERM_BP_DIRECT	GO:0071466~cellular response to xenobiotic stimulus	6	8.21918	6.49595e-06	KCNH2, NOS2, CHEK2, ADIPOQ, TP53, NFE2L2	73	71	19453	22.5194	0.013081	0.000337457	0.000301312
GOTERM_BP_DIRECT	GO:0030308~negative regulation of cell growth	7	9.58904	7.21591e-06	GJA1, TGFB1, BCL2, PPARG, SIRT1, TP53, ESR2	73	126	19453	14.8044	0.0145203	0.000365486	0.00032634
GOTERM_BP_DIRECT	GO:0071222~cellular response to lipopolysaccharide	8	10.9589	8.57001e-06	HADHB, IL6, MAPK8, CXCL8, NOS2, SERPINE1, LBP, TNF	73	198	19453	10.7668	0.0172215	0.000413443	0.00036916
GOTERM_BP_DIRECT	GO:0045944~positive regulation of transcription from RNA polymerase II promoter	17	23.2877	8.57089e-06	TGFB1, HIF1A, SIRT1, TNF, EGFR, ESR2, VEGFA, AR, IL6, AKT1, CTNNB1, PGR, PPARG, RAF1, DRD2, TP53, NFE2L2	73	1232	19453	3.67707	0.0172232	0.000413443	0.00036916
GOTERM_BP_DIRECT	GO:0001938~positive regulation of endothelial cell proliferation	6	8.21918	1.03236e-05	EGF, KDR, AKT1, HIF1A, SIRT1, VEGFA	73	78	19453	20.4984	0.0207085	0.000480837	0.000429336
GOTERM_BP_DIRECT	GO:1903800~positive regulation of production of miRNAs involved in gene silencing by miRNA	4	5.47945	1.04427e-05	IL6, TGFB1, TP53, EGFR	73	12	19453	88.8265	0.0209449	0.000480837	0.000429336
GOTERM_BP_DIRECT	GO:0014068~positive regulation of phosphatidylinositol 3-kinase signaling	6	8.21918	1.09896e-05	EGF, INSR, KDR, SIRT1, TNF, VEGFA	73	79	19453	20.2389	0.0220297	0.000494774	0.00044178
GOTERM_BP_DIRECT	GO:0042327~positive regulation of phosphorylation	5	6.84932	1.15761e-05	AR, EGF, KDR, EGFR, VEGFA	73	38	19453	35.0631	0.0231917	0.000509852	0.000455243
GOTERM_BP_DIRECT	GO:0051402~neuron apoptotic process	6	8.21918	1.31907e-05	CASP3, BCL2, BAX, HIF1A, TP53, BCL2L1	73	82	19453	19.4985	0.0263835	0.000568605	0.000507703
GOTERM_BP_DIRECT	GO:0030518~intracellular steroid hormone receptor signaling pathway	4	5.47945	1.35394e-05	AR, PGR, ESR2, NR3C2	73	13	19453	81.9937	0.0270713	0.000571475	0.000510265
GOTERM_BP_DIRECT	GO:0008625~extrinsic apoptotic signaling pathway via death domain receptors	5	6.84932	1.42525e-05	BAD, BCL2, BAX, RAF1, TNF	73	40	19453	33.3099	0.0284766	0.000589295	0.000526177
GOTERM_BP_DIRECT	GO:0001701~in utero embryonic development	8	10.9589	1.55422e-05	AR, GJA1, NOS3, CTNNB1, APOB, TP53, BCL2L1, VEGFA	73	217	19453	9.82413	0.0310132	0.000629771	0.000562317
GOTERM_BP_DIRECT	GO:0006915~apoptotic process	12	16.4384	1.60738e-05	IFNG, BAD, CASP3, IGFBP3, PTEN, BCL2, BAX, RAF1, ADRA1A, TP53, BCL2L1, SOD1	73	619	19453	5.166	0.0320567	0.000638538	0.000570145
GOTERM_BP_DIRECT	GO:0031663~lipopolysaccharide-mediated signaling pathway	5	6.84932	1.73585e-05	TGFB1, NOS3, AKT1, LBP, TNF	73	42	19453	31.7237	0.0345741	0.000676313	0.000603874
GOTERM_BP_DIRECT	GO:0032496~response to lipopolysaccharide	7	9.58904	1.88087e-05	MAOB, NOS2, NOS3, CASP3, LBP, APOB, SELE	73	149	19453	12.5192	0.037408	0.00071899	0.00064198
GOTERM_BP_DIRECT	GO:0042542~response to hydrogen peroxide	5	6.84932	2.29138e-05	BAD, CASP3, BCL2, SIRT1, SOD1	73	45	19453	29.6088	0.0453848	0.000844063	0.000753657
GOTERM_BP_DIRECT	GO:0032722~positive regulation of chemokine production	5	6.84932	2.29138e-05	IL6, IFNG, LBP, HIF1A, TNF	73	45	19453	29.6088	0.0453848	0.000844063	0.000753657
GOTERM_BP_DIRECT	GO:0007200~phospholipase C-activating G-protein coupled receptor signaling pathway	6	8.21918	2.69864e-05	PTGER3, HTR2C, ADRA1D, DRD1, DRD2, ADRA1A	73	95	19453	16.8303	0.053233	0.00097633	0.000871758
GOTERM_BP_DIRECT	GO:0050731~positive regulation of peptidyl-tyrosine phosphorylation	6	8.21918	2.83878e-05	IL6, TGFB1, EGF, ADIPOQ, TP53, VEGFA	73	96	19453	16.655	0.0559185	0.00100901	0.000900938
GOTERM_BP_DIRECT	GO:0010039~response to iron ion	4	5.47945	3.18508e-05	CCND1, BCL2, DRD2, HIF1A	73	17	19453	62.701	0.0625226	0.00111258	0.000993416
GOTERM_BP_DIRECT	GO:0060749~mammary gland alveolus development	4	5.47945	3.81195e-05	AR, CCND1, EGF, VEGFA	73	18	19453	59.2177	0.0743598	0.00128717	0.0011493
GOTERM_BP_DIRECT	GO:0071880~adenylate cyclase-activating adrenergic receptor signaling pathway	4	5.47945	3.81195e-05	ADRA1D, DRD1, DRD2, ADRA1A	73	18	19453	59.2177	0.0743598	0.00128717	0.0011493
GOTERM_BP_DIRECT	GO:0070141~response to UV-A	3	4.10959	4.04313e-05	CCND1, AKT1, EGFR	73	3	19453	266.479	0.0786875	0.00133418	0.00119128
GOTERM_BP_DIRECT	GO:0097191~extrinsic apoptotic signaling pathway	5	6.84932	4.08289e-05	TGFB1, IFNG, BAD, BAX, TNF	73	52	19453	25.623	0.0794297	0.00133418	0.00119128
GOTERM_BP_DIRECT	GO:0032755~positive regulation of interleukin-6 production	6	8.21918	4.37045e-05	IL6, TGFB1, IFNG, NOS2, LBP, TNF	73	105	19453	15.2274	0.08478	0.00140548	0.00125494
GOTERM_BP_DIRECT	GO:0031334~positive regulation of protein complex assembly	5	6.84932	5.10068e-05	TGFB1, IFNG, BAX, TNF, VEGFA	73	55	19453	24.2254	0.098228	0.00161469	0.00144174
GOTERM_BP_DIRECT	GO:0007165~signal transduction	16	21.9178	7.21542e-05	CXCL8, ADIPOQ, HIF1A, ADRA1A, EGFR, ESR2, NR3C2, AR, GJA1, MAPK8, PDE10A, PDE3A, AKT1, PGR, PPARG, RAF1	73	1307	19453	3.26218	0.136069	0.00224899	0.00200811
GOTERM_BP_DIRECT	GO:0045599~negative regulation of fat cell differentiation	5	6.84932	7.67512e-05	IL6, TGFB1, ADIPOQ, SIRT1, TNF	73	61	19453	21.8426	0.144082	0.00235603	0.00210368
GOTERM_BP_DIRECT	GO:0043525~positive regulation of neuron apoptotic process	5	6.84932	8.18159e-05	CASP3, BAX, CTNNB1, TNF, TP53	73	62	19453	21.4903	0.152825	0.00247401	0.00220903
GOTERM_BP_DIRECT	GO:2000378~negative regulation of reactive oxygen species metabolic process	4	5.47945	9.30555e-05	G6PD, BCL2, HIF1A, TP53	73	24	19453	44.4132	0.171909	0.00277251	0.00247555
GOTERM_BP_DIRECT	GO:0007569~cell aging	4	5.47945	0.000105464	BCL2, SIRT1, TP53, SOD1	73	25	19453	42.6367	0.19248	0.00309668	0.002765
GOTERM_BP_DIRECT	GO:0010595~positive regulation of endothelial cell migration	5	6.84932	0.00011746	EGF, KDR, AKT1, PIK3CG, VEGFA	73	68	19453	19.5941	0.21188	0.00339962	0.0030355
GOTERM_BP_DIRECT	GO:0010875~positive regulation of cholesterol efflux	4	5.47945	0.000133413	PON1, ADIPOQ, PPARG, SIRT1	73	27	19453	39.4784	0.23696	0.00380696	0.0033992
GOTERM_BP_DIRECT	GO:0050679~positive regulation of epithelial cell proliferation	5	6.84932	0.000146739	TGFB1, BAD, SCN5A, EGFR, VEGFA	73	72	19453	18.5055	0.257299	0.00412907	0.00368681
GOTERM_BP_DIRECT	GO:0045760~positive regulation of action potential	3	4.10959	0.000200706	SCN5A, ADRA1A, TNF	73	6	19453	133.24	0.33427	0.00547983	0.0048929
GOTERM_BP_DIRECT	GO:1902512~positive regulation of apoptotic DNA fragmentation	3	4.10959	0.000200706	IL6, CASP3, BAX	73	6	19453	133.24	0.33427	0.00547983	0.0048929
GOTERM_BP_DIRECT	GO:0045776~negative regulation of blood pressure	4	5.47945	0.000202856	NOS2, NOS3, ADIPOQ, DRD2	73	31	19453	34.3844	0.337167	0.00547983	0.0048929
GOTERM_BP_DIRECT	GO:0001662~behavioral fear response	4	5.47945	0.000223248	BCL2, HTR2C, DRD1, DRD4	73	32	19453	33.3099	0.364012	0.00595133	0.0053139
GOTERM_BP_DIRECT	GO:0009636~response to toxic substance	5	6.84932	0.000231428	MAOB, PON1, BCL2, BAX, DRD2	73	81	19453	16.4493	0.374472	0.00608927	0.00543707
GOTERM_BP_DIRECT	GO:0006919~activation of cysteine-type endopeptidase activity involved in apoptotic process	5	6.84932	0.00024262	BAD, BAX, PPARG, TNF, XDH	73	82	19453	16.2487	0.388506	0.00620266	0.00553831
GOTERM_BP_DIRECT	GO:0048662~negative regulation of smooth muscle cell proliferation	4	5.47945	0.000244922	IFNG, NOS3, IGFBP3, PPARG	73	33	19453	32.3005	0.391354	0.00620266	0.00553831
GOTERM_BP_DIRECT	GO:0051881~regulation of mitochondrial membrane potential	4	5.47945	0.000244922	BCL2, BAX, BCL2L1, SOD1	73	33	19453	32.3005	0.391354	0.00620266	0.00553831
GOTERM_BP_DIRECT	GO:2001234~negative regulation of apoptotic signaling pathway	4	5.47945	0.000267913	BCL2, BAX, CTNNB1, TNF	73	34	19453	31.3505	0.419074	0.00670113	0.00598339
GOTERM_BP_DIRECT	GO:0001933~negative regulation of protein phosphorylation	5	6.84932	0.000278531	TGFB1, IGFBP3, PTEN, DRD2, XDH	73	85	19453	15.6753	0.431448	0.00684238	0.00610951
GOTERM_BP_DIRECT	GO:0010573~vascular endothelial growth factor production	3	4.10959	0.000280315	IL6, HIF1A, TNF	73	7	19453	114.205	0.4335	0.00684238	0.00610951
GOTERM_BP_DIRECT	GO:0097192~extrinsic apoptotic signaling pathway in absence of ligand	4	5.47945	0.000292253	BAD, BCL2, BAX, BCL2L1	73	35	19453	30.4548	0.447048	0.00704887	0.00629388
GOTERM_BP_DIRECT	GO:0001975~response to amphetamine	4	5.47945	0.000317977	DRD1, DRD2, DRD4, SOD1	73	36	19453	29.6088	0.47515	0.00740485	0.00661173
GOTERM_BP_DIRECT	GO:0071276~cellular response to cadmium ion	4	5.47945	0.000317977	MAPK8, AKT1, EGFR, SOD1	73	36	19453	29.6088	0.47515	0.00740485	0.00661173
GOTERM_BP_DIRECT	GO:0097421~liver regeneration	4	5.47945	0.000317977	IL6, TGFB1, CCND1, TNF	73	36	19453	29.6088	0.47515	0.00740485	0.00661173
GOTERM_BP_DIRECT	GO:2000352~negative regulation of endothelial cell apoptotic process	4	5.47945	0.000345118	SERPINE1, KDR, ICAM1, NFE2L2	73	37	19453	28.8086	0.503253	0.00760009	0.00678606
GOTERM_BP_DIRECT	GO:0097193~intrinsic apoptotic signaling pathway	4	5.47945	0.000345118	BAD, CASP3, BAX, TP53	73	37	19453	28.8086	0.503253	0.00760009	0.00678606
GOTERM_BP_DIRECT	GO:2001240~negative regulation of extrinsic apoptotic signaling pathway in absence of ligand	4	5.47945	0.000345118	BCL2, AKT1, TNF, BCL2L1	73	37	19453	28.8086	0.503253	0.00760009	0.00678606
GOTERM_BP_DIRECT	GO:0046326~positive regulation of glucose import	4	5.47945	0.000345118	INSR, ADIPOQ, AKT1, NFE2L2	73	37	19453	28.8086	0.503253	0.00760009	0.00678606
GOTERM_BP_DIRECT	GO:0002052~positive regulation of neuroblast proliferation	4	5.47945	0.000345118	CTNNB1, DRD2, HIF1A, VEGFA	73	37	19453	28.8086	0.503253	0.00760009	0.00678606
GOTERM_BP_DIRECT	GO:0010742~macrophage derived foam cell differentiation	3	4.10959	0.000372858	TGFB1, SOAT1, PPARG	73	8	19453	99.9298	0.530423	0.00796979	0.00711617
GOTERM_BP_DIRECT	GO:0060736~prostate gland growth	3	4.10959	0.000372858	AR, PTEN, CYP19A1	73	8	19453	99.9298	0.530423	0.00796979	0.00711617
GOTERM_BP_DIRECT	GO:0048469~cell maturation	4	5.47945	0.000373707	KDR, CTNNB1, PPARG, VEGFA	73	38	19453	28.0505	0.531231	0.00796979	0.00711617
GOTERM_BP_DIRECT	GO:0098586~cellular response to virus	5	6.84932	0.000425915	IL6, TGFB1, IFNG, BAX, HIF1A	73	95	19453	14.0252	0.578322	0.00898858	0.00802584
GOTERM_BP_DIRECT	GO:0030335~positive regulation of cell migration	7	9.58904	0.000462737	TGFB1, EGF, INSR, KDR, DRD1, EGFR, VEGFA	73	267	19453	6.98635	0.608663	0.009665	0.00862981
GOTERM_BP_DIRECT	GO:0007405~neuroblast proliferation	4	5.47945	0.000468488	CTNNB1, DRD2, HIF1A, TP53	73	41	19453	25.998	0.6132	0.00968526	0.0086479
GOTERM_BP_DIRECT	GO:0001542~ovulation from ovarian follicle	3	4.10959	0.00047824	NOS3, PGR, SIRT1	73	9	19453	88.8265	0.620774	0.00978701	0.00873875
GOTERM_BP_DIRECT	GO:0007595~lactation	4	5.47945	0.000539498	CCND1, HIF1A, XDH, VEGFA	73	43	19453	24.7888	0.665078	0.0109302	0.00975951
GOTERM_BP_DIRECT	GO:0002070~epithelial cell maturation	3	4.10959	0.000596368	GJA1, KDR, PGR	73	10	19453	79.9438	0.701564	0.0119628	0.0106815
GOTERM_BP_DIRECT	GO:0050796~regulation of insulin secretion	4	5.47945	0.000658354	IL6, IFNG, NOS2, TNF	73	46	19453	23.1721	0.736822	0.0129498	0.0115627
GOTERM_BP_DIRECT	GO:0042311~vasodilation	4	5.47945	0.000658354	NOS3, KCNMA1, DRD1, TNF	73	46	19453	23.1721	0.736822	0.0129498	0.0115627
GOTERM_BP_DIRECT	GO:0045429~positive regulation of nitric oxide biosynthetic process	4	5.47945	0.000701382	IFNG, INSR, AKT1, TNF	73	47	19453	22.6791	0.758817	0.0136408	0.0121798
GOTERM_BP_DIRECT	GO:1900222~negative regulation of beta-amyloid clearance	3	4.10959	0.000727149	IFNG, HMGCR, TNF	73	11	19453	72.6762	0.7711	0.0136408	0.0121798
GOTERM_BP_DIRECT	GO:0009651~response to salt stress	3	4.10959	0.000727149	BAX, TNF, TP53	73	11	19453	72.6762	0.7711	0.0136408	0.0121798
GOTERM_BP_DIRECT	GO:1903799~negative regulation of production of miRNAs involved in gene silencing by miRNA	3	4.10959	0.000727149	TGFB1, TNF, TP53	73	11	19453	72.6762	0.7711	0.0136408	0.0121798
GOTERM_BP_DIRECT	GO:0070242~thymocyte apoptotic process	3	4.10959	0.000727149	CHEK2, BAX, TP53	73	11	19453	72.6762	0.7711	0.0136408	0.0121798
GOTERM_BP_DIRECT	GO:0009615~response to virus	5	6.84932	0.000740835	IFNG, ODC1, APOB, TNF, BCL2L1	73	110	19453	12.1127	0.777367	0.013743	0.012271
GOTERM_BP_DIRECT	GO:0048538~thymus development	4	5.47945	0.000746163	BCL2, CTNNB1, RAF1, SOD1	73	48	19453	22.2066	0.77976	0.013743	0.012271
GOTERM_BP_DIRECT	GO:0008584~male gonad development	5	6.84932	0.000792579	AR, GJA1, INSR, BCL2, BCL2L1	73	112	19453	11.8964	0.799551	0.0144664	0.0129169
GOTERM_BP_DIRECT	GO:0007186~G-protein coupled receptor signaling pathway	12	16.4384	0.000802429	AR, CXCL8, INSR, PTGER3, PDE3A, AKT1, ECE1, ADRA1D, PGR, PPARG, ADRA1A, PIK3CG	73	966	19453	3.3103	0.803516	0.0145154	0.0129607
GOTERM_BP_DIRECT	GO:0006635~fatty acid beta-oxidation	4	5.47945	0.000841094	HADHB, EHHADH, ADIPOQ, DECR1	73	50	19453	21.3184	0.818339	0.0149189	0.013321
GOTERM_BP_DIRECT	GO:0008542~visual learning	4	5.47945	0.000841094	DRD1, HMGCR, DRD2, HIF1A	73	50	19453	21.3184	0.818339	0.0149189	0.013321
GOTERM_BP_DIRECT	GO:0006874~cellular calcium ion homeostasis	5	6.84932	0.000846827	TGFB1, HTR2C, DRD1, DRD2, DRD4	73	114	19453	11.6877	0.82044	0.0149189	0.013321
GOTERM_BP_DIRECT	GO:0046902~regulation of mitochondrial membrane permeability	3	4.10959	0.000870491	BAD, BCL2, BCL2L1	73	12	19453	66.6199	0.828857	0.0152036	0.0135752
GOTERM_BP_DIRECT	GO:0007173~epidermal growth factor receptor signaling pathway	4	5.47945	0.0008913	TGFB1, EGF, AKT1, EGFR	73	51	19453	20.9003	0.835932	0.015434	0.0137809
GOTERM_BP_DIRECT	GO:0043117~positive regulation of vascular permeability	3	4.10959	0.0010263	TGFB1, PDE3A, VEGFA	73	13	19453	61.4953	0.875242	0.0176211	0.0157337
GOTERM_BP_DIRECT	GO:0043154~negative regulation of cysteine-type endopeptidase activity involved in apoptotic process	4	5.47945	0.00117081	AKT1, RAF1, TNF, VEGFA	73	56	19453	19.0342	0.906951	0.0192066	0.0171494
GOTERM_BP_DIRECT	GO:1903078~positive regulation of protein localization to plasma membrane	4	5.47945	0.00117081	IFNG, AKT1, TNF, EGFR	73	56	19453	19.0342	0.906951	0.0192066	0.0171494
GOTERM_BP_DIRECT	GO:0006979~response to oxidative stress	5	6.84932	0.00119291	MAPK8, AKT1, SIRT1, TP53, NFE2L2	73	125	19453	10.6592	0.911032	0.0192066	0.0171494
GOTERM_BP_DIRECT	GO:0010745~negative regulation of macrophage derived foam cell differentiation	3	4.10959	0.00119449	CRP, ADIPOQ, PPARG	73	14	19453	57.1027	0.911315	0.0192066	0.0171494
GOTERM_BP_DIRECT	GO:0034383~low-density lipoprotein particle clearance	3	4.10959	0.00119449	SOAT1, ADIPOQ, APOB	73	14	19453	57.1027	0.911315	0.0192066	0.0171494
GOTERM_BP_DIRECT	GO:0060134~prepulse inhibition	3	4.10959	0.00119449	PTEN, DRD1, DRD2	73	14	19453	57.1027	0.911315	0.0192066	0.0171494
GOTERM_BP_DIRECT	GO:0048546~digestive tract morphogenesis	3	4.10959	0.00119449	BCL2, HIF1A, EGFR	73	14	19453	57.1027	0.911315	0.0192066	0.0171494
GOTERM_BP_DIRECT	GO:0048148~behavioral response to cocaine	3	4.10959	0.00119449	DRD1, DRD2, DRD4	73	14	19453	57.1027	0.911315	0.0192066	0.0171494
GOTERM_BP_DIRECT	GO:0018108~peptidyl-tyrosine phosphorylation	4	5.47945	0.00129639	EGF, INSR, KDR, EGFR	73	58	19453	18.3779	0.927885	0.0205195	0.0183217
GOTERM_BP_DIRECT	GO:0048661~positive regulation of smooth muscle cell proliferation	4	5.47945	0.00129639	IL6, TGFB1, AKT1, TNF	73	58	19453	18.3779	0.927885	0.0205195	0.0183217
GOTERM_BP_DIRECT	GO:0007507~heart development	6	8.21918	0.00136419	GJA1, TGFB1, CASP3, PTEN, ECE1, PPARG	73	221	19453	7.23474	0.937156	0.0212646	0.018987
GOTERM_BP_DIRECT	GO:0002281~macrophage activation involved in immune response	3	4.10959	0.00137496	IFNG, LBP, TNF	73	15	19453	53.2959	0.938515	0.0212646	0.018987
GOTERM_BP_DIRECT	GO:0080135~regulation of cellular response to stress	3	4.10959	0.00137496	BCL2, BAX, BCL2L1	73	15	19453	53.2959	0.938515	0.0212646	0.018987
GOTERM_BP_DIRECT	GO:0090399~replicative senescence	3	4.10959	0.00156762	CHEK2, SERPINE1, TP53	73	16	19453	49.9649	0.958417	0.0237718	0.0212257
GOTERM_BP_DIRECT	GO:0060402~calcium ion transport into cytosol	3	4.10959	0.00156762	BCL2, BAX, ADRA1A	73	16	19453	49.9649	0.958417	0.0237718	0.0212257
GOTERM_BP_DIRECT	GO:0042149~cellular response to glucose starvation	4	5.47945	0.00157227	BCL2, SIRT1, TP53, NFE2L2	73	62	19453	17.1922	0.958808	0.0237718	0.0212257
GOTERM_BP_DIRECT	GO:0010507~negative regulation of autophagy	4	5.47945	0.00164653	BCL2, AKT1, ADRA1A, BCL2L1	73	63	19453	16.9193	0.964573	0.0247101	0.0220635
GOTERM_BP_DIRECT	GO:0006959~humoral immune response	4	5.47945	0.00172295	IL6, IFNG, BCL2, TNF	73	64	19453	16.655	0.969664	0.0256669	0.0229178
GOTERM_BP_DIRECT	GO:0007267~cell-cell signaling	6	8.21918	0.00175401	AR, GJA1, ADRA1D, PGR, ADRA1A, ESR2	73	234	19453	6.83281	0.971518	0.0259388	0.0231606
GOTERM_BP_DIRECT	GO:0044342~type B pancreatic cell proliferation	3	4.10959	0.00177239	BAD, IGFBP3, RAF1	73	17	19453	47.0258	0.972562	0.0260085	0.0232228
GOTERM_BP_DIRECT	GO:0006006~glucose metabolic process	4	5.47945	0.00180155	G6PD, ADIPOQ, AKT1, TNF	73	65	19453	16.3987	0.97414	0.0260085	0.0232228
GOTERM_BP_DIRECT	GO:0071356~cellular response to tumor necrosis factor	5	6.84932	0.00181007	CXCL8, AKT1, APOB, SIRT1, NFE2L2	73	140	19453	9.51712	0.974583	0.0260085	0.0232228
GOTERM_BP_DIRECT	GO:0010467~gene expression	5	6.84932	0.00181007	HADHB, TGFB1, ADIPOQ, AKT1, SOD1	73	140	19453	9.51712	0.974583	0.0260085	0.0232228
GOTERM_BP_DIRECT	GO:0050680~negative regulation of epithelial cell proliferation	4	5.47945	0.00188236	AR, TGFB1, PTEN, DRD2	73	66	19453	16.1503	0.978053	0.0268568	0.0239803
GOTERM_BP_DIRECT	GO:0043129~surfactant homeostasis	3	4.10959	0.00198918	TGFB1, KDR, VEGFA	73	18	19453	44.4132	0.982333	0.0276032	0.0246467
GOTERM_BP_DIRECT	GO:0042417~dopamine metabolic process	3	4.10959	0.00198918	DRD1, DRD2, DRD4	73	18	19453	44.4132	0.982333	0.0276032	0.0246467
GOTERM_BP_DIRECT	GO:0035234~ectopic germ cell programmed cell death	3	4.10959	0.00198918	BAX, BCL2L1, SOD1	73	18	19453	44.4132	0.982333	0.0276032	0.0246467
GOTERM_BP_DIRECT	GO:0008637~apoptotic mitochondrial changes	3	4.10959	0.00198918	BAX, AKT1, BCL2L1	73	18	19453	44.4132	0.982333	0.0276032	0.0246467
GOTERM_BP_DIRECT	GO:0051898~negative regulation of protein kinase B signaling	4	5.47945	0.00205069	PTEN, DRD2, SIRT1, XDH	73	68	19453	15.6753	0.984408	0.0282633	0.0252361
GOTERM_BP_DIRECT	GO:0042981~regulation of apoptotic process	6	8.21918	0.00214309	BAX, AKT1, RAF1, SIRT1, TP53, BCL2L1	73	245	19453	6.52603	0.987076	0.0293371	0.0261949
GOTERM_BP_DIRECT	GO:0002028~regulation of sodium ion transport	3	4.10959	0.00221788	TGFB1, NOS3, DRD2	73	19	19453	42.0757	0.988898	0.0296983	0.0265174
GOTERM_BP_DIRECT	GO:1904019~epithelial cell apoptotic process	3	4.10959	0.00221788	CASP3, BCL2, BAX	73	19	19453	42.0757	0.988898	0.0296983	0.0265174
GOTERM_BP_DIRECT	GO:0001819~positive regulation of cytokine production	4	5.47945	0.00222811	IFNG, TNF, PIK3CG, SOD1	73	70	19453	15.2274	0.989126	0.0296983	0.0265174
GOTERM_BP_DIRECT	GO:0009749~response to glucose	4	5.47945	0.00222811	TGFB1, BAD, CASP3, ADIPOQ	73	70	19453	15.2274	0.989126	0.0296983	0.0265174
GOTERM_BP_DIRECT	GO:0007416~synapse assembly	4	5.47945	0.00241478	ACHE, PTEN, DRD1, DRD2	73	72	19453	14.8044	0.992558	0.0313257	0.0279704
GOTERM_BP_DIRECT	GO:0033674~positive regulation of kinase activity	4	5.47945	0.00241478	INSR, KDR, EGFR, DRD4	73	72	19453	14.8044	0.992558	0.0313257	0.0279704
GOTERM_BP_DIRECT	GO:0045737~positive regulation of cyclin-dependent protein serine/threonine kinase activity	3	4.10959	0.00245843	CCND1, AKT1, EGFR	73	20	19453	39.9719	0.99319	0.0313257	0.0279704
GOTERM_BP_DIRECT	GO:0010165~response to X-ray	3	4.10959	0.00245843	CCND1, CASP3, TP53	73	20	19453	39.9719	0.99319	0.0313257	0.0279704
GOTERM_BP_DIRECT	GO:0031065~positive regulation of histone deacetylation	3	4.10959	0.00245843	TGFB1, SIRT1, TP53	73	20	19453	39.9719	0.99319	0.0313257	0.0279704
GOTERM_BP_DIRECT	GO:1902176~negative regulation of oxidative stress-induced intrinsic apoptotic signaling pathway	3	4.10959	0.00245843	AKT1, SIRT1, NFE2L2	73	20	19453	39.9719	0.99319	0.0313257	0.0279704
GOTERM_BP_DIRECT	GO:0032930~positive regulation of superoxide anion generation	3	4.10959	0.00245843	CRP, TGFB1, SOD1	73	20	19453	39.9719	0.99319	0.0313257	0.0279704
GOTERM_BP_DIRECT	GO:0097190~apoptotic signaling pathway	4	5.47945	0.00251163	CASP3, PDE3A, BAX, CTNNB1	73	73	19453	14.6016	0.993888	0.0318036	0.0283972
GOTERM_BP_DIRECT	GO:0002042~cell migration involved in sprouting angiogenesis	3	4.10959	0.00297468	KDR, AKT1, VEGFA	73	22	19453	36.3381	0.997615	0.0367482	0.0328122
GOTERM_BP_DIRECT	GO:0038083~peptidyl-tyrosine autophosphorylation	3	4.10959	0.00297468	INSR, KDR, EGFR	73	22	19453	36.3381	0.997615	0.0367482	0.0328122
GOTERM_BP_DIRECT	GO:0060307~regulation of ventricular cardiac muscle cell membrane repolarization	3	4.10959	0.00297468	KCNH2, GJA1, SCN5A	73	22	19453	36.3381	0.997615	0.0367482	0.0328122
GOTERM_BP_DIRECT	GO:1902004~positive regulation of beta-amyloid formation	3	4.10959	0.00297468	IFNG, CASP3, TNF	73	22	19453	36.3381	0.997615	0.0367482	0.0328122
GOTERM_BP_DIRECT	GO:0050709~negative regulation of protein secretion	3	4.10959	0.00325021	HMGCR, DRD2, DRD4	73	23	19453	34.7582	0.998638	0.0396682	0.0354194
GOTERM_BP_DIRECT	GO:0006809~nitric oxide biosynthetic process	3	4.10959	0.00325021	NOS2, NOS3, AKT1	73	23	19453	34.7582	0.998638	0.0396682	0.0354194
GOTERM_BP_DIRECT	GO:0048511~rhythmic process	4	5.47945	0.00337353	MAPK8, PPARG, TP53, DRD4	73	81	19453	13.1595	0.99894	0.0409268	0.0365432
GOTERM_BP_DIRECT	GO:0010906~regulation of glucose metabolic process	3	4.10959	0.00353722	IGFBP3, ADIPOQ, SIRT1	73	24	19453	33.3099	0.99924	0.0421553	0.0376402
GOTERM_BP_DIRECT	GO:0051247~positive regulation of protein metabolic process	3	4.10959	0.00353722	MAPK8, TGFB1, AKT1	73	24	19453	33.3099	0.99924	0.0421553	0.0376402
GOTERM_BP_DIRECT	GO:0045821~positive regulation of glycolytic process	3	4.10959	0.00353722	IFNG, INSR, HIF1A	73	24	19453	33.3099	0.99924	0.0421553	0.0376402
GOTERM_BP_DIRECT	GO:0051000~positive regulation of nitric-oxide synthase activity	3	4.10959	0.00383563	AKT1, HIF1A, TNF	73	25	19453	31.9775	0.999586	0.0454444	0.040577
GOTERM_BP_DIRECT	GO:0007626~locomotory behavior	4	5.47945	0.00399356	PTEN, HTR2C, DRD2, SOD1	73	86	19453	12.3944	0.9997	0.0467685	0.0417592
GOTERM_BP_DIRECT	GO:0008203~cholesterol metabolic process	4	5.47945	0.00399356	SOAT1, PON1, APOB, CYP3A4	73	86	19453	12.3944	0.9997	0.0467685	0.0417592
GOTERM_BP_DIRECT	GO:0000122~negative regulation of transcription from RNA polymerase II promoter	11	15.0685	0.00407618	AR, TGFB1, IFNG, CCND1, CTNNB1, PPARG, SIRT1, TNF, TP53, ESR2, VEGFA	73	1016	19453	2.88511	0.999746	0.0474618	0.0423782
GOTERM_BP_DIRECT	GO:0001782~B cell homeostasis	3	4.10959	0.00414536	CASP3, BCL2, BAX	73	26	19453	30.7476	0.99978	0.0479914	0.0428512
GOTERM_BP_DIRECT	GO:1902894~negative regulation of pri-miRNA transcription from RNA polymerase II promoter	3	4.10959	0.00446632	TGFB1, PPARG, HIF1A	73	27	19453	29.6088	0.999885	0.0508357	0.0453908
GOTERM_BP_DIRECT	GO:0090200~positive regulation of release of cytochrome c from mitochondria	3	4.10959	0.00446632	BAD, BAX, TP53	73	27	19453	29.6088	0.999885	0.0508357	0.0453908
GOTERM_BP_DIRECT	GO:0046716~muscle cell cellular homeostasis	3	4.10959	0.00446632	TGFB1, HIF1A, SOD1	73	27	19453	29.6088	0.999885	0.0508357	0.0453908
GOTERM_BP_DIRECT	GO:0046777~protein autophosphorylation	5	6.84932	0.00464932	CHEK2, INSR, KDR, AKT1, EGFR	73	182	19453	7.32086	0.999921	0.052623	0.0469867
GOTERM_BP_DIRECT	GO:0010332~response to gamma radiation	3	4.10959	0.00479842	BCL2, BAX, TP53	73	28	19453	28.5514	0.999942	0.0531234	0.0474335
GOTERM_BP_DIRECT	GO:0060333~interferon-gamma-mediated signaling pathway	3	4.10959	0.00479842	IFNG, RAF1, TP53	73	28	19453	28.5514	0.999942	0.0531234	0.0474335
GOTERM_BP_DIRECT	GO:2001243~negative regulation of intrinsic apoptotic signaling pathway	3	4.10959	0.00479842	BCL2, AKT1, BCL2L1	73	28	19453	28.5514	0.999942	0.0531234	0.0474335
GOTERM_BP_DIRECT	GO:0043200~response to amino acid	3	4.10959	0.00479842	BAD, CASP3, BCL2	73	28	19453	28.5514	0.999942	0.0531234	0.0474335
GOTERM_BP_DIRECT	GO:0006974~cellular response to DNA damage stimulus	6	8.21918	0.00494461	CCND1, CHEK2, CASP3, BCL2, SIRT1, TP53	73	298	19453	5.36536	0.999957	0.0544445	0.0486131
GOTERM_BP_DIRECT	GO:0030336~negative regulation of cell migration	5	6.84932	0.00501966	ADIPOQ, SERPINE1, PTEN, BCL2, DRD2	73	186	19453	7.16343	0.999963	0.054972	0.0490841
GOTERM_BP_DIRECT	GO:0050829~defense response to Gram-negative bacterium	4	5.47945	0.0052749	IL6, NOS2, SERPINE1, LBP	73	95	19453	11.2202	0.999978	0.0574567	0.0513026
GOTERM_BP_DIRECT	GO:0071480~cellular response to gamma radiation	3	4.10959	0.00549571	CHEK2, TP53, BCL2L1	73	30	19453	26.6479	0.999986	0.0589117	0.0526018
GOTERM_BP_DIRECT	GO:0007202~activation of phospholipase C activity	3	4.10959	0.00549571	SELE, ADRA1A, EGFR	73	30	19453	26.6479	0.999986	0.0589117	0.0526018
GOTERM_BP_DIRECT	GO:0045840~positive regulation of mitotic nuclear division	3	4.10959	0.00549571	EGF, INSR, TNF	73	30	19453	26.6479	0.999986	0.0589117	0.0526018
GOTERM_BP_DIRECT	GO:0010575~positive regulation of vascular endothelial growth factor production	3	4.10959	0.00586073	IL6, TGFB1, HIF1A	73	31	19453	25.7883	0.999993	0.0618429	0.0552191
GOTERM_BP_DIRECT	GO:0048009~insulin-like growth factor receptor signaling pathway	3	4.10959	0.00586073	AR, AKT1, RAF1	73	31	19453	25.7883	0.999993	0.0618429	0.0552191
GOTERM_BP_DIRECT	GO:0048873~homeostasis of number of cells within a tissue	3	4.10959	0.00586073	NOS3, BCL2, BAX	73	31	19453	25.7883	0.999993	0.0618429	0.0552191
GOTERM_BP_DIRECT	GO:0006468~protein phosphorylation	7	9.58904	0.00600285	MAPK8, TGFB1, CHEK2, INSR, IGFBP3, AKT1, RAF1	73	444	19453	4.20125	0.999995	0.0630144	0.0562651
GOTERM_BP_DIRECT	GO:0045892~negative regulation of transcription, DNA-templated	8	10.9589	0.00616846	TGFB1, IFNG, ADIPOQ, CTNNB1, PPARG, SIRT1, TNF, TP53	73	591	19453	3.60717	0.999996	0.0634939	0.0566932
GOTERM_BP_DIRECT	GO:0001569~branching involved in blood vessel morphogenesis	3	4.10959	0.00623656	KDR, CTNNB1, VEGFA	73	32	19453	24.9824	0.999997	0.0634939	0.0566932
GOTERM_BP_DIRECT	GO:0046677~response to antibiotic	3	4.10959	0.00623656	CASP3, TP53, SOD1	73	32	19453	24.9824	0.999997	0.0634939	0.0566932
GOTERM_BP_DIRECT	GO:1900017~positive regulation of cytokine production involved in inflammatory response	3	4.10959	0.00623656	IL6, HIF1A, TNF	73	32	19453	24.9824	0.999997	0.0634939	0.0566932
GOTERM_BP_DIRECT	GO:0051482~positive regulation of cytosolic calcium ion concentration involved in phospholipase C-activating G-protein coupled signaling pathway	3	4.10959	0.00623656	HTR2C, DRD1, DRD2	73	32	19453	24.9824	0.999997	0.0634939	0.0566932
GOTERM_BP_DIRECT	GO:0030225~macrophage differentiation	3	4.10959	0.00623656	IFNG, SIRT1, VEGFA	73	32	19453	24.9824	0.999997	0.0634939	0.0566932
GOTERM_BP_DIRECT	GO:0016239~positive regulation of macroautophagy	3	4.10959	0.00662312	KDR, HIF1A, SIRT1	73	33	19453	24.2254	0.999999	0.0667584	0.0596081
GOTERM_BP_DIRECT	GO:0042771~intrinsic apoptotic signaling pathway in response to DNA damage by p53 class mediator	3	4.10959	0.00662312	CHEK2, SIRT1, TP53	73	33	19453	24.2254	0.999999	0.0667584	0.0596081
GOTERM_BP_DIRECT	GO:0035924~cellular response to vascular endothelial growth factor stimulus	3	4.10959	0.00702032	KDR, AKT1, VEGFA	73	34	19453	23.5129	0.999999	0.0700649	0.0625604
GOTERM_BP_DIRECT	GO:2000379~positive regulation of reactive oxygen species metabolic process	3	4.10959	0.00702032	TP53, XDH, NFE2L2	73	34	19453	23.5129	0.999999	0.0700649	0.0625604
GOTERM_BP_DIRECT	GO:0032869~cellular response to insulin stimulus	4	5.47945	0.00714262	INSR, ADIPOQ, AKT1, PPARG	73	106	19453	10.0558	1	0.070936	0.0633383
GOTERM_BP_DIRECT	GO:0060557~positive regulation of vitamin D biosynthetic process	2	2.73973	0.00738895	IFNG, TNF	73	2	19453	266.479	1	0.0723189	0.064573
GOTERM_BP_DIRECT	GO:0097048~dendritic cell apoptotic process	2	2.73973	0.00738895	BCL2, BCL2L1	73	2	19453	266.479	1	0.0723189	0.064573
GOTERM_BP_DIRECT	GO:0006808~regulation of nitrogen utilization	2	2.73973	0.00738895	BCL2, BAX	73	2	19453	266.479	1	0.0723189	0.064573
GOTERM_BP_DIRECT	GO:0032147~activation of protein kinase activity	3	4.10959	0.00742808	INSR, DRD2, VEGFA	73	35	19453	22.8411	1	0.0723524	0.0646029
GOTERM_BP_DIRECT	GO:0032760~positive regulation of tumor necrosis factor production	4	5.47945	0.00751905	IL6, TGFB1, IFNG, LBP	73	108	19453	9.86961	1	0.072888	0.0650812
GOTERM_BP_DIRECT	GO:0070059~intrinsic apoptotic signaling pathway in response to endoplasmic reticulum stress	3	4.10959	0.00784633	BCL2, BAX, TP53	73	36	19453	22.2066	1	0.0756984	0.0675905
GOTERM_BP_DIRECT	GO:0034612~response to tumor necrosis factor	3	4.10959	0.00827497	CASP3, ADIPOQ, SELE	73	37	19453	21.6064	1	0.0790806	0.0706104
GOTERM_BP_DIRECT	GO:0045765~regulation of angiogenesis	3	4.10959	0.00827497	IL6, CTNNB1, PIK3CG	73	37	19453	21.6064	1	0.0790806	0.0706104
GOTERM_BP_DIRECT	GO:0019228~neuronal action potential	3	4.10959	0.00871392	DRD1, SCN5A, SOD1	73	38	19453	21.0379	1	0.0810213	0.0723433
GOTERM_BP_DIRECT	GO:0072593~reactive oxygen species metabolic process	3	4.10959	0.00871392	BCL2, TP53, SOD1	73	38	19453	21.0379	1	0.0810213	0.0723433
GOTERM_BP_DIRECT	GO:0043029~T cell homeostasis	3	4.10959	0.00871392	TGFB1, CASP3, BCL2	73	38	19453	21.0379	1	0.0810213	0.0723433
GOTERM_BP_DIRECT	GO:0048678~response to axon injury	3	4.10959	0.00871392	BAX, DRD2, SOD1	73	38	19453	21.0379	1	0.0810213	0.0723433
GOTERM_BP_DIRECT	GO:0014065~phosphatidylinositol 3-kinase signaling	3	4.10959	0.00871392	PTEN, AKT1, PIK3CG	73	38	19453	21.0379	1	0.0810213	0.0723433
GOTERM_BP_DIRECT	GO:0050729~positive regulation of inflammatory response	4	5.47945	0.00871799	TGFB1, IFNG, SERPINE1, TNF	73	114	19453	9.35016	1	0.0810213	0.0723433
GOTERM_BP_DIRECT	GO:2000648~positive regulation of stem cell proliferation	3	4.10959	0.00916312	GJA1, KDR, CTNNB1	73	39	19453	20.4984	1	0.0847693	0.0756899
GOTERM_BP_DIRECT	GO:0007283~spermatogenesis	7	9.58904	0.00935266	AR, GJA1, BAD, APOB, SIRT1, BCL2L1, SOD1	73	488	19453	3.82245	1	0.0861295	0.0769044
GOTERM_BP_DIRECT	GO:0043537~negative regulation of blood vessel endothelial cell migration	3	4.10959	0.00962248	TGFB1, PPARG, TNF	73	40	19453	19.986	1	0.0878159	0.0784102
GOTERM_BP_DIRECT	GO:0033077~T cell differentiation in thymus	3	4.10959	0.00962248	BCL2, CTNNB1, TP53	73	40	19453	19.986	1	0.0878159	0.0784102
GOTERM_BP_DIRECT	GO:0048286~lung alveolus development	3	4.10959	0.0100919	TGFB1, KDR, PGR	73	41	19453	19.4985	1	0.0908721	0.081139
GOTERM_BP_DIRECT	GO:0035094~response to nicotine	3	4.10959	0.0100919	CASP3, BCL2, DRD2	73	41	19453	19.4985	1	0.0908721	0.081139
GOTERM_BP_DIRECT	GO:0071479~cellular response to ionizing radiation	3	4.10959	0.0100919	TGFB1, SIRT1, TP53	73	41	19453	19.4985	1	0.0908721	0.081139
GOTERM_BP_DIRECT	GO:0006953~acute-phase response	3	4.10959	0.0105713	CRP, IL6, LBP	73	42	19453	19.0342	1	0.0947679	0.0846176
GOTERM_BP_DIRECT	GO:0007281~germ cell development	3	4.10959	0.0110607	BAX, AKT1, BCL2L1	73	43	19453	18.5916	1	0.095379	0.0851631
GOTERM_BP_DIRECT	GO:0046666~retinal cell programmed cell death	2	2.73973	0.0110632	BCL2, BAX	73	3	19453	177.653	1	0.095379	0.0851631
GOTERM_BP_DIRECT	GO:0060559~positive regulation of calcidiol 1-monooxygenase activity	2	2.73973	0.0110632	IFNG, TNF	73	3	19453	177.653	1	0.095379	0.0851631
GOTERM_BP_DIRECT	GO:0060769~positive regulation of epithelial cell proliferation involved in prostate gland development	2	2.73973	0.0110632	AR, CTNNB1	73	3	19453	177.653	1	0.095379	0.0851631
GOTERM_BP_DIRECT	GO:0051097~negative regulation of helicase activity	2	2.73973	0.0110632	SIRT1, TP53	73	3	19453	177.653	1	0.095379	0.0851631
GOTERM_BP_DIRECT	GO:0031644~regulation of neurological system process	2	2.73973	0.0110632	NOS3, HTR2C	73	3	19453	177.653	1	0.095379	0.0851631
GOTERM_BP_DIRECT	GO:0051586~positive regulation of dopamine uptake involved in synaptic transmission	2	2.73973	0.0110632	DRD2, DRD4	73	3	19453	177.653	1	0.095379	0.0851631
GOTERM_BP_DIRECT	GO:0060748~tertiary branching involved in mammary gland duct morphogenesis	2	2.73973	0.0110632	AR, PGR	73	3	19453	177.653	1	0.095379	0.0851631
GOTERM_BP_DIRECT	GO:0034465~response to carbon monoxide	2	2.73973	0.0110632	KCNMA1, SOD1	73	3	19453	177.653	1	0.095379	0.0851631
GOTERM_BP_DIRECT	GO:0009725~response to hormone	3	4.10959	0.0115599	NOS2, NOS3, ADRA1A	73	44	19453	18.1691	1	0.0988202	0.0882358
GOTERM_BP_DIRECT	GO:0045454~cell redox homeostasis	3	4.10959	0.0115599	NOS2, NOS3, NFE2L2	73	44	19453	18.1691	1	0.0988202	0.0882358
GOTERM_BP_DIRECT	GO:0030316~osteoclast differentiation	3	4.10959	0.0120689	TGFB1, CTNNB1, TNF	73	45	19453	17.7653	1	0.102738	0.0917336
GOTERM_BP_DIRECT	GO:0072089~stem cell proliferation	3	4.10959	0.0125875	KDR, CTNNB1, TP53	73	46	19453	17.3791	1	0.104948	0.0937073
GOTERM_BP_DIRECT	GO:1904706~negative regulation of vascular smooth muscle cell proliferation	3	4.10959	0.0125875	ADIPOQ, PTEN, PPARG	73	46	19453	17.3791	1	0.104948	0.0937073
GOTERM_BP_DIRECT	GO:1904646~cellular response to beta-amyloid	3	4.10959	0.0125875	GJA1, TNF, ICAM1	73	46	19453	17.3791	1	0.104948	0.0937073
GOTERM_BP_DIRECT	GO:0043407~negative regulation of MAP kinase activity	3	4.10959	0.0125875	ADIPOQ, PPARG, HMGCR	73	46	19453	17.3791	1	0.104948	0.0937073
GOTERM_BP_DIRECT	GO:0042177~negative regulation of protein catabolic process	3	4.10959	0.0125875	NOS2, HMGCR, EGFR	73	46	19453	17.3791	1	0.104948	0.0937073
GOTERM_BP_DIRECT	GO:0034097~response to cytokine	3	4.10959	0.0142009	BCL2, SELE, BCL2L1	73	49	19453	16.3151	1	0.117712	0.105104
GOTERM_BP_DIRECT	GO:0060073~micturition	2	2.73973	0.0147241	KCNMA1, ADRA1A	73	4	19453	133.24	1	0.117712	0.105104
GOTERM_BP_DIRECT	GO:0060571~morphogenesis of an epithelial fold	2	2.73973	0.0147241	AR, EGFR	73	4	19453	133.24	1	0.117712	0.105104
GOTERM_BP_DIRECT	GO:0001996~positive regulation of heart rate by epinephrine-norepinephrine	2	2.73973	0.0147241	ADRA1D, ADRA1A	73	4	19453	133.24	1	0.117712	0.105104
GOTERM_BP_DIRECT	GO:0048597~post-embryonic camera-type eye morphogenesis	2	2.73973	0.0147241	KDR, BAX	73	4	19453	133.24	1	0.117712	0.105104
GOTERM_BP_DIRECT	GO:0006642~triglyceride mobilization	2	2.73973	0.0147241	APOB, SIRT1	73	4	19453	133.24	1	0.117712	0.105104
GOTERM_BP_DIRECT	GO:0060742~epithelial cell differentiation involved in prostate gland development	2	2.73973	0.0147241	AR, CTNNB1	73	4	19453	133.24	1	0.117712	0.105104
GOTERM_BP_DIRECT	GO:0034776~response to histamine	2	2.73973	0.0147241	DRD2, DRD4	73	4	19453	133.24	1	0.117712	0.105104
GOTERM_BP_DIRECT	GO:0009408~response to heat	3	4.10959	0.0147576	NOS3, AKT1, SOD1	73	50	19453	15.9888	1	0.117712	0.105104
GOTERM_BP_DIRECT	GO:0014823~response to activity	3	4.10959	0.0147576	IL6, ADIPOQ, TNF	73	50	19453	15.9888	1	0.117712	0.105104
GOTERM_BP_DIRECT	GO:0050766~positive regulation of phagocytosis	3	4.10959	0.0147576	IFNG, TNF, SOD1	73	50	19453	15.9888	1	0.117712	0.105104
GOTERM_BP_DIRECT	GO:0050830~defense response to Gram-positive bacterium	4	5.47945	0.0148738	CRP, IL6, LBP, TNF	73	139	19453	7.66847	1	0.118174	0.105516
GOTERM_BP_DIRECT	GO:1900087~positive regulation of G1/S transition of mitotic cell cycle	3	4.10959	0.0153235	CCND1, AKT1, EGFR	73	51	19453	15.6753	1	0.120799	0.107861
GOTERM_BP_DIRECT	GO:0031623~receptor internalization	3	4.10959	0.0153235	ACHE, CXCL8, INSR	73	51	19453	15.6753	1	0.120799	0.107861
GOTERM_BP_DIRECT	GO:0043280~positive regulation of cysteine-type endopeptidase activity involved in apoptotic process	3	4.10959	0.0158987	BAD, SIRT1, TNF	73	52	19453	15.3738	1	0.124848	0.111476
GOTERM_BP_DIRECT	GO:0034614~cellular response to reactive oxygen species	3	4.10959	0.0164831	MAPK8, AKT1, EGFR	73	53	19453	15.0837	1	0.127949	0.114245
GOTERM_BP_DIRECT	GO:0031667~response to nutrient levels	3	4.10959	0.0164831	PON1, TNF, SOD1	73	53	19453	15.0837	1	0.127949	0.114245
GOTERM_BP_DIRECT	GO:0001837~epithelial to mesenchymal transition	3	4.10959	0.0164831	TGFB1, CTNNB1, HIF1A	73	53	19453	15.0837	1	0.127949	0.114245
GOTERM_BP_DIRECT	GO:0051209~release of sequestered calcium ion into cytosol	3	4.10959	0.0170766	BAX, HTR2C, DRD2	73	54	19453	14.8044	1	0.131522	0.117435
GOTERM_BP_DIRECT	GO:0009566~fertilization	3	4.10959	0.0170766	BAX, APOB, BCL2L1	73	54	19453	14.8044	1	0.131522	0.117435
GOTERM_BP_DIRECT	GO:0007568~aging	4	5.47945	0.0172495	TGFB1, ADRA1A, SOD1, NFE2L2	73	147	19453	7.25114	1	0.131522	0.117435
GOTERM_BP_DIRECT	GO:0045786~negative regulation of cell cycle	3	4.10959	0.017679	TGFB1, CASP3, SIRT1	73	55	19453	14.5352	1	0.131522	0.117435
GOTERM_BP_DIRECT	GO:0010718~positive regulation of epithelial to mesenchymal transition	3	4.10959	0.017679	IL6, TGFB1, CTNNB1	73	55	19453	14.5352	1	0.131522	0.117435
GOTERM_BP_DIRECT	GO:0051592~response to calcium ion	3	4.10959	0.017679	CCND1, BAD, KCNMA1	73	55	19453	14.5352	1	0.131522	0.117435
GOTERM_BP_DIRECT	GO:0042733~embryonic digit morphogenesis	3	4.10959	0.017679	GJA1, CTNNB1, ECE1	73	55	19453	14.5352	1	0.131522	0.117435
GOTERM_BP_DIRECT	GO:0002062~chondrocyte differentiation	3	4.10959	0.0182904	TGFB1, CTNNB1, HIF1A	73	56	19453	14.2757	1	0.131522	0.117435
GOTERM_BP_DIRECT	GO:2000300~regulation of synaptic vesicle exocytosis	3	4.10959	0.0182904	DRD1, DRD2, ADRA1A	73	56	19453	14.2757	1	0.131522	0.117435
GOTERM_BP_DIRECT	GO:0071677~positive regulation of mononuclear cell migration	2	2.73973	0.0183715	TGFB1, TNF	73	5	19453	106.592	1	0.131522	0.117435
GOTERM_BP_DIRECT	GO:0002326~B cell lineage commitment	2	2.73973	0.0183715	BCL2, TP53	73	5	19453	106.592	1	0.131522	0.117435
GOTERM_BP_DIRECT	GO:0002071~glandular epithelial cell maturation	2	2.73973	0.0183715	PGR, HIF1A	73	5	19453	106.592	1	0.131522	0.117435
GOTERM_BP_DIRECT	GO:0060965~negative regulation of gene silencing by miRNA	2	2.73973	0.0183715	TGFB1, PPARG	73	5	19453	106.592	1	0.131522	0.117435
GOTERM_BP_DIRECT	GO:0045923~positive regulation of fatty acid metabolic process	2	2.73973	0.0183715	ADIPOQ, PPARG	73	5	19453	106.592	1	0.131522	0.117435
GOTERM_BP_DIRECT	GO:0031622~positive regulation of fever generation	2	2.73973	0.0183715	PTGER3, TNF	73	5	19453	106.592	1	0.131522	0.117435
GOTERM_BP_DIRECT	GO:0043243~positive regulation of protein complex disassembly	2	2.73973	0.0183715	INSR, TNF	73	5	19453	106.592	1	0.131522	0.117435
GOTERM_BP_DIRECT	GO:0038033~positive regulation of endothelial cell chemotaxis by VEGF-activated vascular endothelial growth factor receptor signaling pathway	2	2.73973	0.0183715	KDR, VEGFA	73	5	19453	106.592	1	0.131522	0.117435
GOTERM_BP_DIRECT	GO:0002248~connective tissue replacement involved in inflammatory response wound healing	2	2.73973	0.0183715	TGFB1, HIF1A	73	5	19453	106.592	1	0.131522	0.117435
GOTERM_BP_DIRECT	GO:0051584~regulation of dopamine uptake involved in synaptic transmission	2	2.73973	0.0183715	DRD1, DRD2	73	5	19453	106.592	1	0.131522	0.117435
GOTERM_BP_DIRECT	GO:0007195~adenylate cyclase-inhibiting dopamine receptor signaling pathway	2	2.73973	0.0183715	DRD2, DRD4	73	5	19453	106.592	1	0.131522	0.117435
GOTERM_BP_DIRECT	GO:1900038~negative regulation of cellular response to hypoxia	2	2.73973	0.0183715	DRD2, NFE2L2	73	5	19453	106.592	1	0.131522	0.117435
GOTERM_BP_DIRECT	GO:1905278~positive regulation of epithelial tube formation	2	2.73973	0.0183715	EGF, VEGFA	73	5	19453	106.592	1	0.131522	0.117435
GOTERM_BP_DIRECT	GO:0045600~positive regulation of fat cell differentiation	3	4.10959	0.0189107	HTR2C, AKT1, PPARG	73	57	19453	14.0252	1	0.134905	0.120456
GOTERM_BP_DIRECT	GO:0042475~odontogenesis of dentin-containing tooth	3	4.10959	0.0195398	BAX, CTNNB1, SCN5A	73	58	19453	13.7834	1	0.138418	0.123593
GOTERM_BP_DIRECT	GO:0045165~cell fate commitment	3	4.10959	0.0195398	CASP3, KDR, PPARG	73	58	19453	13.7834	1	0.138418	0.123593
GOTERM_BP_DIRECT	GO:0007204~positive regulation of cytosolic calcium ion concentration	4	5.47945	0.0198257	PTGER3, ADRA1D, ADRA1A, PIK3CG	73	155	19453	6.87689	1	0.139954	0.124964
GOTERM_BP_DIRECT	GO:0021853~cerebral cortex GABAergic interneuron migration	2	2.73973	0.0220057	DRD1, DRD2	73	6	19453	88.8265	1	0.15062	0.134488
GOTERM_BP_DIRECT	GO:2000481~positive regulation of cAMP-dependent protein kinase activity	2	2.73973	0.0220057	ADIPOQ, SIRT1	73	6	19453	88.8265	1	0.15062	0.134488
GOTERM_BP_DIRECT	GO:0003100~regulation of systemic arterial blood pressure by endothelin	2	2.73973	0.0220057	NOS3, ECE1	73	6	19453	88.8265	1	0.15062	0.134488
GOTERM_BP_DIRECT	GO:0031284~positive regulation of guanylate cyclase activity	2	2.73973	0.0220057	NOS2, NOS3	73	6	19453	88.8265	1	0.15062	0.134488
GOTERM_BP_DIRECT	GO:0051712~positive regulation of killing of cells of other organism	2	2.73973	0.0220057	IFNG, NOS2	73	6	19453	88.8265	1	0.15062	0.134488
GOTERM_BP_DIRECT	GO:0036324~vascular endothelial growth factor receptor-2 signaling pathway	2	2.73973	0.0220057	KDR, VEGFA	73	6	19453	88.8265	1	0.15062	0.134488
GOTERM_BP_DIRECT	GO:1904798~positive regulation of core promoter binding	2	2.73973	0.0220057	IFNG, CTNNB1	73	6	19453	88.8265	1	0.15062	0.134488
GOTERM_BP_DIRECT	GO:1904894~positive regulation of STAT cascade	2	2.73973	0.0220057	IL6, TGFB1	73	6	19453	88.8265	1	0.15062	0.134488
GOTERM_BP_DIRECT	GO:0007270~neuron-neuron synaptic transmission	2	2.73973	0.0220057	PTEN, DRD2	73	6	19453	88.8265	1	0.15062	0.134488
GOTERM_BP_DIRECT	GO:0001570~vasculogenesis	3	4.10959	0.0228147	TGFB1, KDR, VEGFA	73	63	19453	12.6895	1	0.155632	0.138962
GOTERM_BP_DIRECT	GO:0071230~cellular response to amino acid stimulus	3	4.10959	0.0234951	TNF, EGFR, BCL2L1	73	64	19453	12.4912	1	0.159201	0.142149
GOTERM_BP_DIRECT	GO:0007249~I-kappaB kinase/NF-kappaB signaling	3	4.10959	0.0234951	CTNNB1, AKT1, TNF	73	64	19453	12.4912	1	0.159201	0.142149
GOTERM_BP_DIRECT	GO:0007187~G-protein coupled receptor signaling pathway, coupled to cyclic nucleotide second messenger	3	4.10959	0.0241838	HTR2C, DRD1, DRD4	73	65	19453	12.2991	1	0.163321	0.145828
GOTERM_BP_DIRECT	GO:0042752~regulation of circadian rhythm	3	4.10959	0.0248807	MAPK8, PPARG, DRD4	73	66	19453	12.1127	1	0.166364	0.148545
GOTERM_BP_DIRECT	GO:0002931~response to ischemia	3	4.10959	0.0248807	BCL2, TP53, NFE2L2	73	66	19453	12.1127	1	0.166364	0.148545
GOTERM_BP_DIRECT	GO:0060291~long-term synaptic potentiation	3	4.10959	0.0248807	PTEN, DRD1, HMGCR	73	66	19453	12.1127	1	0.166364	0.148545
GOTERM_BP_DIRECT	GO:0032731~positive regulation of interleukin-1 beta production	3	4.10959	0.0255858	IL6, IFNG, TNF	73	67	19453	11.9319	1	0.167482	0.149544
GOTERM_BP_DIRECT	GO:0044321~response to leptin	2	2.73973	0.0256266	CCND1, SIRT1	73	7	19453	76.137	1	0.167482	0.149544
GOTERM_BP_DIRECT	GO:1903721~positive regulation of I-kappaB phosphorylation	2	2.73973	0.0256266	AKT1, TNF	73	7	19453	76.137	1	0.167482	0.149544
GOTERM_BP_DIRECT	GO:0006527~arginine catabolic process	2	2.73973	0.0256266	NOS2, NOS3	73	7	19453	76.137	1	0.167482	0.149544
GOTERM_BP_DIRECT	GO:0090594~inflammatory response to wounding	2	2.73973	0.0256266	IL6, TNF	73	7	19453	76.137	1	0.167482	0.149544
GOTERM_BP_DIRECT	GO:0007435~salivary gland morphogenesis	2	2.73973	0.0256266	TGFB1, EGFR	73	7	19453	76.137	1	0.167482	0.149544
GOTERM_BP_DIRECT	GO:0051173~positive regulation of nitrogen compound metabolic process	2	2.73973	0.0256266	IFNG, TNF	73	7	19453	76.137	1	0.167482	0.149544
GOTERM_BP_DIRECT	GO:0042531~positive regulation of tyrosine phosphorylation of STAT protein	3	4.10959	0.026299	IL6, IFNG, TNF	73	68	19453	11.7564	1	0.170775	0.152483
GOTERM_BP_DIRECT	GO:0007611~learning or memory	3	4.10959	0.026299	CASP3, PTEN, EGFR	73	68	19453	11.7564	1	0.170775	0.152483
GOTERM_BP_DIRECT	GO:0070301~cellular response to hydrogen peroxide	3	4.10959	0.0270202	IL6, SIRT1, NFE2L2	73	69	19453	11.5861	1	0.174897	0.156165
GOTERM_BP_DIRECT	GO:0042127~regulation of cell proliferation	4	5.47945	0.0271475	TGFB1, NOS2, SIRT1, EGFR	73	175	19453	6.09096	1	0.175162	0.156401
GOTERM_BP_DIRECT	GO:0008286~insulin receptor signaling pathway	3	4.10959	0.0277494	INSR, AKT1, RAF1	73	70	19453	11.4205	1	0.178477	0.159361
GOTERM_BP_DIRECT	GO:0035556~intracellular signal transduction	6	8.21918	0.0282252	MAPK8, CXCL8, AKT1, DRD2, RAF1, ADRA1A	73	462	19453	3.46077	1	0.179481	0.160257
GOTERM_BP_DIRECT	GO:0007623~circadian rhythm	3	4.10959	0.0284864	NOS2, ADIPOQ, TNF	73	71	19453	11.2597	1	0.179481	0.160257
GOTERM_BP_DIRECT	GO:0018107~peptidyl-threonine phosphorylation	3	4.10959	0.0292313	MAPK8, BCL2, AKT1	73	72	19453	11.1033	1	0.179481	0.160257
GOTERM_BP_DIRECT	GO:1901224~positive regulation of NIK/NF-kappaB signaling	3	4.10959	0.0292313	TNF, EGFR, NR3C2	73	72	19453	11.1033	1	0.179481	0.160257
GOTERM_BP_DIRECT	GO:0034405~response to fluid shear stress	2	2.73973	0.0292343	NOS3, AKT1	73	8	19453	66.6199	1	0.179481	0.160257
GOTERM_BP_DIRECT	GO:0038134~ERBB2-EGFR signaling pathway	2	2.73973	0.0292343	EGF, EGFR	73	8	19453	66.6199	1	0.179481	0.160257
GOTERM_BP_DIRECT	GO:0061044~negative regulation of vascular wound healing	2	2.73973	0.0292343	SERPINE1, TNF	73	8	19453	66.6199	1	0.179481	0.160257
GOTERM_BP_DIRECT	GO:0060373~regulation of ventricular cardiac muscle cell membrane depolarization	2	2.73973	0.0292343	GJA1, SCN5A	73	8	19453	66.6199	1	0.179481	0.160257
GOTERM_BP_DIRECT	GO:0090279~regulation of calcium ion import	2	2.73973	0.0292343	EGF, CTNNB1	73	8	19453	66.6199	1	0.179481	0.160257
GOTERM_BP_DIRECT	GO:0071316~cellular response to nicotine	2	2.73973	0.0292343	BAD, TNF	73	8	19453	66.6199	1	0.179481	0.160257
GOTERM_BP_DIRECT	GO:0060087~relaxation of vascular smooth muscle	2	2.73973	0.0292343	KCNMA1, SOD1	73	8	19453	66.6199	1	0.179481	0.160257
GOTERM_BP_DIRECT	GO:0036003~positive regulation of transcription from RNA polymerase II promoter in response to stress	2	2.73973	0.0292343	TP53, NFE2L2	73	8	19453	66.6199	1	0.179481	0.160257
GOTERM_BP_DIRECT	GO:0042135~neurotransmitter catabolic process	2	2.73973	0.0292343	MAOB, MAOA	73	8	19453	66.6199	1	0.179481	0.160257
GOTERM_BP_DIRECT	GO:0051152~positive regulation of smooth muscle cell differentiation	2	2.73973	0.0292343	TGFB1, SIRT1	73	8	19453	66.6199	1	0.179481	0.160257
GOTERM_BP_DIRECT	GO:2000272~negative regulation of receptor activity	2	2.73973	0.0292343	PPARG, TNF	73	8	19453	66.6199	1	0.179481	0.160257
GOTERM_BP_DIRECT	GO:0018105~peptidyl-serine phosphorylation	4	5.47945	0.030853	MAPK8, CHEK2, BCL2, AKT1	73	184	19453	5.79303	1	0.188846	0.16862
GOTERM_BP_DIRECT	GO:0030163~protein catabolic process	3	4.10959	0.0315124	CHEK2, CASP3, AKT1	73	75	19453	10.6592	1	0.191724	0.171189
GOTERM_BP_DIRECT	GO:0032091~negative regulation of protein binding	3	4.10959	0.0315124	MAPK8, BAX, AKT1	73	75	19453	10.6592	1	0.191724	0.171189
GOTERM_BP_DIRECT	GO:2000242~negative regulation of reproductive process	2	2.73973	0.0328288	BCL2L1, SOD1	73	9	19453	59.2177	1	0.195047	0.174156
GOTERM_BP_DIRECT	GO:0008228~opsonization	2	2.73973	0.0328288	CRP, LBP	73	9	19453	59.2177	1	0.195047	0.174156
GOTERM_BP_DIRECT	GO:0060158~phospholipase C-activating dopamine receptor signaling pathway	2	2.73973	0.0328288	DRD1, DRD2	73	9	19453	59.2177	1	0.195047	0.174156
GOTERM_BP_DIRECT	GO:0032287~peripheral nervous system myelin maintenance	2	2.73973	0.0328288	AKT1, SOD1	73	9	19453	59.2177	1	0.195047	0.174156
GOTERM_BP_DIRECT	GO:0070168~negative regulation of biomineral tissue development	2	2.73973	0.0328288	TGFB1, NOS3	73	9	19453	59.2177	1	0.195047	0.174156
GOTERM_BP_DIRECT	GO:0086014~atrial cardiac muscle cell action potential	2	2.73973	0.0328288	GJA1, SCN5A	73	9	19453	59.2177	1	0.195047	0.174156
GOTERM_BP_DIRECT	GO:2000669~negative regulation of dendritic cell apoptotic process	2	2.73973	0.0328288	BCL2, BCL2L1	73	9	19453	59.2177	1	0.195047	0.174156
GOTERM_BP_DIRECT	GO:0061042~vascular wound healing	2	2.73973	0.0328288	KDR, VEGFA	73	9	19453	59.2177	1	0.195047	0.174156
GOTERM_BP_DIRECT	GO:0071260~cellular response to mechanical stimulus	3	4.10959	0.0338615	MAPK8, TGFB1, BAD	73	78	19453	10.2492	1	0.200595	0.179109
GOTERM_BP_DIRECT	GO:0002244~hematopoietic progenitor cell differentiation	3	4.10959	0.0354646	TGFB1, KDR, TP53	73	80	19453	9.99298	1	0.206053	0.183983
GOTERM_BP_DIRECT	GO:0098609~cell-cell adhesion	4	5.47945	0.0357255	BCL2, CTNNB1, EGFR, ICAM1	73	195	19453	5.46625	1	0.206053	0.183983
GOTERM_BP_DIRECT	GO:1904179~positive regulation of adipose tissue development	2	2.73973	0.0364102	PPARG, SIRT1	73	10	19453	53.2959	1	0.206053	0.183983
GOTERM_BP_DIRECT	GO:0001963~synaptic transmission, dopaminergic	2	2.73973	0.0364102	DRD1, DRD4	73	10	19453	53.2959	1	0.206053	0.183983
GOTERM_BP_DIRECT	GO:0060371~regulation of atrial cardiac muscle cell membrane depolarization	2	2.73973	0.0364102	GJA1, SCN5A	73	10	19453	53.2959	1	0.206053	0.183983
GOTERM_BP_DIRECT	GO:0051093~negative regulation of developmental process	2	2.73973	0.0364102	BCL2L1, SOD1	73	10	19453	53.2959	1	0.206053	0.183983
GOTERM_BP_DIRECT	GO:0090037~positive regulation of protein kinase C signaling	2	2.73973	0.0364102	ADRA1A, VEGFA	73	10	19453	53.2959	1	0.206053	0.183983
GOTERM_BP_DIRECT	GO:2000008~regulation of protein localization to cell surface	2	2.73973	0.0364102	EGF, CTNNB1	73	10	19453	53.2959	1	0.206053	0.183983
GOTERM_BP_DIRECT	GO:0002262~myeloid cell homeostasis	2	2.73973	0.0364102	BAX, SOD1	73	10	19453	53.2959	1	0.206053	0.183983
GOTERM_BP_DIRECT	GO:1902966~positive regulation of protein localization to early endosome	2	2.73973	0.0364102	EGF, VEGFA	73	10	19453	53.2959	1	0.206053	0.183983
GOTERM_BP_DIRECT	GO:0043583~ear development	2	2.73973	0.0364102	BCL2, ECE1	73	10	19453	53.2959	1	0.206053	0.183983
GOTERM_BP_DIRECT	GO:0009967~positive regulation of signal transduction	2	2.73973	0.0364102	MAOA, ADIPOQ	73	10	19453	53.2959	1	0.206053	0.183983
GOTERM_BP_DIRECT	GO:0048149~behavioral response to ethanol	2	2.73973	0.0364102	DRD2, DRD4	73	10	19453	53.2959	1	0.206053	0.183983
GOTERM_BP_DIRECT	GO:0042053~regulation of dopamine metabolic process	2	2.73973	0.0364102	DRD1, DRD4	73	10	19453	53.2959	1	0.206053	0.183983
GOTERM_BP_DIRECT	GO:0030432~peristalsis	2	2.73973	0.0364102	DRD1, DRD2	73	10	19453	53.2959	1	0.206053	0.183983
GOTERM_BP_DIRECT	GO:0001783~B cell apoptotic process	2	2.73973	0.0364102	BCL2, BAX	73	10	19453	53.2959	1	0.206053	0.183983
GOTERM_BP_DIRECT	GO:0021987~cerebral cortex development	3	4.10959	0.0370966	BAD, BAX, HIF1A	73	82	19453	9.74925	1	0.209353	0.18693
GOTERM_BP_DIRECT	GO:0030593~neutrophil chemotaxis	3	4.10959	0.0379233	CXCL8, LBP, PIK3CG	73	83	19453	9.63179	1	0.212833	0.190037
GOTERM_BP_DIRECT	GO:0008217~regulation of blood pressure	3	4.10959	0.0379233	NOS3, PPARG, SOD1	73	83	19453	9.63179	1	0.212833	0.190037
GOTERM_BP_DIRECT	GO:0051974~negative regulation of telomerase activity	2	2.73973	0.0399785	PPARG, TP53	73	11	19453	48.4508	1	0.221908	0.19814
GOTERM_BP_DIRECT	GO:0042420~dopamine catabolic process	2	2.73973	0.0399785	MAOB, MAOA	73	11	19453	48.4508	1	0.221908	0.19814
GOTERM_BP_DIRECT	GO:0031642~negative regulation of myelination	2	2.73973	0.0399785	PTEN, TNF	73	11	19453	48.4508	1	0.221908	0.19814
GOTERM_BP_DIRECT	GO:0050665~hydrogen peroxide biosynthetic process	2	2.73973	0.0399785	MAOB, SOD1	73	11	19453	48.4508	1	0.221908	0.19814
GOTERM_BP_DIRECT	GO:0043123~positive regulation of I-kappaB kinase/NF-kappaB signaling	4	5.47945	0.0404797	GJA1, ADIPOQ, CTNNB1, TNF	73	205	19453	5.1996	1	0.224076	0.200076
GOTERM_BP_DIRECT	GO:0033327~Leydig cell differentiation	2	2.73973	0.0435337	AR, CCND1	73	12	19453	44.4132	1	0.235827	0.210568
GOTERM_BP_DIRECT	GO:2000343~positive regulation of chemokine (C-X-C motif) ligand 2 production	2	2.73973	0.0435337	TGFB1, TNF	73	12	19453	44.4132	1	0.235827	0.210568
GOTERM_BP_DIRECT	GO:0002675~positive regulation of acute inflammatory response	2	2.73973	0.0435337	IL6, PIK3CG	73	12	19453	44.4132	1	0.235827	0.210568
GOTERM_BP_DIRECT	GO:0007406~negative regulation of neuroblast proliferation	2	2.73973	0.0435337	TGFB1, TP53	73	12	19453	44.4132	1	0.235827	0.210568
GOTERM_BP_DIRECT	GO:0035773~insulin secretion involved in cellular response to glucose stimulus	2	2.73973	0.0435337	RAF1, HIF1A	73	12	19453	44.4132	1	0.235827	0.210568
GOTERM_BP_DIRECT	GO:0010918~positive regulation of mitochondrial membrane potential	2	2.73973	0.0435337	BAD, AKT1	73	12	19453	44.4132	1	0.235827	0.210568
GOTERM_BP_DIRECT	GO:2000273~positive regulation of receptor activity	2	2.73973	0.0435337	IFNG, HIF1A	73	12	19453	44.4132	1	0.235827	0.210568
GOTERM_BP_DIRECT	GO:0050927~positive regulation of positive chemotaxis	2	2.73973	0.0435337	KDR, VEGFA	73	12	19453	44.4132	1	0.235827	0.210568
GOTERM_BP_DIRECT	GO:0030307~positive regulation of cell growth	3	4.10959	0.0456742	BCL2, AKT1, EGFR	73	92	19453	8.68955	1	0.246106	0.219746
GOTERM_BP_DIRECT	GO:0019722~calcium-mediated signaling	3	4.10959	0.0456742	CXCL8, SELE, TNF	73	92	19453	8.68955	1	0.246106	0.219746
GOTERM_BP_DIRECT	GO:0031647~regulation of protein stability	3	4.10959	0.0465688	CASP3, PTEN, BCL2	73	93	19453	8.59611	1	0.248375	0.221772
GOTERM_BP_DIRECT	GO:0014912~negative regulation of smooth muscle cell migration	2	2.73973	0.047076	IGFBP3, SERPINE1	73	13	19453	40.9968	1	0.248375	0.221772
GOTERM_BP_DIRECT	GO:0010269~response to selenium ion	2	2.73973	0.047076	MAOB, APOB	73	13	19453	40.9968	1	0.248375	0.221772
GOTERM_BP_DIRECT	GO:0002523~leukocyte migration involved in inflammatory response	2	2.73973	0.047076	SELE, TNF	73	13	19453	40.9968	1	0.248375	0.221772
GOTERM_BP_DIRECT	GO:0034379~very-low-density lipoprotein particle assembly	2	2.73973	0.047076	SOAT1, APOB	73	13	19453	40.9968	1	0.248375	0.221772
GOTERM_BP_DIRECT	GO:0042711~maternal behavior	2	2.73973	0.047076	PTEN, DRD1	73	13	19453	40.9968	1	0.248375	0.221772
GOTERM_BP_DIRECT	GO:1903377~negative regulation of oxidative stress-induced neuron intrinsic apoptotic signaling pathway	2	2.73973	0.047076	CTNNB1, HIF1A	73	13	19453	40.9968	1	0.248375	0.221772
GOTERM_BP_DIRECT	GO:0043568~positive regulation of insulin-like growth factor receptor signaling pathway	2	2.73973	0.047076	AR, IGFBP3	73	13	19453	40.9968	1	0.248375	0.221772
GOTERM_BP_DIRECT	GO:0006629~lipid metabolic process	4	5.47945	0.0487182	G6PD, PDE3A, PPARG, CYP3A4	73	221	19453	4.82316	1	0.256372	0.228912
GOTERM_BP_DIRECT	GO:0034599~cellular response to oxidative stress	3	4.10959	0.050211	G6PD, MAPK8, NFE2L2	73	97	19453	8.24163	1	0.260882	0.232939
GOTERM_BP_DIRECT	GO:0043161~proteasome-mediated ubiquitin-dependent protein catabolic process	4	5.47945	0.050348	CTNNB1, AKT1, SIRT1, NFE2L2	73	224	19453	4.75856	1	0.260882	0.232939
GOTERM_BP_DIRECT	GO:0007512~adult heart development	2	2.73973	0.0506054	GJA1, ADRA1A	73	14	19453	38.0685	1	0.260882	0.232939
GOTERM_BP_DIRECT	GO:0019430~removal of superoxide radicals	2	2.73973	0.0506054	NOS3, SOD1	73	14	19453	38.0685	1	0.260882	0.232939
GOTERM_BP_DIRECT	GO:1904996~positive regulation of leukocyte adhesion to vascular endothelial cell	2	2.73973	0.0506054	IL6, TNF	73	14	19453	38.0685	1	0.260882	0.232939
GOTERM_BP_DIRECT	GO:0048011~neurotrophin TRK receptor signaling pathway	2	2.73973	0.0506054	CASP3, RAF1	73	14	19453	38.0685	1	0.260882	0.232939
GOTERM_BP_DIRECT	GO:0031571~mitotic G1 DNA damage checkpoint	2	2.73973	0.0506054	CCND1, TP53	73	14	19453	38.0685	1	0.260882	0.232939
GOTERM_BP_DIRECT	GO:0097284~hepatocyte apoptotic process	2	2.73973	0.0506054	PIK3CG, BCL2L1	73	14	19453	38.0685	1	0.260882	0.232939
GOTERM_BP_DIRECT	GO:0042060~wound healing	3	4.10959	0.0511372	TGFB1, CASP3, RAF1	73	98	19453	8.15753	1	0.262954	0.23479
GOTERM_BP_DIRECT	GO:0021854~hypothalamus development	2	2.73973	0.0541218	BAX, CTNNB1	73	15	19453	35.5306	1	0.270743	0.241744
GOTERM_BP_DIRECT	GO:0007625~grooming behavior	2	2.73973	0.0541218	DRD1, DRD2	73	15	19453	35.5306	1	0.270743	0.241744
GOTERM_BP_DIRECT	GO:0045725~positive regulation of glycogen biosynthetic process	2	2.73973	0.0541218	INSR, AKT1	73	15	19453	35.5306	1	0.270743	0.241744
GOTERM_BP_DIRECT	GO:0050930~induction of positive chemotaxis	2	2.73973	0.0541218	CXCL8, VEGFA	73	15	19453	35.5306	1	0.270743	0.241744
GOTERM_BP_DIRECT	GO:0032966~negative regulation of collagen biosynthetic process	2	2.73973	0.0541218	IL6, PPARG	73	15	19453	35.5306	1	0.270743	0.241744
GOTERM_BP_DIRECT	GO:0045348~positive regulation of MHC class II biosynthetic process	2	2.73973	0.0541218	IFNG, SIRT1	73	15	19453	35.5306	1	0.270743	0.241744
GOTERM_BP_DIRECT	GO:0003376~sphingosine-1-phosphate signaling pathway	2	2.73973	0.0541218	AKT1, PIK3CG	73	15	19453	35.5306	1	0.270743	0.241744
GOTERM_BP_DIRECT	GO:0032228~regulation of synaptic transmission, GABAergic	2	2.73973	0.0541218	PTEN, DRD2	73	15	19453	35.5306	1	0.270743	0.241744
GOTERM_BP_DIRECT	GO:0010763~positive regulation of fibroblast migration	2	2.73973	0.0541218	TGFB1, AKT1	73	15	19453	35.5306	1	0.270743	0.241744
GOTERM_BP_DIRECT	GO:0006978~DNA damage response, signal transduction by p53 class mediator resulting in transcription of p21 class mediator	2	2.73973	0.0541218	CHEK2, TP53	73	15	19453	35.5306	1	0.270743	0.241744
GOTERM_BP_DIRECT	GO:0097049~motor neuron apoptotic process	2	2.73973	0.0541218	BCL2, BAX	73	15	19453	35.5306	1	0.270743	0.241744
GOTERM_BP_DIRECT	GO:0046718~viral entry into host cell	3	4.10959	0.0558598	INSR, EGFR, ICAM1	73	103	19453	7.76154	1	0.277382	0.247673
GOTERM_BP_DIRECT	GO:0007179~transforming growth factor beta receptor signaling pathway	3	4.10959	0.0558598	TGFB1, SIRT1, TP53	73	103	19453	7.76154	1	0.277382	0.247673
GOTERM_BP_DIRECT	GO:0000902~cell morphogenesis	3	4.10959	0.0558598	TGFB1, CTNNB1, EGFR	73	103	19453	7.76154	1	0.277382	0.247673
GOTERM_BP_DIRECT	GO:0051607~defense response to virus	4	5.47945	0.0571306	IL6, IFNG, BCL2, BCL2L1	73	236	19453	4.5166	1	0.279304	0.249389
GOTERM_BP_DIRECT	GO:0010765~positive regulation of sodium ion transport	2	2.73973	0.0576254	AKT1, SCN5A	73	16	19453	33.3099	1	0.279304	0.249389
GOTERM_BP_DIRECT	GO:0086005~ventricular cardiac muscle cell action potential	2	2.73973	0.0576254	KCNH2, SCN5A	73	16	19453	33.3099	1	0.279304	0.249389
GOTERM_BP_DIRECT	GO:1902166~negative regulation of intrinsic apoptotic signaling pathway in response to DNA damage by p53 class mediator	2	2.73973	0.0576254	BCL2, SIRT1	73	16	19453	33.3099	1	0.279304	0.249389
GOTERM_BP_DIRECT	GO:0002687~positive regulation of leukocyte migration	2	2.73973	0.0576254	SELE, VEGFA	73	16	19453	33.3099	1	0.279304	0.249389
GOTERM_BP_DIRECT	GO:0019395~fatty acid oxidation	2	2.73973	0.0576254	ADIPOQ, PPARG	73	16	19453	33.3099	1	0.279304	0.249389
GOTERM_BP_DIRECT	GO:1901386~negative regulation of voltage-gated calcium channel activity	2	2.73973	0.0576254	DRD2, DRD4	73	16	19453	33.3099	1	0.279304	0.249389
GOTERM_BP_DIRECT	GO:0048566~embryonic digestive tract development	2	2.73973	0.0576254	CXCL8, TNF	73	16	19453	33.3099	1	0.279304	0.249389
GOTERM_BP_DIRECT	GO:0086010~membrane depolarization during action potential	2	2.73973	0.0576254	KCNH2, SCN5A	73	16	19453	33.3099	1	0.279304	0.249389
GOTERM_BP_DIRECT	GO:0051146~striated muscle cell differentiation	2	2.73973	0.0576254	CASP3, AKT1	73	16	19453	33.3099	1	0.279304	0.249389
GOTERM_BP_DIRECT	GO:0006606~protein import into nucleus	3	4.10959	0.0587645	AKT1, DRD1, TP53	73	106	19453	7.54187	1	0.284145	0.253711
GOTERM_BP_DIRECT	GO:0042632~cholesterol homeostasis	3	4.10959	0.0597442	SOAT1, APOB, SIRT1	73	107	19453	7.47139	1	0.288195	0.257327
GOTERM_BP_DIRECT	GO:0048599~oocyte development	2	2.73973	0.0611162	BCL2, CTNNB1	73	17	19453	31.3505	1	0.291345	0.260139
GOTERM_BP_DIRECT	GO:0048143~astrocyte activation	2	2.73973	0.0611162	IFNG, TNF	73	17	19453	31.3505	1	0.291345	0.260139
GOTERM_BP_DIRECT	GO:0038084~vascular endothelial growth factor signaling pathway	2	2.73973	0.0611162	KDR, VEGFA	73	17	19453	31.3505	1	0.291345	0.260139
GOTERM_BP_DIRECT	GO:0050872~white fat cell differentiation	2	2.73973	0.0611162	PPARG, SIRT1	73	17	19453	31.3505	1	0.291345	0.260139
GOTERM_BP_DIRECT	GO:0030194~positive regulation of blood coagulation	2	2.73973	0.0611162	SERPINE1, NFE2L2	73	17	19453	31.3505	1	0.291345	0.260139
GOTERM_BP_DIRECT	GO:0051044~positive regulation of membrane protein ectodomain proteolysis	2	2.73973	0.0645943	IFNG, TNF	73	18	19453	29.6088	1	0.300156	0.268007
GOTERM_BP_DIRECT	GO:0042176~regulation of protein catabolic process	2	2.73973	0.0645943	CHEK2, ODC1	73	18	19453	29.6088	1	0.300156	0.268007
GOTERM_BP_DIRECT	GO:0071380~cellular response to prostaglandin E stimulus	2	2.73973	0.0645943	AKT1, PPARG	73	18	19453	29.6088	1	0.300156	0.268007
GOTERM_BP_DIRECT	GO:0051412~response to corticosterone	2	2.73973	0.0645943	MAOB, CCND1	73	18	19453	29.6088	1	0.300156	0.268007
GOTERM_BP_DIRECT	GO:0003161~cardiac conduction system development	2	2.73973	0.0645943	GJA1, SCN5A	73	18	19453	29.6088	1	0.300156	0.268007
GOTERM_BP_DIRECT	GO:0007212~dopamine receptor signaling pathway	2	2.73973	0.0645943	DRD1, DRD4	73	18	19453	29.6088	1	0.300156	0.268007
GOTERM_BP_DIRECT	GO:0051770~positive regulation of nitric-oxide synthase biosynthetic process	2	2.73973	0.0645943	IFNG, KDR	73	18	19453	29.6088	1	0.300156	0.268007
GOTERM_BP_DIRECT	GO:0050765~negative regulation of phagocytosis	2	2.73973	0.0645943	TGFB1, ADIPOQ	73	18	19453	29.6088	1	0.300156	0.268007
GOTERM_BP_DIRECT	GO:0021756~striatum development	2	2.73973	0.0645943	DRD1, DRD2	73	18	19453	29.6088	1	0.300156	0.268007
GOTERM_BP_DIRECT	GO:0030857~negative regulation of epithelial cell differentiation	2	2.73973	0.0645943	IFNG, CCND1	73	18	19453	29.6088	1	0.300156	0.268007
GOTERM_BP_DIRECT	GO:0032270~positive regulation of cellular protein metabolic process	2	2.73973	0.0645943	TGFB1, AKT1	73	18	19453	29.6088	1	0.300156	0.268007
GOTERM_BP_DIRECT	GO:0030512~negative regulation of transforming growth factor beta receptor signaling pathway	3	4.10959	0.0667578	PPARG, SIRT1, TP53	73	114	19453	7.01262	1	0.309499	0.27635
GOTERM_BP_DIRECT	GO:0035162~embryonic hemopoiesis	2	2.73973	0.0680597	KDR, HIF1A	73	19	19453	28.0505	1	0.311262	0.277923
GOTERM_BP_DIRECT	GO:2000811~negative regulation of anoikis	2	2.73973	0.0680597	BCL2, BCL2L1	73	19	19453	28.0505	1	0.311262	0.277923
GOTERM_BP_DIRECT	GO:0090190~positive regulation of branching involved in ureteric bud morphogenesis	2	2.73973	0.0680597	TGFB1, VEGFA	73	19	19453	28.0505	1	0.311262	0.277923
GOTERM_BP_DIRECT	GO:0030224~monocyte differentiation	2	2.73973	0.0680597	PPARG, VEGFA	73	19	19453	28.0505	1	0.311262	0.277923
GOTERM_BP_DIRECT	GO:0035050~embryonic heart tube development	2	2.73973	0.0680597	CTNNB1, ECE1	73	19	19453	28.0505	1	0.311262	0.277923
GOTERM_BP_DIRECT	GO:0032469~endoplasmic reticulum calcium ion homeostasis	2	2.73973	0.0680597	BCL2, BAX	73	19	19453	28.0505	1	0.311262	0.277923
GOTERM_BP_DIRECT	GO:0007263~nitric oxide mediated signal transduction	2	2.73973	0.0715124	NOS2, NOS3	73	20	19453	26.6479	1	0.321965	0.28748
GOTERM_BP_DIRECT	GO:0019229~regulation of vasoconstriction	2	2.73973	0.0715124	ECE1, ADRA1A	73	20	19453	26.6479	1	0.321965	0.28748
GOTERM_BP_DIRECT	GO:0050901~leukocyte tethering or rolling	2	2.73973	0.0715124	SELE, TNF	73	20	19453	26.6479	1	0.321965	0.28748
GOTERM_BP_DIRECT	GO:0042953~lipoprotein transport	2	2.73973	0.0715124	PPARG, APOB	73	20	19453	26.6479	1	0.321965	0.28748
GOTERM_BP_DIRECT	GO:0009416~response to light stimulus	2	2.73973	0.0715124	MAPK8, DRD2	73	20	19453	26.6479	1	0.321965	0.28748
GOTERM_BP_DIRECT	GO:0001892~embryonic placenta development	2	2.73973	0.0715124	HIF1A, EGFR	73	20	19453	26.6479	1	0.321965	0.28748
GOTERM_BP_DIRECT	GO:2000573~positive regulation of DNA biosynthetic process	2	2.73973	0.0715124	TNF, VEGFA	73	20	19453	26.6479	1	0.321965	0.28748
GOTERM_BP_DIRECT	GO:0001822~kidney development	3	4.10959	0.0719273	ODC1, BAX, VEGFA	73	119	19453	6.71797	1	0.323115	0.288507
GOTERM_BP_DIRECT	GO:0060218~hematopoietic stem cell differentiation	2	2.73973	0.0749524	BCL2, TP53	73	21	19453	25.379	1	0.331558	0.296046
GOTERM_BP_DIRECT	GO:0090201~negative regulation of release of cytochrome c from mitochondria	2	2.73973	0.0749524	AKT1, BCL2L1	73	21	19453	25.379	1	0.331558	0.296046
GOTERM_BP_DIRECT	GO:0006977~DNA damage response, signal transduction by p53 class mediator resulting in cell cycle arrest	2	2.73973	0.0749524	CHEK2, TP53	73	21	19453	25.379	1	0.331558	0.296046
GOTERM_BP_DIRECT	GO:2000774~positive regulation of cellular senescence	2	2.73973	0.0749524	SIRT1, TP53	73	21	19453	25.379	1	0.331558	0.296046
GOTERM_BP_DIRECT	GO:0070584~mitochondrion morphogenesis	2	2.73973	0.0749524	BAX, BCL2L1	73	21	19453	25.379	1	0.331558	0.296046
GOTERM_BP_DIRECT	GO:0006801~superoxide metabolic process	2	2.73973	0.0749524	NOS2, SOD1	73	21	19453	25.379	1	0.331558	0.296046
GOTERM_BP_DIRECT	GO:2000010~positive regulation of protein localization to cell surface	2	2.73973	0.0749524	AKT1, TNF	73	21	19453	25.379	1	0.331558	0.296046
GOTERM_BP_DIRECT	GO:0001764~neuron migration	3	4.10959	0.0772228	GJA1, BAX, CTNNB1	73	124	19453	6.44708	1	0.338588	0.302323
GOTERM_BP_DIRECT	GO:0030279~negative regulation of ossification	2	2.73973	0.07838	TGFB1, BCL2	73	22	19453	24.2254	1	0.338588	0.302323
GOTERM_BP_DIRECT	GO:0030520~intracellular estrogen receptor signaling pathway	2	2.73973	0.07838	AR, ESR2	73	22	19453	24.2254	1	0.338588	0.302323
GOTERM_BP_DIRECT	GO:2000060~positive regulation of protein ubiquitination involved in ubiquitin-dependent protein catabolic process	2	2.73973	0.07838	EGF, PTEN	73	22	19453	24.2254	1	0.338588	0.302323
GOTERM_BP_DIRECT	GO:0060252~positive regulation of glial cell proliferation	2	2.73973	0.07838	IL6, TNF	73	22	19453	24.2254	1	0.338588	0.302323
GOTERM_BP_DIRECT	GO:0071391~cellular response to estrogen stimulus	2	2.73973	0.07838	AR, ESR2	73	22	19453	24.2254	1	0.338588	0.302323
GOTERM_BP_DIRECT	GO:0031641~regulation of myelination	2	2.73973	0.07838	CTNNB1, AKT1	73	22	19453	24.2254	1	0.338588	0.302323
GOTERM_BP_DIRECT	GO:0001659~temperature homeostasis	2	2.73973	0.07838	DRD1, DRD2	73	22	19453	24.2254	1	0.338588	0.302323
GOTERM_BP_DIRECT	GO:0019226~transmission of nerve impulse	2	2.73973	0.07838	DRD1, SOD1	73	22	19453	24.2254	1	0.338588	0.302323
GOTERM_BP_DIRECT	GO:0097194~execution phase of apoptosis	2	2.73973	0.07838	CASP3, AKT1	73	22	19453	24.2254	1	0.338588	0.302323
GOTERM_BP_DIRECT	GO:0031929~TOR signaling	2	2.73973	0.07838	AKT1, HIF1A	73	22	19453	24.2254	1	0.338588	0.302323
GOTERM_BP_DIRECT	GO:0008104~protein localization	3	4.10959	0.080458	GJA1, DRD2, TP53	73	127	19453	6.29479	1	0.346825	0.309678
GOTERM_BP_DIRECT	GO:0001649~osteoblast differentiation	3	4.10959	0.0815457	GJA1, IGFBP3, AKT1	73	128	19453	6.24561	1	0.350352	0.312827
GOTERM_BP_DIRECT	GO:0032700~negative regulation of interleukin-17 production	2	2.73973	0.0817949	TGFB1, IFNG	73	23	19453	23.1721	1	0.350352	0.312827
GOTERM_BP_DIRECT	GO:0045861~negative regulation of proteolysis	2	2.73973	0.0817949	AKT1, TP53	73	23	19453	23.1721	1	0.350352	0.312827
GOTERM_BP_DIRECT	GO:0016477~cell migration	4	5.47945	0.0840269	TGFB1, PTEN, KDR, PIK3CG	73	278	19453	3.83424	1	0.359153	0.320685
GOTERM_BP_DIRECT	GO:0071404~cellular response to low-density lipoprotein particle stimulus	2	2.73973	0.0851975	TGFB1, PPARG	73	24	19453	22.2066	1	0.361866	0.323107
GOTERM_BP_DIRECT	GO:0050768~negative regulation of neurogenesis	2	2.73973	0.0851975	IL6, TNF	73	24	19453	22.2066	1	0.361866	0.323107
GOTERM_BP_DIRECT	GO:0002053~positive regulation of mesenchymal cell proliferation	2	2.73973	0.0851975	KDR, CTNNB1	73	24	19453	22.2066	1	0.361866	0.323107
GOTERM_BP_DIRECT	GO:0090263~positive regulation of canonical Wnt signaling pathway	3	4.10959	0.0870523	TGFB1, EGF, EGFR	73	133	19453	6.01081	1	0.368971	0.329451
GOTERM_BP_DIRECT	GO:0045216~cell-cell junction organization	2	2.73973	0.0885875	GJA1, TGFB1	73	25	19453	21.3184	1	0.371591	0.331791
GOTERM_BP_DIRECT	GO:0009314~response to radiation	2	2.73973	0.0885875	BCL2, TNF	73	25	19453	21.3184	1	0.371591	0.331791
GOTERM_BP_DIRECT	GO:0048844~artery morphogenesis	2	2.73973	0.0885875	APOB, VEGFA	73	25	19453	21.3184	1	0.371591	0.331791
GOTERM_BP_DIRECT	GO:1903077~negative regulation of protein localization to plasma membrane	2	2.73973	0.0885875	TGFB1, BCL2L1	73	25	19453	21.3184	1	0.371591	0.331791
GOTERM_BP_DIRECT	GO:0021542~dentate gyrus development	2	2.73973	0.0885875	PTEN, DRD1	73	25	19453	21.3184	1	0.371591	0.331791
GOTERM_BP_DIRECT	GO:0007169~transmembrane receptor protein tyrosine kinase signaling pathway	3	4.10959	0.0915363	INSR, KDR, EGFR	73	137	19453	5.83532	1	0.381026	0.340215
GOTERM_BP_DIRECT	GO:0051894~positive regulation of focal adhesion assembly	2	2.73973	0.0919652	KDR, VEGFA	73	26	19453	20.4984	1	0.381026	0.340215
GOTERM_BP_DIRECT	GO:0051896~regulation of protein kinase B signaling	2	2.73973	0.0919652	PTEN, EGFR	73	26	19453	20.4984	1	0.381026	0.340215
GOTERM_BP_DIRECT	GO:0019934~cGMP-mediated signaling	2	2.73973	0.0919652	PDE3A, HTR2C	73	26	19453	20.4984	1	0.381026	0.340215
GOTERM_BP_DIRECT	GO:0032740~positive regulation of interleukin-17 production	2	2.73973	0.0919652	IL6, TGFB1	73	26	19453	20.4984	1	0.381026	0.340215
GOTERM_BP_DIRECT	GO:0071542~dopaminergic neuron differentiation	2	2.73973	0.0919652	HIF1A, VEGFA	73	26	19453	20.4984	1	0.381026	0.340215
GOTERM_BP_DIRECT	GO:0034765~regulation of ion transmembrane transport	3	4.10959	0.0938036	KCNH2, KCNMA1, SCN5A	73	139	19453	5.75136	1	0.387849	0.346307
GOTERM_BP_DIRECT	GO:0072332~intrinsic apoptotic signaling pathway by p53 class mediator	2	2.73973	0.0953306	BAX, TP53	73	27	19453	19.7392	1	0.388611	0.346988
GOTERM_BP_DIRECT	GO:0050482~arachidonic acid secretion	2	2.73973	0.0953306	DRD2, DRD4	73	27	19453	19.7392	1	0.388611	0.346988
GOTERM_BP_DIRECT	GO:0045672~positive regulation of osteoclast differentiation	2	2.73973	0.0953306	IFNG, TNF	73	27	19453	19.7392	1	0.388611	0.346988
GOTERM_BP_DIRECT	GO:0032094~response to food	2	2.73973	0.0953306	G6PD, AKT1	73	27	19453	19.7392	1	0.388611	0.346988
GOTERM_BP_DIRECT	GO:0090023~positive regulation of neutrophil chemotaxis	2	2.73973	0.0953306	CXCL8, LBP	73	27	19453	19.7392	1	0.388611	0.346988
GOTERM_BP_DIRECT	GO:0035902~response to immobilization stress	2	2.73973	0.0953306	TGFB1, PPARG	73	27	19453	19.7392	1	0.388611	0.346988
GOTERM_BP_DIRECT	GO:1904753~negative regulation of vascular associated smooth muscle cell migration	2	2.73973	0.0953306	ADIPOQ, NFE2L2	73	27	19453	19.7392	1	0.388611	0.346988
GOTERM_BP_DIRECT	GO:0060391~positive regulation of SMAD protein import into nucleus	2	2.73973	0.0986836	TGFB1, PPARG	73	28	19453	19.0342	1	0.399068	0.356325
GOTERM_BP_DIRECT	GO:0045740~positive regulation of DNA replication	2	2.73973	0.0986836	EGF, EGFR	73	28	19453	19.0342	1	0.399068	0.356325
GOTERM_BP_DIRECT	GO:2000773~negative regulation of cellular senescence	2	2.73973	0.0986836	PTEN, SIRT1	73	28	19453	19.0342	1	0.399068	0.356325
GOTERM_BP_DIRECT	GO:0001678~cellular glucose homeostasis	2	2.73973	0.0986836	HIF1A, SIRT1	73	28	19453	19.0342	1	0.399068	0.356325
GOTERM_BP_DIRECT	GO:0007275~multicellular organism development	3	4.10959	0.0995423	INSR, KDR, EGFR	73	144	19453	5.55166	1	0.401739	0.358709

## Sheet: CC(FDR<0.05)17
Category	Term	Count	%	PValue	Genes	List Total	Pop Hits	Pop Total	Fold Enrichment	Bonferroni	Benjamini	FDR
GOTERM_CC_DIRECT	GO:0005741~mitochondrial outer membrane	9	12.3288	8.49039e-07	HADHB, MAOB, MAOA, BAD, BCL2, BAX, PGR, RAF1, BCL2L1	73	216	20647	11.7848	0.00019526	0.000195279	0.000170657
GOTERM_CC_DIRECT	GO:0005901~caveola	6	8.21918	6.39387e-06	NOS3, INSR, KCNMA1, SCN5A, SELE, ADRA1A	73	75	20647	22.6268	0.00146951	0.000735295	0.000642584
GOTERM_CC_DIRECT	GO:0005615~extracellular space	21	28.7671	9.89684e-06	CRP, ACHE, TGFB1, CXCL8, EGF, IGFBP3, PON1, ADIPOQ, SERPINE1, SELE, TNF, EGFR, ICAM1, SOD1, VEGFA, IL6, IFNG, ALB, LBP, APOB, XDH	73	1990	20647	2.9847	0.0022737	0.000758758	0.000663088
GOTERM_CC_DIRECT	GO:0045121~membrane raft	8	10.9589	2.57765e-05	GJA1, CASP3, KDR, SELE, TNF, EGFR, ABCG2, ICAM1	73	249	20647	9.08709	0.00591112	0.00148215	0.00129527
GOTERM_CC_DIRECT	GO:0005886~plasma membrane	36	49.3151	4.47904e-05	ACHE, PTGER3, SERPINE1, PTEN, HTR2C, ADRA1D, ECE1, ADRA1A, TNF, EGFR, PIK3CG, ICAM1, GJA1, MAPK8, KDR, AKT1, DRD1, SCN5A, APOB, DRD2, DRD4, KCNH2, TGFB1, NOS2, EGF, NOS3, INSR, SELE, SOD1, AR, KCNMA1, CTNNB1, PGR, RAF1, ABCG2, NFE2L2	73	5455	20647	1.86656	0.0102491	0.00206036	0.00180058
GOTERM_CC_DIRECT	GO:0031093~platelet alpha granule lumen	5	6.84932	9.35164e-05	TGFB1, EGF, ALB, SERPINE1, VEGFA	73	68	20647	20.7967	0.0212801	0.00358479	0.0031328
GOTERM_CC_DIRECT	GO:0005739~mitochondrion	16	21.9178	0.000134257	MAOB, MAOA, BAD, SIRT1, ESR2, SOD1, HADHB, GJA1, MAPK8, BCL2, BAX, AKT1, RAF1, TP53, DECR1, BCL2L1	73	1466	20647	3.08688	0.0304093	0.00441131	0.0038551
GOTERM_CC_DIRECT	GO:0005783~endoplasmic reticulum	14	19.1781	0.000188768	ADIPOQ, HMGCR, CYP19A1, VEGFA, HADHB, GJA1, SOAT1, ALB, KDR, BCL2, BAX, SCN5A, TP53, BCL2L1	73	1175	20647	3.36996	0.0424915	0.00542708	0.00474279
GOTERM_CC_DIRECT	GO:0005887~integral component of plasma membrane	15	20.5479	0.000430739	KCNH2, INSR, PTGER3, HTR2C, ADRA1D, SELE, ADRA1A, TNF, EGFR, ICAM1, GJA1, KDR, DRD1, DRD2, DRD4	73	1453	20647	2.91984	0.09434	0.00942197	0.00823398
GOTERM_CC_DIRECT	GO:0005576~extracellular region	19	26.0274	0.000448825	CRP, ACHE, TGFB1, CXCL8, EGF, IGFBP3, PON1, ADIPOQ, SERPINE1, PTEN, TNF, SOD1, VEGFA, IL6, IFNG, ALB, KDR, LBP, APOB	73	2208	20647	2.43382	0.0981012	0.00942197	0.00823398
GOTERM_CC_DIRECT	GO:0009986~cell surface	10	13.6986	0.000450616	KCNH2, ACHE, TGFB1, ADIPOQ, LBP, SCN5A, TNF, EGFR, ICAM1, VEGFA	73	657	20647	4.30496	0.0984728	0.00942197	0.00823398
GOTERM_CC_DIRECT	GO:0005829~cytosol	34	46.5753	0.000551456	MAOA, ODC1, PTEN, HIF1A, ADRA1A, PIK3CG, NR3C2, GJA1, MAPK8, CCND1, CASP3, AKT1, APOB, XDH, DECR1, G6PD, NOS2, NOS3, BAD, SIRT1, SOD1, AR, PDE10A, EHHADH, PDE3A, BCL2, BAX, CTNNB1, PPARG, PGR, RAF1, TP53, BCL2L1, NFE2L2	73	5627	20647	1.70898	0.119152	0.0105696	0.00923689
GOTERM_CC_DIRECT	GO:0032991~macromolecular complex	10	13.6986	0.000688751	AR, ALB, BCL2, CTNNB1, AKT1, HIF1A, TNF, TP53, EGFR, SOD1	73	697	20647	4.0579	0.146549	0.0121856	0.0106492
GOTERM_CC_DIRECT	GO:0005789~endoplasmic reticulum membrane	12	16.4384	0.00178583	GJA1, SOAT1, PON1, BCL2, BAX, DRD1, HMGCR, APOB, CYP3A4, CYP19A1, EGFR, NR3C2	73	1132	20647	2.99826	0.337084	0.0293386	0.0256394
GOTERM_CC_DIRECT	GO:0005634~nucleus	34	46.5753	0.00248103	ACHE, PTEN, HIF1A, ADRA1A, EGFR, NR3C2, GJA1, MAPK8, CCND1, CHEK2, CASP3, KDR, AKT1, DRD1, DECR1, G6PD, TGFB1, NOS2, NOS3, IGFBP3, SIRT1, ESR2, SOD1, VEGFA, AR, ALB, BCL2, BAX, CTNNB1, PPARG, PGR, RAF1, TP53, NFE2L2	73	6100	20647	1.57646	0.435236	0.0368708	0.0322219
GOTERM_CC_DIRECT	GO:0016328~lateral plasma membrane	4	5.47945	0.00256492	GJA1, CTNNB1, SCN5A, DRD2	73	78	20647	14.5044	0.446055	0.0368708	0.0322219
GOTERM_CC_DIRECT	GO:0005737~cytoplasm	32	43.8356	0.0041926	ODC1, PTEN, CYP3A4, HIF1A, ADRA1A, EGFR, PIK3CG, GJA1, MAPK8, CCND1, CHEK2, CASP3, AKT1, APOB, G6PD, TGFB1, NOS2, NOS3, SIRT1, SOD1, VEGFA, AR, ALB, BCL2, BAX, CTNNB1, PPARG, PGR, RAF1, TP53, BCL2L1, NFE2L2	73	5771	20647	1.56831	0.619521	0.0567234	0.0495713
GOTERM_CC_DIRECT	GO:0048471~perinuclear region of cytoplasm	9	12.3288	0.00464722	KCNH2, ACHE, NOS2, CTNNB1, ECE1, PPARG, SCN5A, SELE, EGFR	73	754	20647	3.37602	0.657455	0.0593811	0.0518939
GOTERM_CC_DIRECT	GO:0016020~membrane	23	31.5068	0.0057843	ACHE, G6PD, INSR, PTGER3, ECE1, CYP3A4, CYP19A1, TNF, EGFR, PIK3CG, ICAM1, VEGFA, CCND1, SOAT1, KCNMA1, PDE3A, BCL2, BAX, AKT1, CTNNB1, LBP, SCN5A, DRD4	73	3677	20647	1.76916	0.736645	0.0687969	0.0601225
GOTERM_CC_DIRECT	GO:0016605~PML body	4	5.47945	0.00672143	CHEK2, PTEN, SIRT1, TP53	73	110	20647	10.2849	0.787996	0.0687969	0.0601225
GOTERM_CC_DIRECT	GO:0097648~G-protein coupled receptor complex	2	2.73973	0.00696239	DRD1, DRD2	73	2	20647	282.836	0.799502	0.0687969	0.0601225
GOTERM_CC_DIRECT	GO:0097138~BAD-BCL-2 complex	2	2.73973	0.00696239	BAD, BCL2	73	2	20647	282.836	0.799502	0.0687969	0.0601225
GOTERM_CC_DIRECT	GO:0005777~peroxisome	4	5.47945	0.00706324	NOS2, EHHADH, XDH, SOD1	73	112	20647	10.1013	0.804131	0.0687969	0.0601225
GOTERM_CC_DIRECT	GO:0016021~integral component of membrane	30	41.0959	0.00717881	ACHE, MAOB, MAOA, PTGER3, ADRA1D, ECE1, HMGCR, CYP3A4, ADRA1A, TNF, CYP19A1, EGFR, ICAM1, GJA1, KDR, SCN5A, DRD2, KCNH2, EGF, INSR, SELE, AR, SOAT1, KCNMA1, PDE3A, BCL2, BAX, TP53, ABCG2, BCL2L1	73	5457	20647	1.5549	0.809305	0.0687969	0.0601225
GOTERM_CC_DIRECT	GO:0043235~receptor complex	5	6.84932	0.00792439	INSR, KDR, PPARG, EGFR, NR3C2	73	225	20647	6.28524	0.839565	0.0729044	0.0637121
GOTERM_CC_DIRECT	GO:0005654~nucleoplasm	24	32.8767	0.00958367	NOS2, PTEN, HIF1A, SIRT1, ADRA1A, ESR2, NR3C2, SOD1, AR, GJA1, MAPK8, CCND1, CHEK2, CASP3, BCL2, AKT1, CTNNB1, PGR, PPARG, SCN5A, TP53, DECR1, NFE2L2, ABCG2	73	4076	20647	1.66537	0.890833	0.0847786	0.0740891
GOTERM_CC_DIRECT	GO:0045202~synapse	7	9.58904	0.0115311	ACHE, MAPK8, PTEN, CTNNB1, HTR2C, DRD2, DRD4	73	542	20647	3.65286	0.930578	0.0962299	0.0840966
GOTERM_CC_DIRECT	GO:0099055~integral component of postsynaptic membrane	3	4.10959	0.0117149	DRD1, DRD2, ADRA1A	73	47	20647	18.0533	0.933486	0.0962299	0.0840966
GOTERM_CC_DIRECT	GO:0031965~nuclear membrane	5	6.84932	0.0134597	CCND1, BCL2, ADRA1A, EGFR, BCL2L1	73	263	20647	5.3771	0.955699	0.106749	0.0932897
GOTERM_CC_DIRECT	GO:0098978~glutamatergic synapse	6	8.21918	0.0165197	CTNNB1, AKT1, DRD1, DRD2, ADRA1A, DRD4	73	426	20647	3.9836	0.978318	0.126651	0.110682
GOTERM_CC_DIRECT	GO:0099056~integral component of presynaptic membrane	3	4.10959	0.0174788	DRD1, DRD2, ADRA1A	73	58	20647	14.6294	0.982676	0.129682	0.113331
GOTERM_CC_DIRECT	GO:0000791~euchromatin	3	4.10959	0.0198179	CTNNB1, HIF1A, SIRT1	73	62	20647	13.6856	0.989987	0.142441	0.124481
GOTERM_CC_DIRECT	GO:0043231~intracellular membrane-bounded organelle	9	12.3288	0.024521	GJA1, G6PD, MAPK8, PON1, PPARG, APOB, CYP3A4, ADRA1A, ESR2	73	1014	20647	2.51038	0.996688	0.168188	0.146982
GOTERM_CC_DIRECT	GO:0030669~clathrin-coated endocytic vesicle membrane	3	4.10959	0.0248626	EGF, APOB, EGFR	73	70	20647	12.1215	0.996944	0.168188	0.146982
GOTERM_CC_DIRECT	GO:0009897~external side of plasma membrane	6	8.21918	0.0268977	INSR, KDR, ECE1, SELE, TNF, ICAM1	73	484	20647	3.50623	0.99811	0.176103	0.153899
GOTERM_CC_DIRECT	GO:0097136~Bcl-2 family protein complex	2	2.73973	0.027564	BAX, BCL2L1	73	8	20647	70.7089	0.998386	0.176103	0.153899
GOTERM_CC_DIRECT	GO:0005916~fascia adherens	2	2.73973	0.0343371	GJA1, CTNNB1	73	10	20647	56.5671	0.999676	0.208622	0.182317
GOTERM_CC_DIRECT	GO:0045211~postsynaptic membrane	4	5.47945	0.0344679	KCNMA1, CTNNB1, DRD1, DRD2	73	204	20647	5.5458	0.999686	0.208622	0.182317
GOTERM_CC_DIRECT	GO:0005635~nuclear envelope	4	5.47945	0.0366289	INSR, PTGER3, BAX, SIRT1	73	209	20647	5.41312	0.999813	0.213255	0.186366
GOTERM_CC_DIRECT	GO:0098982~GABA-ergic synapse	3	4.10959	0.0370878	DRD1, DRD2, ADRA1A	73	87	20647	9.75295	0.999832	0.213255	0.186366
GOTERM_CC_DIRECT	GO:0000785~chromatin	9	12.3288	0.0392863	AR, PGR, PPARG, HIF1A, SIRT1, TP53, ESR2, NR3C2, NFE2L2	73	1112	20647	2.28914	0.999901	0.220387	0.192599
GOTERM_CC_DIRECT	GO:0005740~mitochondrial envelope	2	2.73973	0.0444096	HADHB, MAOB	73	13	20647	43.5132	0.999971	0.236201	0.206419
GOTERM_CC_DIRECT	GO:0043025~neuronal cell body	5	6.84932	0.0444463	TGFB1, CASP3, APOB, TNF, SOD1	73	382	20647	3.70204	0.999971	0.236201	0.206419
GOTERM_CC_DIRECT	GO:0005794~Golgi apparatus	9	12.3288	0.0451863	ACHE, GJA1, NOS3, CHEK2, ALB, KDR, RAF1, NFE2L2, VEGFA	73	1144	20647	2.22511	0.999976	0.236201	0.206419
GOTERM_CC_DIRECT	GO:0030054~cell junction	4	5.47945	0.0494684	GJA1, KDR, CTNNB1, EGFR	73	236	20647	4.79382	0.999991	0.252838	0.220959
GOTERM_CC_DIRECT	GO:0046930~pore complex	2	2.73973	0.051067	BCL2, BAX	73	15	20647	37.7114	0.999994	0.255335	0.22314
GOTERM_CC_DIRECT	GO:0090575~RNA polymerase II transcription factor complex	3	4.10959	0.0696844	PPARG, HIF1A, NFE2L2	73	124	20647	6.8428	1	0.332166	0.290285
GOTERM_CC_DIRECT	GO:0010008~endosome membrane	4	5.47945	0.07014	INSR, ECE1, APOB, EGFR	73	273	20647	4.14411	1	0.332166	0.290285
GOTERM_CC_DIRECT	GO:0030863~cortical cytoskeleton	2	2.73973	0.0707659	NOS2, SELE	73	21	20647	26.9367	1	0.332166	0.290285
GOTERM_CC_DIRECT	GO:0042734~presynaptic membrane	3	4.10959	0.0766241	CTNNB1, DRD1, DRD2	73	131	20647	6.47715	1	0.352471	0.308029
GOTERM_CC_DIRECT	GO:0030018~Z disc	3	4.10959	0.0817101	CTNNB1, SCN5A, ADRA1A	73	136	20647	6.23902	1	0.368497	0.322034
GOTERM_CC_DIRECT	GO:0070062~extracellular exosome	13	17.8082	0.0861204	G6PD, EGF, INSR, PON1, SERPINE1, ECE1, ICAM1, SOD1, ALB, BAX, CTNNB1, LBP, APOB	73	2240	20647	1.64146	1	0.380917	0.332888
GOTERM_CC_DIRECT	GO:0034364~high-density lipoprotein particle	2	2.73973	0.0900614	PON1, APOB	73	27	20647	20.9508	1	0.390833	0.341554
GOTERM_CC_DIRECT	GO:0072562~blood microparticle	3	4.10959	0.0943223	TGFB1, PON1, ALB	73	148	20647	5.73315	1	0.395949	0.346025
GOTERM_CC_DIRECT	GO:0005788~endoplasmic reticulum lumen	4	5.47945	0.0947723	IL6, IGFBP3, ALB, APOB	73	311	20647	3.63776	1	0.395949	0.346025
GOTERM_CC_DIRECT	GO:0012506~vesicle membrane	2	2.73973	0.0964051	NOS2, NOS3	73	29	20647	19.5059	1	0.395949	0.346025

## Sheet: MF(FDR<0.05)25
Category	Term	Count	%	PValue	Genes	List Total	Pop Hits	Pop Total	Fold Enrichment	Bonferroni	Benjamini	FDR
GOTERM_MF_DIRECT	GO:0042802~identical protein binding	33	45.2055	3.40463e-15	CRP, MAOB, PTEN, HTR2C, ADRA1D, TNF, EGFR, PIK3CG, CHEK2, KDR, AKT1, DRD2, DRD4, DECR1, KCNH2, G6PD, TGFB1, INSR, ADIPOQ, SIRT1, SOD1, VEGFA, SOAT1, KCNMA1, ALB, BCL2, BAX, PPARG, PGR, RAF1, TP53, ABCG2, BCL2L1	73	1736	18967	4.93901	1.3457e-12	1.33121e-12	1.18481e-12
GOTERM_MF_DIRECT	GO:0019899~enzyme binding	18	24.6575	6.06461e-14	TGFB1, PTEN, CYP3A4, HIF1A, SIRT1, EGFR, ESR2, AR, MAPK8, CCND1, EHHADH, AKT1, CTNNB1, PGR, PPARG, SCN5A, RAF1, TP53	73	386	18967	12.116	2.37017e-11	1.18563e-11	1.05524e-11
GOTERM_MF_DIRECT	GO:0005515~protein binding	68	93.1507	1.08301e-07	ACHE, CXCL8, SERPINE1, PTEN, HTR2C, ADRA1D, ECE1, ADRA1A, TNF, PIK3CG, ICAM1, NR3C2, GJA1, CCND1, CHEK2, CASP3, KDR, AKT1, SCN5A, LBP, KCNH2, G6PD, IGFBP3, ADIPOQ, SIRT1, HADHB, AR, IFNG, SOAT1, EHHADH, KCNMA1, PPARG, PGR, RAF1, TP53, ABCG2, CRP, MAOB, MAOA, ODC1, HMGCR, CYP3A4, HIF1A, EGFR, MAPK8, DRD1, DRD2, APOB, XDH, DRD4, TGFB1, NOS2, EGF, BAD, NOS3, INSR, SELE, ESR2, SOD1, VEGFA, IL6, ALB, …	73	12657	18967	1.3959	4.23448e-05	1.06803e-05	9.50572e-06
GOTERM_MF_DIRECT	GO:0042803~protein homodimerization activity	16	21.9178	1.09261e-07	KCNH2, ACHE, G6PD, NOS2, PON1, ODC1, ADIPOQ, ECE1, VEGFA, CHEK2, BCL2, BAX, AKT1, XDH, ABCG2, BCL2L1	73	749	18967	5.55027	4.27202e-05	1.06803e-05	9.50572e-06
GOTERM_MF_DIRECT	GO:0005496~steroid binding	5	6.84932	4.85403e-06	AR, PGR, CYP3A4, ESR2, NR3C2	73	30	18967	43.3037	0.00189613	0.000379585	0.00033784
GOTERM_MF_DIRECT	GO:0034056~estrogen response element binding	4	5.47945	8.46752e-06	AR, PGR, ESR2, NR3C2	73	11	18967	94.4807	0.00330534	0.0005518	0.000491116
GOTERM_MF_DIRECT	GO:0019903~protein phosphatase binding	6	8.21918	2.47077e-05	MAPK8, BAD, CTNNB1, PPARG, TP53, EGFR	73	91	18967	17.1311	0.00961433	0.00123097	0.0010956
GOTERM_MF_DIRECT	GO:0031625~ubiquitin protein ligase binding	9	12.3288	2.51861e-05	KCNH2, CHEK2, BCL2, CTNNB1, SCN5A, HIF1A, TP53, EGFR, NFE2L2	73	315	18967	7.42348	0.00979958	0.00123097	0.0010956
GOTERM_MF_DIRECT	GO:0004879~RNA polymerase II transcription factor activity, ligand-activated sequence-specific DNA binding	5	6.84932	5.22935e-05	AR, PGR, PPARG, ESR2, NR3C2	73	54	18967	24.0576	0.0202397	0.00227186	0.00202202
GOTERM_MF_DIRECT	GO:0050660~flavin adenine dinucleotide binding	5	6.84932	0.000129377	MAOB, NOS2, MAOA, NOS3, XDH	73	68	18967	19.1046	0.0493312	0.00495112	0.00440662
GOTERM_MF_DIRECT	GO:0004952~dopamine neurotransmitter receptor activity	3	4.10959	0.000141061	DRD1, DRD2, DRD4	73	5	18967	155.893	0.0536651	0.00495112	0.00440662
GOTERM_MF_DIRECT	GO:0019901~protein kinase binding	10	13.6986	0.000151953	CCND1, BAD, CHEK2, PTEN, CTNNB1, AKT1, SCN5A, HIF1A, TP53, BCL2L1	73	521	18967	4.98698	0.0576872	0.00495112	0.00440662
GOTERM_MF_DIRECT	GO:0051434~BH3 domain binding	3	4.10959	0.000211071	BCL2, BAX, BCL2L1	73	6	18967	129.911	0.0792232	0.00634838	0.00565022
GOTERM_MF_DIRECT	GO:0016491~oxidoreductase activity	7	9.58904	0.000255965	MAOB, NOS2, MAOA, NOS3, CYP3A4, XDH, DECR1	73	233	18967	7.80581	0.0952486	0.00714874	0.00636256
GOTERM_MF_DIRECT	GO:0035240~dopamine binding	3	4.10959	0.000294774	DRD1, DRD2, DRD4	73	7	18967	111.352	0.108878	0.00768377	0.00683875
GOTERM_MF_DIRECT	GO:0043565~sequence-specific DNA binding	8	10.9589	0.000325547	AR, BCL2, PGR, PPARG, HIF1A, ESR2, NR3C2, NFE2L2	73	344	18967	6.04237	0.119539	0.00795555	0.00708064
GOTERM_MF_DIRECT	GO:0050661~NADP binding	4	5.47945	0.000580462	G6PD, NOS2, NOS3, HMGCR	73	43	18967	24.1695	0.2031	0.0133506	0.0118824
GOTERM_MF_DIRECT	GO:0005125~cytokine activity	6	8.21918	0.000815255	IL6, TGFB1, IFNG, ADIPOQ, TNF, VEGFA	73	192	18967	8.11943	0.273048	0.0177092	0.0157616
GOTERM_MF_DIRECT	GO:0002020~protease binding	5	6.84932	0.000899643	CASP3, SERPINE1, BCL2, TNF, TP53	73	113	18967	11.4965	0.296663	0.0185137	0.0164777
GOTERM_MF_DIRECT	GO:0004712~protein serine/threonine/tyrosine kinase activity	8	10.9589	0.00145999	MAPK8, CHEK2, INSR, KDR, AKT1, RAF1, EGFR, PIK3CG	73	444	18967	4.68148	0.435194	0.0285427	0.0254038
GOTERM_MF_DIRECT	GO:0000976~transcription regulatory region sequence-specific DNA binding	6	8.21918	0.00210751	KCNH2, AR, PPARG, TNF, TP53, NFE2L2	73	238	18967	6.55013	0.561724	0.0392399	0.0349245
GOTERM_MF_DIRECT	GO:0097110~scaffold protein binding	4	5.47945	0.00229659	KCNH2, GJA1, NOS3, SCN5A	73	69	18967	15.0621	0.593023	0.0396197	0.0352626
GOTERM_MF_DIRECT	GO:0030297~transmembrane receptor protein tyrosine kinase activator activity	3	4.10959	0.00233057	EGF, EGFR, VEGFA	73	19	18967	41.0245	0.598407	0.0396197	0.0352626
GOTERM_MF_DIRECT	GO:0004672~protein kinase activity	7	9.58904	0.0032772	MAPK8, CCND1, CHEK2, AKT1, RAF1, EGFR, PIK3CG	73	382	18967	4.76113	0.722932	0.0533911	0.0475194
GOTERM_MF_DIRECT	GO:0003707~steroid hormone receptor activity	3	4.10959	0.00341451	PGR, ESR2, NR3C2	73	23	18967	33.8898	0.737462	0.0534029	0.04753
GOTERM_MF_DIRECT	GO:0061629~RNA polymerase II sequence-specific DNA binding transcription factor binding	5	6.84932	0.00558722	AR, CTNNB1, HIF1A, TP53, NFE2L2	73	187	18967	6.94711	0.888165	0.0840232	0.0747828
GOTERM_MF_DIRECT	GO:0071889~14-3-3 protein binding	3	4.10959	0.00737028	BAD, AKT1, TP53	73	34	18967	22.9255	0.94456	0.106733	0.0949947
GOTERM_MF_DIRECT	GO:0051087~chaperone binding	4	5.47945	0.00846938	ALB, BAX, TP53, SOD1	73	110	18967	9.44807	0.96405	0.109554	0.0975061
GOTERM_MF_DIRECT	GO:0003700~transcription factor activity, sequence-specific DNA binding	8	10.9589	0.00853764	AR, PGR, PPARG, HIF1A, TP53, ESR2, NR3C2, NFE2L2	73	613	18967	3.39082	0.965005	0.109554	0.0975061
GOTERM_MF_DIRECT	GO:0019825~oxygen binding	3	4.10959	0.00868589	ALB, CYP3A4, CYP19A1	73	37	18967	21.0666	0.966992	0.109554	0.0975061
GOTERM_MF_DIRECT	GO:0001221~transcription cofactor binding	3	4.10959	0.00868589	CTNNB1, PPARG, NFE2L2	73	37	18967	21.0666	0.966992	0.109554	0.0975061
GOTERM_MF_DIRECT	GO:0001591~dopamine neurotransmitter receptor activity, coupled via Gi/Go	2	2.73973	0.0113456	DRD2, DRD4	73	3	18967	173.215	0.988455	0.126747	0.112808
GOTERM_MF_DIRECT	GO:0097621~monoamine oxidase activity	2	2.73973	0.0113456	MAOB, MAOA	73	3	18967	173.215	0.988455	0.126747	0.112808
GOTERM_MF_DIRECT	GO:0004937~alpha1-adrenergic receptor activity	2	2.73973	0.0113456	ADRA1D, ADRA1A	73	3	18967	173.215	0.988455	0.126747	0.112808
GOTERM_MF_DIRECT	GO:0004517~nitric-oxide synthase activity	2	2.73973	0.0113456	NOS2, NOS3	73	3	18967	173.215	0.988455	0.126747	0.112808
GOTERM_MF_DIRECT	GO:0016922~ligand-dependent nuclear receptor binding	3	4.10959	0.0121288	CTNNB1, HIF1A, SIRT1	73	44	18967	17.7151	0.991531	0.131733	0.117245
GOTERM_MF_DIRECT	GO:0001223~transcription coactivator binding	3	4.10959	0.0143221	AR, PGR, HIF1A	73	48	18967	16.2389	0.996449	0.137297	0.122198
GOTERM_MF_DIRECT	GO:0042826~histone deacetylase binding	4	5.47945	0.0144265	MAPK8, CCND1, HIF1A, TP53	73	134	18967	7.75588	0.996593	0.137297	0.122198
GOTERM_MF_DIRECT	GO:0046982~protein heterodimerization activity	6	8.21918	0.0148625	BCL2, BAX, HIF1A, ADRA1A, TP53, BCL2L1	73	381	18967	4.09168	0.997134	0.137297	0.122198
GOTERM_MF_DIRECT	GO:0052596~phenethylamine:oxygen oxidoreductase (deaminating) activity	2	2.73973	0.0150992	MAOB, MAOA	73	4	18967	129.911	0.997391	0.137297	0.122198
GOTERM_MF_DIRECT	GO:0052595~aliphatic-amine oxidase activity	2	2.73973	0.0150992	MAOB, MAOA	73	4	18967	129.911	0.997391	0.137297	0.122198
GOTERM_MF_DIRECT	GO:0034617~tetrahydrobiopterin binding	2	2.73973	0.0150992	NOS2, NOS3	73	4	18967	129.911	0.997391	0.137297	0.122198
GOTERM_MF_DIRECT	GO:0030284~estrogen receptor activity	2	2.73973	0.0150992	PDE3A, ESR2	73	4	18967	129.911	0.997391	0.137297	0.122198
GOTERM_MF_DIRECT	GO:0004714~transmembrane receptor protein tyrosine kinase activity	3	4.10959	0.0179062	INSR, KDR, EGFR	73	54	18967	14.4346	0.999145	0.159121	0.141622
GOTERM_MF_DIRECT	GO:0035033~histone deacetylase regulator activity	2	2.73973	0.0188388	MAPK8, TP53	73	5	18967	103.929	0.99941	0.161585	0.143814
GOTERM_MF_DIRECT	GO:0008270~zinc ion binding	9	12.3288	0.01901	AR, ALB, ECE1, PGR, PPARG, TP53, ESR2, NR3C2, SOD1	73	888	18967	2.63333	0.999449	0.161585	0.143814
GOTERM_MF_DIRECT	GO:0005102~receptor binding	6	8.21918	0.0201347	AR, GJA1, ADIPOQ, SERPINE1, PGR, LBP	73	412	18967	3.78381	0.999648	0.167504	0.149082
GOTERM_MF_DIRECT	GO:0020037~heme binding	4	5.47945	0.021173	NOS2, NOS3, CYP3A4, CYP19A1	73	155	18967	6.70508	0.999768	0.169666	0.151007
GOTERM_MF_DIRECT	GO:0005507~copper ion binding	3	4.10959	0.021828	ALB, TP53, SOD1	73	60	18967	12.9911	0.999821	0.169666	0.151007
GOTERM_MF_DIRECT	GO:0008131~primary amine oxidase activity	2	2.73973	0.0225643	MAOB, MAOA	73	6	18967	86.6073	0.999867	0.169666	0.151007
GOTERM_MF_DIRECT	GO:0032795~heterotrimeric G-protein binding	2	2.73973	0.0225643	DRD1, DRD2	73	6	18967	86.6073	0.999867	0.169666	0.151007
GOTERM_MF_DIRECT	GO:0003857~3-hydroxyacyl-CoA dehydrogenase activity	2	2.73973	0.0225643	HADHB, EHHADH	73	6	18967	86.6073	0.999867	0.169666	0.151007
GOTERM_MF_DIRECT	GO:0008083~growth factor activity	4	5.47945	0.0256831	IL6, TGFB1, EGF, VEGFA	73	167	18967	6.22328	0.999962	0.189473	0.168636
GOTERM_MF_DIRECT	GO:0030346~protein phosphatase 2B binding	2	2.73973	0.0262759	BAD, SOD1	73	7	18967	74.2348	0.99997	0.190257	0.169333
GOTERM_MF_DIRECT	GO:0030235~nitric-oxide synthase regulator activity	2	2.73973	0.0299736	AKT1, EGFR	73	8	18967	64.9555	0.999993	0.20928	0.186264
GOTERM_MF_DIRECT	GO:0031995~insulin-like growth factor II binding	2	2.73973	0.0299736	INSR, IGFBP3	73	8	18967	64.9555	0.999993	0.20928	0.186264
GOTERM_MF_DIRECT	GO:0002039~p53 binding	3	4.10959	0.0314052	HIF1A, SIRT1, TP53	73	73	18967	10.6776	0.999996	0.215429	0.191737
GOTERM_MF_DIRECT	GO:0043621~protein self-association	3	4.10959	0.0321997	ACHE, PPARG, TP53	73	74	18967	10.5333	0.999997	0.217071	0.193198
GOTERM_MF_DIRECT	GO:0004300~enoyl-CoA hydratase activity	2	2.73973	0.0373274	HADHB, EHHADH	73	10	18967	51.9644	1	0.247373	0.220169
GOTERM_MF_DIRECT	GO:0034618~arginine binding	2	2.73973	0.0409837	NOS2, NOS3	73	11	18967	47.2403	1	0.267077	0.237706
GOTERM_MF_DIRECT	GO:0051117~ATPase binding	3	4.10959	0.0423303	AR, PGR, EGFR	73	86	18967	9.06356	1	0.27133	0.241491
GOTERM_MF_DIRECT	GO:0005516~calmodulin binding	4	5.47945	0.0457291	NOS2, NOS3, AKT1, SCN5A	73	210	18967	4.94899	1	0.285876	0.254437
GOTERM_MF_DIRECT	GO:0046872~metal ion binding	17	23.2877	0.0468865	NOS2, NOS3, IGFBP3, PON1, ECE1, SELE, SIRT1, SOD1, PDE10A, CHEK2, KCNMA1, ALB, PDE3A, PPARG, RAF1, TP53, DRD4	73	2723	18967	1.6221	1	0.285876	0.254437
GOTERM_MF_DIRECT	GO:0008013~beta-catenin binding	3	4.10959	0.0477856	AR, GJA1, CTNNB1	73	92	18967	8.47245	1	0.285876	0.254437
GOTERM_MF_DIRECT	GO:0051378~serotonin binding	2	2.73973	0.0482553	HTR2C, DRD4	73	13	18967	39.9726	1	0.285876	0.254437
GOTERM_MF_DIRECT	GO:0031994~insulin-like growth factor I binding	2	2.73973	0.0482553	INSR, IGFBP3	73	13	18967	39.9726	1	0.285876	0.254437
GOTERM_MF_DIRECT	GO:0015562~efflux transmembrane transporter activity	2	2.73973	0.0518707	GJA1, ABCG2	73	14	18967	37.1174	1	0.299646	0.266692
GOTERM_MF_DIRECT	GO:0044877~macromolecular complex binding	5	6.84932	0.0521123	TGFB1, CCND1, CASP3, INSR, DRD2	73	370	18967	3.51111	1	0.299646	0.266692
GOTERM_MF_DIRECT	GO:0047555~3',5'-cyclic-GMP phosphodiesterase activity	2	2.73973	0.0554725	PDE10A, PDE3A	73	15	18967	34.6429	1	0.314344	0.279774
GOTERM_MF_DIRECT	GO:0016301~kinase activity	4	5.47945	0.0582603	CHEK2, AKT1, EGFR, PIK3CG	73	232	18967	4.47969	1	0.316339	0.28155
GOTERM_MF_DIRECT	GO:0070402~NADPH binding	2	2.73973	0.0590608	HMGCR, DECR1	73	16	18967	32.4777	1	0.316339	0.28155
GOTERM_MF_DIRECT	GO:0010181~FMN binding	2	2.73973	0.0590608	NOS2, NOS3	73	16	18967	32.4777	1	0.316339	0.28155
GOTERM_MF_DIRECT	GO:0004115~3',5'-cyclic-AMP phosphodiesterase activity	2	2.73973	0.0590608	PDE10A, PDE3A	73	16	18967	32.4777	1	0.316339	0.28155
GOTERM_MF_DIRECT	GO:0070403~NAD+ binding	2	2.73973	0.0626357	EHHADH, SIRT1	73	17	18967	30.5673	1	0.330953	0.294557
GOTERM_MF_DIRECT	GO:0004674~protein serine/threonine kinase activity	5	6.84932	0.0655904	MAPK8, CHEK2, AKT1, RAF1, PIK3CG	73	400	18967	3.24777	1	0.341945	0.30434
GOTERM_MF_DIRECT	GO:0001216~bacterial-type RNA polymerase transcriptional activator activity, sequence-specific DNA binding	2	2.73973	0.0697453	HIF1A, TP53	73	19	18967	27.3497	1	0.354208	0.315254
GOTERM_MF_DIRECT	GO:0004713~protein tyrosine kinase activity	3	4.10959	0.0697546	INSR, KDR, EGFR	73	114	18967	6.83742	1	0.354208	0.315254
GOTERM_MF_DIRECT	GO:0019904~protein domain specific binding	4	5.47945	0.0709119	INSR, SCN5A, HIF1A, NFE2L2	73	252	18967	4.12416	1	0.355469	0.316376
GOTERM_MF_DIRECT	GO:0004114~3',5'-cyclic-nucleotide phosphodiesterase activity	2	2.73973	0.0768018	PDE10A, PDE3A	73	21	18967	24.7449	1	0.38012	0.338317
GOTERM_MF_DIRECT	GO:0004709~MAP kinase kinase kinase activity	2	2.73973	0.0803102	RAF1, EGFR	73	22	18967	23.6202	1	0.392516	0.349349
GOTERM_MF_DIRECT	GO:0005543~phospholipid binding	3	4.10959	0.0828809	BAD, PON1, APOB	73	126	18967	6.18624	1	0.400079	0.356081
GOTERM_MF_DIRECT	GO:0033691~sialic acid binding	2	2.73973	0.0872876	ADIPOQ, SELE	73	24	18967	21.6518	1	0.416213	0.37044
GOTERM_MF_DIRECT	GO:0050750~low-density lipoprotein particle receptor binding	2	2.73973	0.0907567	CRP, APOB	73	25	18967	20.7858	1	0.423793	0.377187
GOTERM_MF_DIRECT	GO:0000978~RNA polymerase II core promoter proximal region sequence-specific DNA binding	9	12.3288	0.0910451	AR, PGR, PPARG, HIF1A, SIRT1, TP53, ESR2, NR3C2, NFE2L2	73	1222	18967	1.91358	1	0.423793	0.377187
GOTERM_MF_DIRECT	GO:0015267~channel activity	2	2.73973	0.097656	BCL2, BAX	73	27	18967	19.2461	1	0.449217	0.399815

## Sheet: KEGG(FDR<0.05)128
Category	Term	Count	%	PValue	Genes	List Total	Pop Hits	Pop Total	Fold Enrichment	Bonferroni	Benjamini	FDR
KEGG_PATHWAY	hsa04933:AGE-RAGE signaling pathway in diabetic complications	15	20.5479	1.78713e-14	TGFB1, CXCL8, NOS3, SERPINE1, SELE, TNF, ICAM1, VEGFA, IL6, MAPK8, CCND1, CASP3, BCL2, BAX, AKT1	68	100	8644	19.0676	4.23628e-12	4.25337e-12	2.09094e-12
KEGG_PATHWAY	hsa05200:Pathways in cancer	26	35.6164	4.34767e-14	CXCL8, PTGER3, PTEN, HIF1A, EGFR, MAPK8, CCND1, CASP3, AKT1, TGFB1, NOS2, EGF, BAD, ESR2, VEGFA, AR, IL6, IFNG, BCL2, BAX, CTNNB1, PPARG, RAF1, TP53, BCL2L1, NFE2L2	68	531	8644	6.22422	1.03144e-11	5.17373e-12	2.54339e-12
KEGG_PATHWAY	hsa05417:Lipid and atherosclerosis	18	24.6575	3.18914e-13	CXCL8, NOS3, BAD, SELE, TNF, ICAM1, IL6, MAPK8, CASP3, BCL2, BAX, AKT1, PPARG, LBP, APOB, TP53, NFE2L2, BCL2L1	68	215	8644	10.6424	7.55952e-11	2.53005e-11	1.24377e-11
KEGG_PATHWAY	hsa05210:Colorectal cancer	13	17.8082	1.64186e-12	TGFB1, BAD, EGF, EGFR, MAPK8, CCND1, CASP3, BCL2, BAX, AKT1, CTNNB1, RAF1, TP53	68	86	8644	19.2155	3.89132e-10	9.76907e-11	4.80244e-11
KEGG_PATHWAY	hsa05212:Pancreatic cancer	12	16.4384	9.95907e-12	MAPK8, TGFB1, CCND1, BAD, EGF, BAX, AKT1, RAF1, TP53, EGFR, BCL2L1, VEGFA	68	76	8644	20.0712	2.36029e-09	4.74052e-10	2.33042e-10
KEGG_PATHWAY	hsa01521:EGFR tyrosine kinase inhibitor resistance	12	16.4384	1.54347e-11	IL6, BAD, EGF, PTEN, BCL2, KDR, BAX, AKT1, RAF1, EGFR, BCL2L1, VEGFA	68	79	8644	19.309	3.65804e-09	6.12245e-10	3.00978e-10
KEGG_PATHWAY	hsa05213:Endometrial cancer	10	13.6986	4.57394e-10	CCND1, BAD, EGF, PTEN, BAX, CTNNB1, AKT1, RAF1, TP53, EGFR	68	58	8644	21.9168	1.08402e-07	1.44777e-08	7.11718e-09
KEGG_PATHWAY	hsa05418:Fluid shear stress and atherosclerosis	13	17.8082	5.22256e-10	NOS3, SELE, TNF, ICAM1, VEGFA, MAPK8, IFNG, KDR, BCL2, AKT1, CTNNB1, TP53, NFE2L2	68	139	8644	11.8887	1.23775e-07	1.44777e-08	7.11718e-09
KEGG_PATHWAY	hsa04066:HIF-1 signaling pathway	12	16.4384	5.47475e-10	IL6, IFNG, NOS2, EGF, NOS3, INSR, SERPINE1, BCL2, AKT1, HIF1A, EGFR, VEGFA	68	109	8644	13.9946	1.29752e-07	1.44777e-08	7.11718e-09
KEGG_PATHWAY	hsa05167:Kaposi sarcoma-associated herpesvirus infection	14	19.1781	2.15137e-09	CXCL8, HIF1A, PIK3CG, ICAM1, VEGFA, IL6, MAPK8, CCND1, CASP3, BAX, AKT1, CTNNB1, RAF1, TP53	68	194	8644	9.17344	5.09874e-07	5.12025e-08	2.5171e-08
KEGG_PATHWAY	hsa05215:Prostate cancer	11	15.0685	2.89e-09	AR, CCND1, BAD, EGF, PTEN, BCL2, CTNNB1, AKT1, RAF1, TP53, EGFR	68	97	8644	14.4154	6.8493e-07	6.25291e-08	3.07391e-08
KEGG_PATHWAY	hsa04115:p53 signaling pathway	10	13.6986	4.30736e-09	CCND1, CHEK2, CASP3, IGFBP3, SERPINE1, PTEN, BCL2, BAX, TP53, BCL2L1	68	74	8644	17.1781	1.02084e-06	8.54293e-08	4.19967e-08
KEGG_PATHWAY	hsa05152:Tuberculosis	13	17.8082	1.01918e-08	TGFB1, NOS2, BAD, TNF, IL6, MAPK8, IFNG, CASP3, BCL2, BAX, AKT1, LBP, RAF1	68	180	8644	9.18072	2.41545e-06	1.84994e-07	9.09423e-08
KEGG_PATHWAY	hsa05145:Toxoplasmosis	11	15.0685	1.0882e-08	MAPK8, TGFB1, IFNG, NOS2, BAD, CASP3, BCL2, AKT1, TNF, PIK3CG, BCL2L1	68	111	8644	12.5972	2.57903e-06	1.84994e-07	9.09423e-08
KEGG_PATHWAY	hsa04218:Cellular senescence	12	16.4384	2.50175e-08	IL6, TGFB1, CXCL8, CCND1, CHEK2, IGFBP3, SERPINE1, PTEN, AKT1, RAF1, SIRT1, TP53	68	156	8644	9.77828	5.92914e-06	3.96945e-07	1.95137e-07
KEGG_PATHWAY	hsa05160:Hepatitis C	12	16.4384	2.85696e-08	IFNG, CCND1, BAD, EGF, CASP3, BAX, CTNNB1, AKT1, RAF1, TNF, TP53, EGFR	68	158	8644	9.6545	6.77097e-06	4.24973e-07	2.08915e-07
KEGG_PATHWAY	hsa05161:Hepatitis B	12	16.4384	3.70501e-08	IL6, MAPK8, TGFB1, CXCL8, BAD, CASP3, BCL2, BAX, AKT1, RAF1, TNF, TP53	68	162	8644	9.41612	8.78083e-06	5.18701e-07	2.54992e-07
KEGG_PATHWAY	hsa01522:Endocrine resistance	10	13.6986	5.29989e-08	MAPK8, CCND1, BAD, BCL2, BAX, AKT1, RAF1, TP53, EGFR, ESR2	68	98	8644	12.9712	1.25607e-05	6.42517e-07	3.15859e-07
KEGG_PATHWAY	hsa04068:FoxO signaling pathway	11	15.0685	5.39491e-08	IL6, MAPK8, TGFB1, CCND1, EGF, INSR, PTEN, AKT1, RAF1, SIRT1, EGFR	68	131	8644	10.674	1.27859e-05	6.42517e-07	3.15859e-07
KEGG_PATHWAY	hsa05225:Hepatocellular carcinoma	12	16.4384	5.3993e-08	TGFB1, CCND1, BAD, PTEN, BAX, CTNNB1, AKT1, RAF1, TP53, EGFR, BCL2L1, NFE2L2	68	168	8644	9.07983	1.27963e-05	6.42517e-07	3.15859e-07
KEGG_PATHWAY	hsa04151:PI3K-Akt signaling pathway	16	21.9178	6.79279e-08	NOS3, BAD, EGF, INSR, PTEN, EGFR, PIK3CG, VEGFA, IL6, CCND1, KDR, BCL2, AKT1, RAF1, TP53, BCL2L1	68	359	8644	5.66541	1.60988e-05	7.41965e-07	3.64747e-07
KEGG_PATHWAY	hsa05218:Melanoma	9	12.3288	6.8585e-08	CCND1, BAD, EGF, PTEN, BAX, AKT1, RAF1, TP53, EGFR	68	72	8644	15.8897	1.62545e-05	7.41965e-07	3.64747e-07
KEGG_PATHWAY	hsa04936:Alcoholic liver disease	11	15.0685	1.16233e-07	IL6, MAPK8, CXCL8, CCND1, CASP3, ADIPOQ, CTNNB1, AKT1, LBP, SIRT1, TNF	68	142	8644	9.84714	2.75469e-05	1.20276e-06	5.91273e-07
KEGG_PATHWAY	hsa05163:Human cytomegalovirus infection	13	17.8082	1.22315e-07	CXCL8, PTGER3, TNF, EGFR, VEGFA, IL6, CCND1, CASP3, BAX, AKT1, CTNNB1, RAF1, TP53	68	225	8644	7.34458	2.89883e-05	1.21296e-06	5.96287e-07
KEGG_PATHWAY	hsa05224:Breast cancer	11	15.0685	1.61196e-07	CCND1, EGF, PTEN, BAX, CTNNB1, AKT1, PGR, RAF1, TP53, EGFR, ESR2	68	147	8644	9.5122	3.82027e-05	1.53458e-06	7.54396e-07
KEGG_PATHWAY	hsa04932:Non-alcoholic fatty liver disease	11	15.0685	2.65212e-07	IL6, MAPK8, TGFB1, CXCL8, CASP3, INSR, ADIPOQ, BAX, AKT1, PPARG, TNF	68	155	8644	9.02125	6.28533e-05	2.42771e-06	1.19345e-06
KEGG_PATHWAY	hsa04510:Focal adhesion	12	16.4384	3.71751e-07	MAPK8, CCND1, BAD, EGF, PTEN, BCL2, KDR, CTNNB1, AKT1, RAF1, EGFR, VEGFA	68	203	8644	7.51434	8.81011e-05	3.27692e-06	1.61092e-06
KEGG_PATHWAY	hsa05205:Proteoglycans in cancer	12	16.4384	4.10238e-07	TGFB1, CCND1, CASP3, KDR, CTNNB1, AKT1, RAF1, HIF1A, TNF, TP53, EGFR, VEGFA	68	205	8644	7.44103	9.72216e-05	3.48702e-06	1.71421e-06
KEGG_PATHWAY	hsa05222:Small cell lung cancer	9	12.3288	4.72094e-07	CCND1, NOS2, CASP3, PTEN, BCL2, BAX, AKT1, TP53, BCL2L1	68	92	8644	12.4354	0.00011188	3.87443e-06	1.90466e-06
KEGG_PATHWAY	hsa05207:Chemical carcinogenesis - receptor activation	12	16.4384	5.74208e-07	AR, CCND1, BAD, EGF, BCL2, AKT1, PGR, RAF1, CYP3A4, EGFR, ESR2, VEGFA	68	212	8644	7.19534	0.000136078	4.55539e-06	2.23941e-06
KEGG_PATHWAY	hsa05219:Bladder cancer	7	9.58904	6.27379e-07	CXCL8, CCND1, EGF, RAF1, TP53, EGFR, VEGFA	68	41	8644	21.703	0.000148678	4.81665e-06	2.36785e-06
KEGG_PATHWAY	hsa04210:Apoptosis	10	13.6986	8.94359e-07	MAPK8, BAD, CASP3, BCL2, BAX, AKT1, RAF1, TNF, TP53, BCL2L1	68	136	8644	9.34689	0.000211941	6.55148e-06	3.22069e-06
KEGG_PATHWAY	hsa05166:Human T-cell leukemia virus 1 infection	12	16.4384	9.08399e-07	IL6, MAPK8, TGFB1, CCND1, CHEK2, PTEN, BAX, AKT1, TNF, TP53, BCL2L1, ICAM1	68	222	8644	6.87122	0.000215267	6.55148e-06	3.22069e-06
KEGG_PATHWAY	hsa05162:Measles	10	13.6986	1.01162e-06	IL6, MAPK8, CCND1, BAD, CASP3, BCL2, BAX, AKT1, TP53, BCL2L1	68	138	8644	9.21142	0.000239726	7.08136e-06	3.48117e-06
KEGG_PATHWAY	hsa05142:Chagas disease	9	12.3288	1.04638e-06	IL6, MAPK8, TGFB1, CXCL8, IFNG, NOS2, SERPINE1, AKT1, TNF	68	102	8644	11.2163	0.000247961	7.11536e-06	3.49789e-06
KEGG_PATHWAY	hsa05223:Non-small cell lung cancer	8	10.9589	1.20762e-06	CCND1, BAD, EGF, BAX, AKT1, RAF1, TP53, EGFR	68	72	8644	14.1242	0.000286166	7.98372e-06	3.92477e-06
KEGG_PATHWAY	hsa05214:Glioma	8	10.9589	1.59762e-06	CCND1, EGF, PTEN, BAX, AKT1, RAF1, TP53, EGFR	68	75	8644	13.5592	0.000378566	1.02766e-05	5.05195e-06
KEGG_PATHWAY	hsa05220:Chronic myeloid leukemia	8	10.9589	1.74901e-06	TGFB1, CCND1, BAD, BAX, AKT1, RAF1, TP53, BCL2L1	68	76	8644	13.3808	0.000414429	1.09543e-05	5.3851e-06
KEGG_PATHWAY	hsa05226:Gastric cancer	10	13.6986	1.92476e-06	TGFB1, CCND1, EGF, BCL2, BAX, CTNNB1, AKT1, RAF1, TP53, EGFR	68	149	8644	8.53139	0.000456063	1.17459e-05	5.77427e-06
KEGG_PATHWAY	hsa05144:Malaria	7	9.58904	2.09945e-06	IL6, TGFB1, CXCL8, IFNG, SELE, TNF, ICAM1	68	50	8644	17.7965	0.000497447	1.24917e-05	6.1409e-06
KEGG_PATHWAY	hsa04071:Sphingolipid signaling pathway	9	12.3288	3.82297e-06	MAPK8, NOS3, PTEN, BCL2, BAX, AKT1, RAF1, TNF, TP53	68	121	8644	9.45503	0.000905635	2.21919e-05	1.09095e-05
KEGG_PATHWAY	hsa04022:cGMP-PKG signaling pathway	10	13.6986	4.94551e-06	BAD, NOS3, INSR, KCNMA1, PDE3A, AKT1, ADRA1D, RAF1, ADRA1A, PIK3CG	68	167	8644	7.61184	0.0011714	2.80246e-05	1.37768e-05
KEGG_PATHWAY	hsa05208:Chemical carcinogenesis - reactive oxygen species	11	15.0685	7.30746e-06	MAPK8, BAD, EGF, PTEN, AKT1, RAF1, HIF1A, EGFR, SOD1, NFE2L2, VEGFA	68	223	8644	6.27038	0.00173037	3.96144e-05	1.94743e-05
KEGG_PATHWAY	hsa05165:Human papillomavirus infection	13	17.8082	7.32366e-06	BAD, EGF, PTEN, TNF, EGFR, VEGFA, CCND1, CASP3, BAX, AKT1, CTNNB1, RAF1, TP53	68	331	8644	4.99254	0.00173421	3.96144e-05	1.94743e-05
KEGG_PATHWAY	hsa05230:Central carbon metabolism in cancer	7	9.58904	1.53451e-05	G6PD, PTEN, AKT1, RAF1, HIF1A, TP53, EGFR	68	70	8644	12.7118	0.00363022	8.11587e-05	3.98973e-05
KEGG_PATHWAY	hsa04010:MAPK signaling pathway	12	16.4384	1.71386e-05	MAPK8, TGFB1, EGF, CASP3, INSR, KDR, AKT1, RAF1, TNF, TP53, EGFR, VEGFA	68	301	8644	5.06781	0.00405364	8.86735e-05	4.35916e-05
KEGG_PATHWAY	hsa05132:Salmonella infection	11	15.0685	1.92037e-05	IL6, MAPK8, CXCL8, CASP3, BCL2, BAX, CTNNB1, AKT1, RAF1, TNF, PIK3CG	68	249	8644	5.61564	0.00454097	9.7005e-05	4.76873e-05
KEGG_PATHWAY	hsa01524:Platinum drug resistance	7	9.58904	1.9564e-05	BAD, CASP3, BCL2, BAX, AKT1, TP53, BCL2L1	68	73	8644	12.1894	0.00462599	9.7005e-05	4.76873e-05
KEGG_PATHWAY	hsa04020:Calcium signaling pathway	11	15.0685	2.20439e-05	NOS2, EGF, NOS3, PTGER3, KDR, HTR2C, ADRA1D, DRD1, ADRA1A, EGFR, VEGFA	68	253	8644	5.52685	0.00521084	0.00010707	5.26354e-05
KEGG_PATHWAY	hsa05169:Epstein-Barr virus infection	10	13.6986	2.30091e-05	IL6, MAPK8, CCND1, CASP3, BCL2, BAX, AKT1, TNF, TP53, ICAM1	68	202	8644	6.29295	0.00543839	0.000109524	5.38414e-05
KEGG_PATHWAY	hsa05012:Parkinson disease	11	15.0685	3.39133e-05	MAPK8, MAOB, MAOA, CASP3, BAX, DRD1, DRD2, TP53, BCL2L1, SOD1, NFE2L2	68	266	8644	5.25674	0.00800538	0.000158262	7.78012e-05
KEGG_PATHWAY	hsa04152:AMPK signaling pathway	8	10.9589	3.83939e-05	CCND1, INSR, ADIPOQ, AKT1, PPARG, HMGCR, SIRT1, ADRA1A	68	121	8644	8.40447	0.00905825	0.000174648	8.58564e-05
KEGG_PATHWAY	hsa04630:JAK-STAT signaling pathway	9	12.3288	3.88922e-05	IL6, IFNG, CCND1, EGF, BCL2, AKT1, RAF1, EGFR, BCL2L1	68	166	8644	6.89192	0.00917528	0.000174648	8.58564e-05
KEGG_PATHWAY	hsa05164:Influenza A	9	12.3288	4.80736e-05	IL6, CXCL8, IFNG, CASP3, BAX, AKT1, RAF1, TNF, ICAM1	68	171	8644	6.6904	0.011329	0.00021188	0.000104159
KEGG_PATHWAY	hsa04540:Gap junction	7	9.58904	5.68736e-05	GJA1, EGF, HTR2C, DRD1, DRD2, RAF1, EGFR	68	88	8644	10.1116	0.013389	0.000246007	0.000120936
KEGG_PATHWAY	hsa04926:Relaxin signaling pathway	8	10.9589	5.78841e-05	MAPK8, TGFB1, NOS2, NOS3, AKT1, RAF1, EGFR, VEGFA	68	129	8644	7.88326	0.0136252	0.000246007	0.000120936
KEGG_PATHWAY	hsa05235:PD-L1 expression and PD-1 checkpoint pathway in cancer	7	9.58904	6.06168e-05	IFNG, EGF, PTEN, AKT1, RAF1, HIF1A, EGFR	68	89	8644	9.99802	0.0142639	0.000248738	0.000122279
KEGG_PATHWAY	hsa04211:Longevity regulating pathway	7	9.58904	6.06168e-05	INSR, ADIPOQ, BAX, AKT1, PPARG, SIRT1, TP53	68	89	8644	9.99802	0.0142639	0.000248738	0.000122279
KEGG_PATHWAY	hsa05323:Rheumatoid arthritis	7	9.58904	7.76095e-05	IL6, TGFB1, CXCL8, IFNG, TNF, ICAM1, VEGFA	68	93	8644	9.56799	0.018226	0.000308758	0.000151784
KEGG_PATHWAY	hsa04014:Ras signaling pathway	10	13.6986	7.78382e-05	MAPK8, BAD, EGF, INSR, KDR, AKT1, RAF1, EGFR, BCL2L1, VEGFA	68	236	8644	5.38634	0.0182792	0.000308758	0.000151784
KEGG_PATHWAY	hsa04370:VEGF signaling pathway	6	8.21918	8.712e-05	BAD, NOS3, KDR, AKT1, RAF1, VEGFA	68	59	8644	12.9272	0.0204366	0.000339911	0.000167099
KEGG_PATHWAY	hsa04215:Apoptosis - multiple species	5	6.84932	0.000100688	MAPK8, CASP3, BCL2, BAX, BCL2L1	68	32	8644	19.8621	0.0235818	0.000386512	0.000190008
KEGG_PATHWAY	hsa05146:Amoebiasis	7	9.58904	0.000129833	IL6, TGFB1, CXCL8, IFNG, NOS2, CASP3, TNF	68	102	8644	8.72376	0.0303039	0.000490482	0.000241119
KEGG_PATHWAY	hsa04931:Insulin resistance	7	9.58904	0.000177926	IL6, MAPK8, NOS3, INSR, PTEN, AKT1, TNF	68	108	8644	8.23911	0.0412954	0.000647718	0.000318416
KEGG_PATHWAY	hsa05216:Thyroid cancer	5	6.84932	0.000179619	CCND1, BAX, CTNNB1, PPARG, TP53	68	37	8644	17.1781	0.0416801	0.000647718	0.000318416
KEGG_PATHWAY	hsa05143:African trypanosomiasis	5	6.84932	0.000179619	IL6, IFNG, SELE, TNF, ICAM1	68	37	8644	17.1781	0.0416801	0.000647718	0.000318416
KEGG_PATHWAY	hsa05211:Renal cell carcinoma	6	8.21918	0.000184236	TGFB1, BAD, AKT1, RAF1, HIF1A, VEGFA	68	69	8644	11.0537	0.0427283	0.000654451	0.000321726
KEGG_PATHWAY	hsa04015:Rap1 signaling pathway	9	12.3288	0.000202185	EGF, INSR, KDR, CTNNB1, AKT1, DRD2, RAF1, EGFR, VEGFA	68	210	8644	5.4479	0.0467925	0.000707647	0.000347877
KEGG_PATHWAY	hsa05170:Human immunodeficiency virus 1 infection	9	12.3288	0.000215741	MAPK8, BAD, CASP3, BCL2, BAX, AKT1, RAF1, TNF, BCL2L1	68	212	8644	5.3965	0.0498506	0.000744149	0.000365821
KEGG_PATHWAY	hsa04668:TNF signaling pathway	7	9.58904	0.000239139	IL6, MAPK8, CASP3, AKT1, SELE, TNF, ICAM1	68	114	8644	7.80547	0.0551061	0.000813071	0.000399703
KEGG_PATHWAY	hsa04140:Autophagy - animal	8	10.9589	0.000270057	MAPK8, BAD, PTEN, BCL2, AKT1, RAF1, HIF1A, BCL2L1	68	165	8644	6.16328	0.0620064	0.000905261	0.000445023
KEGG_PATHWAY	hsa05133:Pertussis	6	8.21918	0.000290477	IL6, MAPK8, CXCL8, NOS2, CASP3, TNF	68	76	8644	10.0356	0.0665361	0.000960187	0.000472025
KEGG_PATHWAY	hsa04722:Neurotrophin signaling pathway	7	9.58904	0.000301892	MAPK8, BAD, BCL2, BAX, AKT1, RAF1, TP53	68	119	8644	7.47751	0.0690588	0.00098425	0.000483854
KEGG_PATHWAY	hsa04024:cAMP signaling pathway	9	12.3288	0.000323287	MAPK8, PDE10A, BAD, PTGER3, PDE3A, AKT1, DRD1, DRD2, RAF1	68	225	8644	5.08471	0.0737688	0.00103976	0.000511143
KEGG_PATHWAY	hsa04919:Thyroid hormone signaling pathway	7	9.58904	0.000330342	CCND1, BAD, CTNNB1, AKT1, RAF1, HIF1A, TP53	68	121	8644	7.35391	0.0753167	0.00104829	0.000515334
KEGG_PATHWAY	hsa04012:ErbB signaling pathway	6	8.21918	0.000488793	MAPK8, BAD, EGF, AKT1, RAF1, EGFR	68	85	8644	8.97301	0.109411	0.00153069	0.000752484
KEGG_PATHWAY	hsa04728:Dopaminergic synapse	7	9.58904	0.000526555	MAPK8, MAOB, MAOA, AKT1, DRD1, DRD2, DRD4	68	132	8644	6.74109	0.11735	0.00162753	0.000800091
KEGG_PATHWAY	hsa00330:Arginine and proline metabolism	5	6.84932	0.000580736	MAOB, NOS2, MAOA, NOS3, ODC1	68	50	8644	12.7118	0.128618	0.00177199	0.000871103
KEGG_PATHWAY	hsa05131:Shigellosis	9	12.3288	0.000602866	MAPK8, CXCL8, BCL2, BAX, AKT1, TNF, TP53, EGFR, BCL2L1	68	247	8644	4.63182	0.133179	0.00181623	0.000892851
KEGG_PATHWAY	hsa04915:Estrogen signaling pathway	7	9.58904	0.000641294	NOS3, BCL2, AKT1, PGR, RAF1, EGFR, ESR2	68	137	8644	6.49506	0.141042	0.00190785	0.000937893
KEGG_PATHWAY	hsa04371:Apelin signaling pathway	7	9.58904	0.000692276	CCND1, NOS2, NOS3, SERPINE1, AKT1, RAF1, PIK3CG	68	139	8644	6.40161	0.151365	0.00203409	0.000999954
KEGG_PATHWAY	hsa04657:IL-17 signaling pathway	6	8.21918	0.000775271	IL6, MAPK8, CXCL8, IFNG, CASP3, TNF	68	94	8644	8.11389	0.167907	0.00225018	0.00110618
KEGG_PATHWAY	hsa05231:Choline metabolism in cancer	6	8.21918	0.000936596	MAPK8, EGF, AKT1, RAF1, HIF1A, EGFR	68	98	8644	7.78271	0.199146	0.00268566	0.00132026
KEGG_PATHWAY	hsa04072:Phospholipase D signaling pathway	7	9.58904	0.000961799	CXCL8, EGF, INSR, AKT1, RAF1, EGFR, PIK3CG	68	148	8644	6.01232	0.20392	0.0027251	0.00133965
KEGG_PATHWAY	hsa05022:Pathways of neurodegeneration - multiple diseases	12	16.4384	0.000977803	IL6, MAPK8, NOS2, BAD, CASP3, BCL2, BAX, CTNNB1, RAF1, TNF, BCL2L1, SOD1	68	476	8644	3.20465	0.206937	0.00273785	0.00134592
KEGG_PATHWAY	hsa04064:NF-kappa B signaling pathway	6	8.21918	0.00122383	CXCL8, BCL2, LBP, TNF, BCL2L1, ICAM1	68	104	8644	7.33371	0.251906	0.00338689	0.00166498
KEGG_PATHWAY	hsa04620:Toll-like receptor signaling pathway	6	8.21918	0.00144856	IL6, MAPK8, CXCL8, AKT1, LBP, TNF	68	108	8644	7.06209	0.290758	0.00396274	0.00194807
KEGG_PATHWAY	hsa04917:Prolactin signaling pathway	5	6.84932	0.00205892	MAPK8, CCND1, AKT1, RAF1, ESR2	68	70	8644	9.07983	0.386434	0.00556845	0.00273743
KEGG_PATHWAY	hsa05206:MicroRNAs in cancer	9	12.3288	0.00258527	CCND1, CASP3, PTEN, BCL2, RAF1, SIRT1, TP53, EGFR, VEGFA	68	310	8644	3.69051	0.458549	0.00691343	0.00339862
KEGG_PATHWAY	hsa05010:Alzheimer disease	10	13.6986	0.00267076	IL6, MAPK8, NOS2, BAD, CASP3, INSR, CTNNB1, AKT1, RAF1, TNF	68	384	8644	3.31036	0.469437	0.00706267	0.00347198
KEGG_PATHWAY	hsa05202:Transcriptional misregulation in cancer	7	9.58904	0.00369431	IL6, CXCL8, IGFBP3, BAX, PPARG, TP53, BCL2L1	68	193	8644	4.61048	0.584042	0.00966203	0.00474982
KEGG_PATHWAY	hsa04380:Osteoclast differentiation	6	8.21918	0.00383824	MAPK8, TGFB1, IFNG, AKT1, PPARG, TNF	68	135	8644	5.64967	0.598044	0.00992936	0.00488124
KEGG_PATHWAY	hsa05415:Diabetic cardiomyopathy	7	9.58904	0.00472851	G6PD, MAPK8, TGFB1, NOS3, INSR, PTEN, AKT1	68	203	8644	4.38337	0.6748	0.0121009	0.00594877
KEGG_PATHWAY	hsa04930:Type II diabetes mellitus	4	5.47945	0.00532619	MAPK8, INSR, ADIPOQ, TNF	68	46	8644	11.0537	0.717953	0.0134855	0.00662941
KEGG_PATHWAY	hsa05030:Cocaine addiction	4	5.47945	0.00635866	MAOB, MAOA, DRD1, DRD2	68	49	8644	10.377	0.77949	0.0159301	0.00783119
KEGG_PATHWAY	hsa04261:Adrenergic signaling in cardiomyocytes	6	8.21918	0.00668754	BCL2, AKT1, ADRA1D, SCN5A, ADRA1A, PIK3CG	68	154	8644	4.95264	0.79613	0.0165795	0.00815044
KEGG_PATHWAY	hsa05014:Amyotrophic lateral sclerosis	9	12.3288	0.00680896	NOS2, BAD, CASP3, BCL2, BAX, TNF, TP53, BCL2L1, SOD1	68	364	8644	3.14302	0.801951	0.0167065	0.00821287
KEGG_PATHWAY	hsa04148:Efferocytosis	6	8.21918	0.00705535	TGFB1, CASP3, ODC1, PPARG, HIF1A, SIRT1	68	156	8644	4.88914	0.813261	0.0171344	0.00842322
KEGG_PATHWAY	hsa04625:C-type lectin receptor signaling pathway	5	6.84932	0.0084859	IL6, MAPK8, AKT1, RAF1, TNF	68	104	8644	6.11143	0.86731	0.0204005	0.0100288
KEGG_PATHWAY	hsa05134:Legionellosis	4	5.47945	0.00920631	IL6, CXCL8, CASP3, TNF	68	56	8644	9.07983	0.888307	0.021911	0.0107714
KEGG_PATHWAY	hsa04659:Th17 cell differentiation	5	6.84932	0.00966542	IL6, MAPK8, TGFB1, IFNG, HIF1A	68	108	8644	5.88508	0.899926	0.0227759	0.0111966
KEGG_PATHWAY	hsa04213:Longevity regulating pathway - multiple species	4	5.47945	0.0116299	INSR, AKT1, SIRT1, SOD1	68	61	8644	8.33558	0.937491	0.0271365	0.0133402
KEGG_PATHWAY	hsa04726:Serotonergic synapse	5	6.84932	0.0119773	MAOB, MAOA, CASP3, HTR2C, RAF1	68	115	8644	5.52685	0.942487	0.0276756	0.0136052
KEGG_PATHWAY	hsa05321:Inflammatory bowel disease	4	5.47945	0.0138093	IL6, TGFB1, IFNG, TNF	68	65	8644	7.82262	0.962955	0.0316021	0.0155355
KEGG_PATHWAY	hsa04660:T cell receptor signaling pathway	5	6.84932	0.0142203	MAPK8, IFNG, AKT1, RAF1, TNF	68	121	8644	5.2528	0.966439	0.0322327	0.0158455
KEGG_PATHWAY	hsa04621:NOD-like receptor signaling pathway	6	8.21918	0.0143927	IL6, MAPK8, CXCL8, BCL2, TNF, BCL2L1	68	186	8644	4.10057	0.967802	0.0323157	0.0158863
KEGG_PATHWAY	hsa05221:Acute myeloid leukemia	4	5.47945	0.0149804	CCND1, BAD, AKT1, RAF1	68	67	8644	7.58911	0.972047	0.0333209	0.0163804
KEGG_PATHWAY	hsa04664:Fc epsilon RI signaling pathway	4	5.47945	0.0155864	MAPK8, AKT1, RAF1, TNF	68	68	8644	7.47751	0.97584	0.0343478	0.0168853
KEGG_PATHWAY	hsa05031:Amphetamine addiction	4	5.47945	0.0162061	MAOB, MAOA, DRD1, SIRT1	68	69	8644	7.36914	0.97919	0.0350642	0.0172374
KEGG_PATHWAY	hsa04920:Adipocytokine signaling pathway	4	5.47945	0.0162061	MAPK8, ADIPOQ, AKT1, TNF	68	69	8644	7.36914	0.97919	0.0350642	0.0172374
KEGG_PATHWAY	hsa05168:Herpes simplex virus 1 infection	10	13.6986	0.0166277	IL6, IFNG, BAD, CASP3, BCL2, BAX, AKT1, TNF, TP53, BCL2L1	68	512	8644	2.48277	0.9812	0.0354674	0.0174357
KEGG_PATHWAY	hsa04650:Natural killer cell mediated cytotoxicity	5	6.84932	0.0167144	IFNG, CASP3, RAF1, TNF, ICAM1	68	127	8644	5.00463	0.981589	0.0354674	0.0174357
KEGG_PATHWAY	hsa05120:Epithelial cell signaling in Helicobacter pylori infection	4	5.47945	0.0168396	MAPK8, CXCL8, CASP3, EGFR	68	70	8644	7.26387	0.982136	0.0354674	0.0174357
KEGG_PATHWAY	hsa05130:Pathogenic Escherichia coli infection	6	8.21918	0.0183938	IL6, MAPK8, CXCL8, CASP3, BAX, TNF	68	198	8644	3.85205	0.987722	0.0381522	0.0187555
KEGG_PATHWAY	hsa05020:Prion disease	7	9.58904	0.0184349	IL6, MAPK8, BAD, CASP3, BAX, TNF, SOD1	68	272	8644	3.27141	0.987843	0.0381522	0.0187555
KEGG_PATHWAY	hsa05135:Yersinia infection	5	6.84932	0.0214509	IL6, MAPK8, CXCL8, AKT1, TNF	68	137	8644	4.63933	0.994138	0.0436352	0.0214509
KEGG_PATHWAY	hsa04910:Insulin signaling pathway	5	6.84932	0.0214509	MAPK8, BAD, INSR, AKT1, RAF1	68	137	8644	4.63933	0.994138	0.0436352	0.0214509
KEGG_PATHWAY	hsa05140:Leishmaniasis	4	5.47945	0.0216603	TGFB1, IFNG, NOS2, TNF	68	77	8644	6.60351	0.994427	0.0436878	0.0216603
KEGG_PATHWAY	hsa01523:Antifolate resistance	3	4.10959	0.0223901	IL6, TNF, ABCG2	68	30	8644	12.7118	0.995331	0.0447802	0.0223901
KEGG_PATHWAY	hsa04146:Peroxisome	4	5.47945	0.0263329	NOS2, EHHADH, XDH, SOD1	68	83	8644	6.12615	0.998208	0.052227	0.0263329
KEGG_PATHWAY	hsa04921:Oxytocin signaling pathway	5	6.84932	0.0312376	CCND1, NOS3, RAF1, EGFR, PIK3CG	68	154	8644	4.1272	0.999459	0.0614425	0.0312376
KEGG_PATHWAY	hsa04150:mTOR signaling pathway	5	6.84932	0.0325364	INSR, PTEN, AKT1, RAF1, TNF	68	156	8644	4.07428	0.999606	0.0634727	0.0325364
KEGG_PATHWAY	hsa04217:Necroptosis	5	6.84932	0.0345437	MAPK8, IFNG, BCL2, BAX, TNF	68	159	8644	3.99741	0.999759	0.0668407	0.0345437
KEGG_PATHWAY	hsa00380:Tryptophan metabolism	3	4.10959	0.0417699	MAOB, MAOA, EHHADH	68	42	8644	9.07983	0.999959	0.0795298	0.0417699
KEGG_PATHWAY	hsa05332:Graft-versus-host disease	3	4.10959	0.0417699	IL6, IFNG, TNF	68	42	8644	9.07983	0.999959	0.0795298	0.0417699
KEGG_PATHWAY	hsa04914:Progesterone-mediated oocyte maturation	4	5.47945	0.0443958	MAPK8, AKT1, PGR, RAF1	68	102	8644	4.98501	0.999979	0.0838586	0.0443958
KEGG_PATHWAY	hsa04137:Mitophagy - animal	4	5.47945	0.0454814	MAPK8, HIF1A, TP53, BCL2L1	68	103	8644	4.93661	0.999984	0.0848792	0.0454814
KEGG_PATHWAY	hsa04310:Wnt signaling pathway	5	6.84932	0.0456493	MAPK8, CCND1, CTNNB1, SIRT1, TP53	68	174	8644	3.65281	0.999984	0.0848792	0.0456493
KEGG_PATHWAY	hsa04725:Cholinergic synapse	4	5.47945	0.0570552	ACHE, BCL2, AKT1, PIK3CG	68	113	8644	4.49974	0.999999	0.105265	0.0570552
KEGG_PATHWAY	hsa05034:Alcoholism	5	6.84932	0.057624	MAOB, MAOA, DRD1, DRD2, RAF1	68	188	8644	3.38079	0.999999	0.105496	0.057624
KEGG_PATHWAY	hsa04062:Chemokine signaling pathway	5	6.84932	0.0613286	CXCL8, BAD, AKT1, RAF1, PIK3CG	68	192	8644	3.31036	1	0.111421	0.0613286
KEGG_PATHWAY	hsa04080:Neuroactive ligand-receptor interaction	7	9.58904	0.0640972	PTGER3, HTR2C, ADRA1D, DRD1, DRD2, ADRA1A, DRD4	68	367	8644	2.42459	1	0.115569	0.0640972
KEGG_PATHWAY	hsa04935:Growth hormone synthesis, secretion and action	4	5.47945	0.0659108	MAPK8, IGFBP3, AKT1, RAF1	68	120	8644	4.23725	1	0.117946	0.0659108
KEGG_PATHWAY	hsa05203:Viral carcinogenesis	5	6.84932	0.0731856	CCND1, BAD, CASP3, BAX, TP53	68	204	8644	3.11563	1	0.129986	0.0731856
KEGG_PATHWAY	hsa04923:Regulation of lipolysis in adipocytes	3	4.10959	0.0741549	INSR, PTGER3, AKT1	68	58	8644	6.57505	1	0.130732	0.0741549
KEGG_PATHWAY	hsa04270:Vascular smooth muscle contraction	4	5.47945	0.0853777	KCNMA1, ADRA1D, RAF1, ADRA1A	68	134	8644	3.79456	1	0.148549	0.0853777
KEGG_PATHWAY	hsa05217:Basal cell carcinoma	3	4.10959	0.0855094	BAX, CTNNB1, TP53	68	63	8644	6.05322	1	0.148549	0.0855094
KEGG_PATHWAY	hsa04929:GnRH secretion	3	4.10959	0.0878406	AKT1, RAF1, ESR2	68	64	8644	5.95864	1	0.150585	0.0878406
KEGG_PATHWAY	hsa05016:Huntington disease	6	8.21918	0.087947	MAPK8, CASP3, BAX, PPARG, TP53, SOD1	68	306	8644	2.4925	1	0.150585	0.087947
KEGG_PATHWAY	hsa05416:Viral myocarditis	3	4.10959	0.0949466	CCND1, CASP3, ICAM1	68	67	8644	5.69183	1	0.161409	0.0949466
