# Supplementary material for: Molecular docking and network pharmacology research on the Danggui Sini Decoction’s mechanism of action for treating erectile dysfunction
Source: Medicine (Baltimore). 2024 Nov 22;103(47):e40529. doi: 10.1097/MD.0000000000040529 (PMC11596949; doi:10.1097/MD.0000000000040529)
Supplement: Supplementary file 7 [file medi-103-e40529-s007.xlsx]

## Sheet: summary sheet
SUID	Betweenness unDir	Closeness unDir	Degree unDir	name	selected	shared name
72	11.2469	0.00769231	22	ABCG2	TRUE	ABCG2
73	46.025	0.00847458	34	CCND1	FALSE	CCND1
75	18.8671	0.00833333	30	KDR	FALSE	KDR
77	39.2583	0.00877193	36	EGF	FALSE	EGF
79	143.954	0.00980392	47	TP53	FALSE	TP53
81	5.94644	0.0075188	18	SOD1	TRUE	SOD1
83	111.16	0.00917431	40	EGFR	FALSE	EGFR
85	117.01	0.00735294	18	GJA1	FALSE	GJA1
87	309.346	0.00980392	45	PPARG	FALSE	PPARG
89	201.584	0.00793651	23	HMGCR	FALSE	HMGCR
91	248.065	0.0104167	51	ALB	FALSE	ALB
93	107.146	0.00970874	45	CASP3	FALSE	CASP3
95	28.422	0.00769231	25	PGR	FALSE	PGR
97	102.942	0.00884956	36	PTEN	FALSE	PTEN
99	19.2498	0.00793651	29	BCL2L1	FALSE	BCL2L1
101	28.7687	0.00813008	27	XDH	FALSE	XDH
103	149.182	0.01	47	BCL2	FALSE	BCL2
105	210.215	0.0104167	51	IL6	FALSE	IL6
107	26.2017	0.00826446	30	ADIPOQ	FALSE	ADIPOQ
109	76.2273	0.00943396	43	HIF1A	FALSE	HIF1A
111	497.258	0.0111111	55	AKT1	FALSE	AKT1
113	91.4619	0.00909091	37	CTNNB1	FALSE	CTNNB1
115	116.007	0.00833333	25	CYP3A4	FALSE	CYP3A4
117	18.0433	0.00746269	16	ACHE	TRUE	ACHE		交集靶点73
118	4.13717	0.0070922	15	PON1	TRUE	PON1		导入PPI设置置信度0.4后没有游离靶点，还是73个
120	30.5194	0.00862069	35	IFNG	FALSE	IFNG
125	14.5352	0.00806452	29	NFE2L2	FALSE	NFE2L2
128	216.113	0.00714286	12	DRD2	FALSE	DRD2
132	256.914	0.0104167	51	TNF	FALSE	TNF
137	182.136	0.00746269	16	MAOA	FALSE	MAOA
139	93.9353	0.00735294	16	MAOB	FALSE	MAOB
141	63.7237	0.00900901	37	SIRT1	FALSE	SIRT1
143	70.4582	0.00900901	40	TGFB1	FALSE	TGFB1
146	12.8735	0.00813008	29	SERPINE1	FALSE	SERPINE1
149	54.5195	0.00775194	22	APOB	TRUE	APOB
151	34.3514	0.00826446	30	CRP	FALSE	CRP
153	16.7237	0.00840336	32	ICAM1	FALSE	ICAM1
159	241.868	0.00877193	35	NOS3	FALSE	NOS3
161	1.20358	0.00689655	12	INSR	TRUE	INSR
163	25.4146	0.00840336	33	CXCL8	FALSE	CXCL8
166	2.03536	0.00757576	21	SELE	TRUE	SELE
168	87.2304	0.00806452	24	ESR2	FALSE	ESR2
170	5.55023	0.0075188	22	IGFBP3	TRUE	IGFBP3
172	11.8652	0.00729927	16	G6PD	TRUE	G6PD
174	15.8112	0.00806452	28	MAPK8	FALSE	MAPK8
176	47.9675	0.00757576	20	CYP19A1	TRUE	CYP19A1
185	5.47487	0.0052356	4	ADRA1A	TRUE	ADRA1A
186	46.5053	0.00662252	8	HTR2C	TRUE	HTR2C
189	35.4223	0.00507614	5	ADRA1D	TRUE	ADRA1D
191	45.0529	0.00581395	7	DRD1	TRUE	DRD1
193	7.59015	0.00534759	5	DRD4	TRUE	DRD4
195	77.9461	0.00549451	5	HADHB	FALSE	HADHB
205	0.611237	0.00641026	5	ODC1	TRUE	ODC1
217	3.80274	0.00719424	18	BAX	TRUE	BAX
225	66.1595	0.00769231	23	NOS2	FALSE	NOS2
230	0.869796	0.00680272	9	NR3C2	TRUE	NR3C2
232	29.6764	0.00636943	3	PDE3A	TRUE	PDE3A
234	0.306349	0.00694444	14	COL18A1	TRUE	COL18A1
238	13.7069	0.0078125	25	AR	FALSE	AR
244	0.1	0.00671141	11	CHEK2	TRUE	CHEK2
247	0.348485	0.00649351	8	BAD	TRUE	BAD
255	3.27291	0.00680272	14	RAF1	TRUE	RAF1
257	23.1051	0.00719424	15	PIK3CG	TRUE	PIK3CG
263	0.143725	0.00632911	7	LBP	TRUE	LBP
272	52.0165	0.00657895	7	KCNH2	TRUE	KCNH2
292	0	0.00617284	4	PTGER3	TRUE	PTGER3
316	6.39813	0.00571429	4	SOAT1	TRUE	SOAT1
616	0	0.00438596	2	DECR1	TRUE	DECR1
617	92.9393	0.0060241	3	EHHADH	FALSE	EHHADH
623	6.20238	0.00487805	3	PDE10A	TRUE	PDE10A
635	0	0.00549451	2	ECE1	TRUE	ECE1
714	0.902646	0.005	3	SCN5A	TRUE	SCN5A
827	5.97198	0.00564972	3	KCNMA1	TRUE	KCNMA1

## Sheet: core target
SUID	Betweenness unDir	Closeness unDir	Degree unDir	name	selected	shared name
111	497.258	0.0111111	55	AKT1	FALSE	AKT1
91	248.065	0.0104167	51	ALB	FALSE	ALB
105	210.215	0.0104167	51	IL6	FALSE	IL6
132	256.914	0.0104167	51	TNF	FALSE	TNF		There are no free targets after the PPI is imported with a confidence level of 0.4
79	143.954	0.00980392	47	TP53	FALSE	TP53		Betweenness>64.90410958904106
103	149.182	0.01	47	BCL2	FALSE	BCL2		Closeness>0.007600630539495718
87	309.346	0.00980392	45	PPARG	FALSE	PPARG		Degree>22.21917808219178
93	107.146	0.00970874	45	CASP3	FALSE	CASP3		The above are the three thresholds after the topology
109	76.2273	0.00943396	43	HIF1A	FALSE	HIF1A		Eighteen key targets were selected
83	111.16	0.00917431	40	EGFR	FALSE	EGFR
143	70.4582	0.00900901	40	TGFB1	FALSE	TGFB1
113	91.4619	0.00909091	37	CTNNB1	FALSE	CTNNB1
97	102.942	0.00884956	36	PTEN	FALSE	PTEN
159	241.868	0.00877193	35	NOS3	FALSE	NOS3
115	116.007	0.00833333	25	CYP3A4	FALSE	CYP3A4
168	87.2304	0.00806452	24	ESR2	FALSE	ESR2
89	201.584	0.00793651	23	HMGCR	FALSE	HMGCR
225	66.1595	0.00769231	23	NOS2	FALSE	NOS2

## Sheet: B>64.90410958904106
SUID	Betweenness unDir	Closeness unDir	Degree unDir	name	selected	shared name
79	143.954	0.00980392	47	TP53	FALSE	TP53
83	111.16	0.00917431	40	EGFR	FALSE	EGFR
85	117.01	0.00735294	18	GJA1	FALSE	GJA1
87	309.346	0.00980392	45	PPARG	FALSE	PPARG
89	201.584	0.00793651	23	HMGCR	FALSE	HMGCR
91	248.065	0.0104167	51	ALB	FALSE	ALB
93	107.146	0.00970874	45	CASP3	FALSE	CASP3
97	102.942	0.00884956	36	PTEN	FALSE	PTEN
103	149.182	0.01	47	BCL2	FALSE	BCL2
105	210.215	0.0104167	51	IL6	FALSE	IL6
109	76.2273	0.00943396	43	HIF1A	FALSE	HIF1A
111	497.258	0.0111111	55	AKT1	FALSE	AKT1
113	91.4619	0.00909091	37	CTNNB1	FALSE	CTNNB1
115	116.007	0.00833333	25	CYP3A4	FALSE	CYP3A4
128	216.113	0.00714286	12	DRD2	FALSE	DRD2
132	256.914	0.0104167	51	TNF	FALSE	TNF
137	182.136	0.00746269	16	MAOA	FALSE	MAOA
139	93.9353	0.00735294	16	MAOB	FALSE	MAOB
143	70.4582	0.00900901	40	TGFB1	FALSE	TGFB1
159	241.868	0.00877193	35	NOS3	FALSE	NOS3
168	87.2304	0.00806452	24	ESR2	FALSE	ESR2
195	77.9461	0.00549451	5	HADHB	FALSE	HADHB
225	66.1595	0.00769231	23	NOS2	FALSE	NOS2
617	92.9393	0.0060241	3	EHHADH	FALSE	EHHADH

## Sheet: C>0.007600630539495718
SUID	Betweenness unDir	Closeness unDir	Degree unDir	name	selected	shared name
79	143.954	0.00980392	47	TP53	FALSE	TP53
83	111.16	0.00917431	40	EGFR	FALSE	EGFR
87	309.346	0.00980392	45	PPARG	FALSE	PPARG
89	201.584	0.00793651	23	HMGCR	FALSE	HMGCR
91	248.065	0.0104167	51	ALB	FALSE	ALB
93	107.146	0.00970874	45	CASP3	FALSE	CASP3
97	102.942	0.00884956	36	PTEN	FALSE	PTEN
103	149.182	0.01	47	BCL2	FALSE	BCL2
105	210.215	0.0104167	51	IL6	FALSE	IL6
109	76.2273	0.00943396	43	HIF1A	FALSE	HIF1A
111	497.258	0.0111111	55	AKT1	FALSE	AKT1
113	91.4619	0.00909091	37	CTNNB1	FALSE	CTNNB1
115	116.007	0.00833333	25	CYP3A4	FALSE	CYP3A4
132	256.914	0.0104167	51	TNF	FALSE	TNF
143	70.4582	0.00900901	40	TGFB1	FALSE	TGFB1
159	241.868	0.00877193	35	NOS3	FALSE	NOS3
168	87.2304	0.00806452	24	ESR2	FALSE	ESR2
225	66.1595	0.00769231	23	NOS2	FALSE	NOS2

## Sheet: D>22.21917808219178
SUID	Betweenness unDir	Closeness unDir	Degree unDir	name	selected	shared name
79	143.954	0.00980392	47	TP53	FALSE	TP53
83	111.16	0.00917431	40	EGFR	FALSE	EGFR
87	309.346	0.00980392	45	PPARG	FALSE	PPARG
89	201.584	0.00793651	23	HMGCR	FALSE	HMGCR
91	248.065	0.0104167	51	ALB	FALSE	ALB
93	107.146	0.00970874	45	CASP3	FALSE	CASP3
97	102.942	0.00884956	36	PTEN	FALSE	PTEN
103	149.182	0.01	47	BCL2	FALSE	BCL2
105	210.215	0.0104167	51	IL6	FALSE	IL6
109	76.2273	0.00943396	43	HIF1A	FALSE	HIF1A
111	497.258	0.0111111	55	AKT1	FALSE	AKT1
113	91.4619	0.00909091	37	CTNNB1	FALSE	CTNNB1
115	116.007	0.00833333	25	CYP3A4	FALSE	CYP3A4
132	256.914	0.0104167	51	TNF	FALSE	TNF
143	70.4582	0.00900901	40	TGFB1	FALSE	TGFB1
159	241.868	0.00877193	35	NOS3	FALSE	NOS3
168	87.2304	0.00806452	24	ESR2	FALSE	ESR2
225	66.1595	0.00769231	23	NOS2	FALSE	NOS2
